# Supplementary material for: Development and Characterization of 1,906 EST-SSR Markers from Unigenes in Jute (Corchorus spp.)
Source: PLoS One. 2015 Oct 29;10(10):e0140861. doi: 10.1371/journal.pone.0140861 (PMC4626149; doi:10.1371/journal.pone.0140861)
Supplement: S1 Table — (XLS) [file pone.0140861.s002.xls]

## Sheet: Information of CcES markers
S1 Table. Primers of 1906 EST-SSR based on transcriptomic sequences in jute
Marker Name	Unigene ID	Motif	Copy Num.	Left Primer	Right Primer	Product Size (bp)	Left Primer TM	Right Primer TM
CcES0001	comp14219_c0	ATG	5	GGGTCTGGGTTCGGTTAGGGGT	ACGGGATTTTCCCGCCAAATTAATCA	201	59.587	57.643
CcES0002	comp7881_c0	CT	8.5	GCGGTGGTGGTGACAGCCTC	TCGGGAGGATGATAAGCTAGGGCA	196	59.974	58.546
CcES0003	comp7881_c0	AGA	5.33333	CCCCAGTTGCAGAAAACGACTCCA	ACGTCTCTTGCCTGCAAAGTTGA	221	59.353	57.182
CcES0004	comp14631_c0	ATTG	5.25	AGCTTTTTGGGTAGTGGGGGCT	TGCCAATCGAGAACGTCAGCCT	173	58.059	58.586
CcES0005	comp14631_c0	TGA	5.66667	TCTCTGGCTTCCCCCGGAAC	GACCTAACCCTGCGATACTCCCCA	150	57.759	59.28
CcES0006	comp27539_c0	GAA	4.33333	GCAACAAGGGTGAGGGTGTTGGG	AGGCCCGCCGAGAGAGAGAA	183	60.115	59.045
CcES0007	comp12514_c0	ACC	4	CCGGCGGTGGTCAATGGCAA	CGGTCGCGGCAACGGTAAGT	187	60.249	60.045
CcES0008	comp8534_c0	CTT	6.33333	AGTGCTGTTTCTGCTGCTGATGT	TCAGCCATGGCAGCAGCTTG	152	57.229	57.88
CcES0009	comp8534_c0	CTG	4	ACGAGATGGACTTCTTTGCCGGT	CGCCTTTATTCGCTCCAATTCAGCTC	296	58.331	58.846
CcES0010	comp18823_c1	GAA	4	CTCCGGGCTGGAGAGACGCT	GGTGGACCACTCACTGGGTTGGA	171	60.04	60.051
CcES0011	comp18823_c1	GGC	4.66667	CTCCGGGCTGGAGAGACGCT	GGTGGACCACTCACTGGGTTGGA	171	60.04	60.051
CcES0012	comp47678_c0	GAA	4.66667	AAGCAGCACGGCGGATGAGC	TCGTCAGCGCAGCAGTTGGC	181	60.385	60.586
CcES0013	comp16227_c0	TAA	4.66667	ACAGAGCTGCACTTTTCTCCTCTCC	CGGAAGTGGTCGTTAATGGTGACA	159	58.471	57.208
CcES0014	comp46864_c0	ATA	5	GACCACAAAGTTGTTTCAATGGCTGT	ACCAGCCAAATTAGGTTGCCCCA	293	57.028	58.725
CcES0015	comp46864_c0	TGGT	3	TGGGGCAACCTAATTTGGCTGGTT	ACAACTTTGCCATGTGCTTTGGATCT	270	59.027	57.975
CcES0016	comp13707_c0	AGC	4	AGGTGACAAGGCTGCTGCTCTCT	TGGGAGGTGGTGAAACCCCTCAA	228	59.865	59.413
CcES0017	comp63427_c0	CAT	4	GGGGGCCAAAAGTGGGACGC	TGTGTACGTGTGGGCAGTGGC	151	60.529	59.585
CcES0018	comp59999_c0	AGC	4	TCAGTGATTCTCTCCATGAGGCAAGA	CCATCTCCTTAGCTGCTGGGCCT	231	57.345	60.051
CcES0019	comp12530_c0	GAG	4	TTGCCAGCACCGCCAGTAGT	TCAGCGGCTGGCTCAGGTCA	150	58.631	60.18
CcES0020	comp12530_c0	TCG	5	TTGCCAGCACCGCCAGTAGT	TCAGCGGCTGGCTCAGGTCA	150	58.631	60.18
CcES0021	comp26945_c0	TTC	4	ACGTGAGGAGGATTGGTACCTCAG	TGCAGTTTCCCCAAGGAAGGGA	234	57.444	57.729
CcES0022	comp10368_c0	CCT	6	GGCTCTGTAAAGTCGCCGCCA	AGGCAGCACACACTCCACGC	250	59.456	59.905
CcES0023	comp22469_c0	TC	7	TGTTTCAACTTTTCCTCTCCCAACCG	CCTTCAAGTGCCCACAATGCTTCCA	218	57.721	59.89
CcES0024	comp25520_c0	TC	8.5	GCCACCAGAACAGTGACGAGTGA	CGCGGTGGCTCAGCATTGAA	250	58.843	58.266
CcES0025	comp13873_c0	TTG	5.33333	ACTGAAGGGAACAGAAGGGACCGA	CCTCAGATGAGCGAGCCTATCGC	184	59.032	59.039
CcES0026	comp7839_c0	AAG	5.33333	TGCTGATCCTCAGTCACCTGCAA	AGCTCAAGTGCCTGTTGCCTCG	189	58.004	59.672
CcES0027	comp27323_c0	CT	7	TTCCGCCGGCGAATTGTGGA	TGCGCCACAGCTTCCTACAGA	198	59.347	58.169
CcES0028	comp58180_c0	ATG	4.33333	TTTCTTTGTGGGGAACCATTGCCT	GCACCACTGTGTGAGACACCGC	157	57.16	60.487
CcES0029	comp13834_c0	TTCT	3.25	CCCCTGTCACGGCTGAAAAAGA	GCCGGGGGCATGTGGATAACA	229	57.103	59.167
CcES0030	comp13644_c0	ATTC	3.5	TCACTCCATTGGCATTGCTATAAGCC	CTCTCTCTCCTCTTTCTCGCTCACA	231	57.546	57.352
CcES0031	comp13644_c0	AG	6.5	AGCAGCAGAGCAAAAGCGGT	AGGAGAGAGATGGGGGCAAGCA	151	57.46	59.052
CcES0032	comp13644_c0	TCT	10.6667	TGCTTGCCCCCATCTCTCTCCT	TCCCTGATGCCCCAGTCATCCT	152	59.052	58.779
CcES0033	comp13644_c0	GCT	5.66667	TCGGCCCCATCTAGCCCCAC	CCCCGGGCACCATCCTGGAA	230	60.037	60.538
CcES0034	comp24468_c0	CCA	5	AGATTGCTCGCACCAGCCGC	TGTCGCCGACGGAGATTGCG	181	60.385	59.844
CcES0035	comp122040_c0	ATC	4.66667	TGCAAAGGCAGAATTCAAAGCCAGA	TGTGCATTCATCCGAGAGTAGCAGG	188	57.895	58.655
CcES0036	comp14675_c0	TTG	6.33333	TGGGCTTTGGCGTAGCACAGG	AGGAGGAGATGCAGGTCCATATTGT	214	59.647	57.024
CcES0037	comp25549_c0	CGC	6	ATCTCCCGCCTCTCTCCGCC	ATCGACGGCGCTCGTTCCAG	242	59.828	59.573
CcES0038	comp25549_c0	GAA	4.33333	ACGAAACCGATTCGGAGACGGA	CGTCCGCTTTTGCATCCACACC	237	58.094	59.248
CcES0039	comp27986_c0	AG	6	CCCTTTTGGCGAGGTGGGGG	CCTCTTGCCCGGCCATTGCT	204	59.615	59.688
CcES0040	comp24139_c0	TA	7.5	GGGAGAGGGAAGGAGGGGCG	ACTCCTGCGTTCAAACAAAATTGTCG	150	60.038	57.404
CcES0041	comp9274_c0	TCTCT	3	TCTGGCGCGCGTCCTTTGTT	TCGCTGGGTTCTGAGGTCATGGA	195	59.906	59.367
CcES0042	comp20533_c0	ACT	7.33333	GCCGGAATCTGTCGTCATCGCC	ACCCCGCTTGACGCATCTGG	162	60.239	59.417
CcES0043	comp923_c0	CCA	4.33333	ACTCACATACCCTTCTTCCCAACACA	GGAGAAGGACATCGAAGGTGGATGG	122	57.666	58.646
CcES0044	comp28753_c0	AG	6	CGCCCCCTTTATGGCGGACA	ACGTTGCTTGACGTCCCGAGT	227	59.129	58.73
CcES0045	comp28753_c0	AAG	4.66667	CGCCCCCTTTATGGCGGACA	ACGTTGCTTGACGTCCCGAGT	227	59.129	58.73
CcES0046	comp27290_c0	GTC	4.33333	CGACGGCTGCGGGACTTTGT	CGGCAGCGGGATCCGAGTTT	194	59.976	59.492
CcES0047	comp25846_c0	GAT	5.33333	TCAGCAGCTTTGATGGTTTTGGGA	GCAATTCCAATAACCCTCTCCACCA	344	57.251	57.014
CcES0048	comp61490_c0	TC	10	TGCTAGTCCTGCCATATTTCCTCTTGT	TGCATGTGCAACTCATGTGCGTG	201	57.708	59.223
CcES0049	comp25287_c0	GTT	5	ACACGTGGACGGTGATGCGG	ACAGCTTGCCCACGCGCATA	225	59.703	59.696
CcES0050	comp25287_c0	TCT	5.66667	GCTTGAACCCCTGATATGAGCGAA	CCGCATTTCAGAATCTCACACTTCCCC	230	57.059	59.86
CcES0051	comp9702_c1	TA	8	ACAGCTGGCTCTTACAAGTTCAGCA	TCCAGGCTTCCCAACTCTTGTTCC	229	58.639	58.564
CcES0052	comp26073_c0	AAGG	3	TGGAGACCAGATGCAGGCGT	GGCCTGGTAATGACCCTCCAACG	223	57.77	59.258
CcES0053	comp71938_c0	ATG	4	GTCCACCCGGTTGCAGCAGT	TGGACCTGCCACAACCTGACTA	219	59.553	57.231
CcES0054	comp11082_c0	GAA	7	GGCTGAAAAATGGAAAATCAGGCGGT	GCGTTCGCCCCATTTCTCTCCA	158	58.814	59.481
CcES0055	comp10709_c0	AAG	4	CGGGGCATTGTATCAATTCCTCAGC	CCTCGGTCCAGAGCGTTGGG	225	58.268	59.145
CcES0056	comp28325_c0	TTC	5	CCGAGAACCCGGACGACCCT	GTGGAGAATCGGGGCGGTGC	188	59.97	60.112
CcES0057	comp31804_c0	CT	6	TGATGATTGCGAAGCTTTGGGCT	TCCTTGCGTTTGCTTTGGTTTCTACA	160	57.595	57.945
CcES0058	comp25842_c0	AGAA	4.5	AGCCACCAAACAGAAAGGGAAGCA	GGCGTCCACCGCCGTTACAA	223	58.977	59.976
CcES0059	comp16401_c0	TGTT	3	GGTTTTGGGTTTTGAGCTATGGTGGC	TGGTGGAAGCAAAGAAGCAGCA	190	59.034	57.277
CcES0060	comp68783_c0	TTGG	3	TGCTCCGACGGCCCGAAATC	GGCCGAAGACCCAAGAAGCCG	229	59.494	60.047
CcES0061	comp163742_c0	TGA	4.66667	GGCGGTGCTTACTCGTGTATTCC	AAGGCTACTTGAGCACCCAACAAAA	150	57.845	57.308
CcES0062	comp21533_c0	GAA	4.33333	CACCGGAGACCGTTCGGAGA	AGTGGCTGAGATTTCTCCTGGCT	228	57.898	57.476
CcES0063	comp21215_c0	CGA	4.33333	AGACGGGACGGGGAGCAATTC	ACCCCAGGCAAGCTCCAAGC	208	58.573	59.257
CcES0064	comp22946_c1	TTC	4.33333	TGCTCACCTTCATCGATTCCTAGCG	TGTGAATGCGAAGCAGAGAAAAAGGA	211	58.721	57.564
CcES0065	comp22946_c1	TTTGC	3.8	ACAGCTGGCGTATCCAGGTACT	ACAAAATCAGTCCTCCCATAGACCCA	300	57.192	57.252
CcES0066	comp22946_c1	AGGG	3	ACTGAGTAGGAAAATGGGTGGTGATCG	GCAAAATCCTAGAAGCACCAAAGAACC	200	58.429	57.097
CcES0067	comp7842_c0	TTC	4.66667	TCTGGGAAAAGGAATGCCAACTGC	CTTCGTCGCCGTCGTCGTCC	191	57.865	60.18
CcES0068	comp7842_c0	GAC	5.66667	TCTGGGAAAAGGAATGCCAACTGC	TGGTGCTCCATTTTCTCCCATCTGA	244	57.865	57.916
CcES0069	comp7842_c0	CTG	4	TGGAGCCTACTCCTGGGGTGT	CCAGGCGCAGAGAACAGGTCC	184	58.299	59.453
CcES0070	comp13783_c0	GGAA	4	GCGGAGGTGGTGGGGAAAGA	CCCACCAACGCTTTTGCGCT	250	58.336	59.016
CcES0071	comp23358_c0	TGC	5	GCCTGTTGTGGCTGTTGCTGC	CCAACCCTCACTTATGCCATCTCACA	246	59.658	58.577
CcES0072	comp23358_c0	GCT	8	TGCTGCTGCATGTGAGATGGC	TGCGGAAAGCACGGAGAAAGTAGG	248	58.062	59.246
CcES0073	comp26022_c0	GA	8.5	TCCTCAGCACACAGAAGAACAGCA	AGAGCAGTAAACCTCTCATTCCCCA	249	58.282	57.151
CcES0074	comp27595_c0	CTA	4	TCGGCGGTGGCGCACTTTAG	GATCACGAGATCACCAACCAAACCA	250	60.044	57.296
CcES0075	comp11018_c0	CCT	4.66667	CACCTCCTCCTCCCGCTGCT	AGTCCCACGTTGGAGCCTACTGA	166	59.968	59.055
CcES0076	comp24066_c0	GAA	5	ACCCCCAAAACCAAACCCGGA	AGGCAACACGACTCTCTACCGCT	246	58.45	59.687
CcES0077	comp61966_c0	ATG	4.33333	GCTGTTGGGACTTGATGATGACGA	CCGCCGGGCTATTCCCACCT	208	57.254	60.675
CcES0078	comp23232_c3	TGCA	3.5	CCACAGCTCTTTGCTGCAGCTTG	GGCCCAACGCACTGGCTGAT	229	59.219	59.971
CcES0079	comp15736_c0	GTT	4	TCCCGACAGACGCGGGCTAA	TCAACGGCCGCATCCGTGTC	221	59.971	60.044
CcES0080	comp1430_c0	GT	7.5	CGGGGAGCGGGGGAGAAAGA	CTGCTCGAGCCTCTGCACGC	206	59.967	60.449
CcES0081	comp19989_c0	TC	6.5	TGGTGCTTTTGCCAACAAAGATACACA	GGCCTTCAACCTGGGGTCACCT	249	58.223	60.374
CcES0082	comp19989_c0	AAAG	4	TGGTGCTTTTGCCAACAAAGATACACA	GGCCTTCAACCTGGGGTCACCT	249	58.223	60.374
CcES0083	comp19989_c0	TTTC	3.25	CCTAGCATATCCATGCAACTTGACCA	AACAGATGCACTGGGACAAGCATT	269	57.045	57.318
CcES0084	comp19989_c0	TATCA	3.4	GCTGTGGCATGTCAGTGTACCCC	TCCCTTGTTTGGGGTGTGGAGA	223	59.751	57.398
CcES0085	comp18436_c0	TGTT	4	TGGCGTCTATGGTGACTGCCT	CCTCTGGTACCTCGACTTGGGGG	191	57.608	59.743
CcES0086	comp18436_c0	TTTA	3.75	CCCCCAAGTCGAGGTACCAGAGG	AATTGCTTCCATTCCATCCACAAGGA	115	59.743	57.053
CcES0087	comp18754_c0	TCT	4	GCGCCACCATTACCGGGACC	CGCCAACCAGCATCAATGTACGGT	245	60.111	60.059
CcES0088	comp18754_c0	ATTT	3.75	TGCTCATGGCACCAGAACCGT	TCCATCCCCGTCTCCGGTCT	381	58.698	58.382
CcES0089	comp18754_c0	GGA	5.66667	TTTATGAGGAGAAAGACCGGAGACGGG	TATAAGTGAGTGGCCAGCTCCACACC	150	59.592	60.008
CcES0090	comp188_c1	TTAT	3.25	ACAAGTGGGTTCCCTACTGCCT	CCATCTCTATTGTTCTCAAGGTGAGCC	183	57.204	57.179
CcES0091	comp115395_c0	AGAA	3	TGCTTGGGAGAGAGCTCAGATGGA	TGTGCTCTTGCTCCACCAGCAAT	213	58.912	59.064
CcES0092	comp18247_c1	CCTT	3	AGATGCTCGCAGAGGAGTCTCAG	CTGGACAATCTGGCACAGTTTTCTCT	317	57.735	57.333
CcES0093	comp30044_c0	AATC	3	TGGCAGGCCGATGGTGTCCT	CCTGGTGTTGGAGCCAGGTTGG	215	60.18	59.599
CcES0094	comp9965_c0	AGAA	4	TGGGATGAGGGATGGGAGAGC	TCAAGCTCCTTGCACCACCTTC	220	57.077	57.096
CcES0095	comp21483_c0	TTC	4	TCCAGGCAACCGAGCAGCAA	TGCCGGGCTCCAAAGGTGTG	166	58.914	59.549
CcES0096	comp43789_c0	ATGAA	3	GCTTGAGCCAGTGCGGTGGA	ACCCACAGTTTCTCAGCAAAACAGA	234	59.626	57.031
CcES0097	comp73596_c0	TTCT	3.25	ACGCAGAAAACCCAGAACCCAGA	TCCTCCGAATCAGACCTGCCCA	173	58.438	59.064
CcES0098	comp10663_c0	TCT	4.33333	TTTGACCCACCCGCTTGCCA	TCCCGCCATGTCTCTCCCTTTCC	237	59.116	59.99
CcES0099	comp13408_c0	TTG	6	GGTCTTGTTCTCTCAGGTGAAAGCCCT	AGAGCAGCAGCACCACCAAGA	111	60.119	58.353
CcES0100	comp156119_c0	CTT	5.33333	CGACATGTATGGCCGAAGCCCA	TGGAAATTGTGAGTGGAAGAACAGCCA	233	59.29	58.897
CcES0101	comp28739_c0	TCTTT	3.2	CCACATTGGTGGCAGAAAGTTCCA	TCTCCAACCAGGACAGGGAAATGA	219	57.807	57.202
CcES0102	comp20316_c0	TG	8	ACCTCTAAGGCTGCTTAGCTGACTGTT	TGCTTGATGCTTTTGCTAGTGGCT	183	59.48	57.635
CcES0103	comp196357_c0	AAT	5	TGGGGACTGAGAGTTTGGGAAGAGA	TCAGCCATGGCAGTTTCAGAGAGG	158	58.541	58.695
CcES0104	comp38027_c0	TA	8	TCCCAAATCGTTGTCGCTGTTCT	AGTGGCAGGCATTGGTGGGA	249	57.002	58.233
CcES0105	comp38027_c0	CCA	5.66667	CTCCACATTGCCACCGCCCA	ACCGAGAAGACAACAATGGCTGC	228	59.619	57.871
CcES0106	comp13518_c0	CTCAA	3.2	ACTCAACAACCACTTCCCTTTCTGTC	TCCCCTCCTTTGTTCCAGCCCA	192	57.216	59.446
CcES0107	comp13518_c0	AATT	4.25	TGCAAGGGAGGTGAGAAGTGAAAAC	TGGCAATTTGGTTGAGTTATGGAAGCA	395	57.392	57.836
CcES0108	comp50527_c0	AAAAG	3.4	TCGGTAGAACGTGGGTCTCCAA	TGGCTGGCTTATTCGTAACCGCA	250	57.08	58.956
CcES0109	comp31946_c0	AAG	7	ACCCTAACTTTCGAATCTCCCTCCG	CAACAGAGCCACCAGCGCGA	227	57.84	59.975
CcES0110	comp25268_c0	AAGA	4.75	TCGGACATGAACCAAACAGCAGAC	TCGCTTTTGGTTGCTCGCGTT	222	57.671	58.487
CcES0111	comp11088_c0	ATC	4	TGGATTCCAAGCTCTTCCCCTCAC	GGGAGCTTGAAGGCGGTGGC	177	58.139	60.318
CcES0112	comp14025_c1	AT	9	GCTGGATCCGCCATTTCTGCACT	TGGGTCCATCAATTGAGTGTGTTGTT	366	59.811	57.189
CcES0113	comp14025_c1	AATG	3	GCTGGATCCGCCATTTCTGCACT	TGGGTCCATCAATTGAGTGTGTTGTT	366	59.811	57.189
CcES0114	comp29041_c0	CAG	4	TGGGCCTTTCCTTCACTTGCCA	TGCCAAGTGGGAGCAGGTTTTGT	216	58.605	59.18
CcES0115	comp29041_c0	TTA	4	GGAGGGTTTTGCCGTGGGGT	ACGGTGCCGAAGACTAGAGCC	168	59.185	58.326
CcES0116	comp24505_c0	TC	6.5	GGCAGTTTCAGTCCGTGCCGT	GGCCGGGTACAAGGGGCAAG	238	59.916	59.69
CcES0117	comp24505_c0	TGG	4.33333	TCATCCCCGAAATCCCCGCCT	AGCAATTTTCCCCATGTGCCCT	176	59.698	57.018
CcES0118	comp24505_c0	TTTC	3	AGGTGGGGTGGCAGCACTCA	ACCCTTCCTCAGCCGCTTCCT	235	60.036	59.562
CcES0119	comp24505_c0	GGA	4.66667	TGCCCATTTCCATCCAGTGGCA	ACTCGGTTGCCACCATGACCC	215	58.735	59.037
CcES0120	comp83593_c0	TTTC	3.5	TGTTCCAGGCGTTTGGTCTTGTCT	CACTCGGAAGCGGCAGAGCA	217	58.755	59.426
CcES0121	comp15104_c0	TCAT	3	TGGACCCAACATCACAGGGGACA	TTGCCGCAGCAGCGGAGTTA	239	59.481	59.35
CcES0122	comp73039_c0	GAA	4	GCAGCTGTTTGCAGGATTTCCTGATG	GTGCCATGGCTGCTCGTGGA	164	59.153	59.695
CcES0123	comp44787_c0	AGA	4	CAGAACAGCCCACTTTCAGTGCT	GCTGCCATGCCTTTTCCTCCACT	250	57.482	59.683
CcES0124	comp29265_c0	CTTT	3.5	CACAAGGACCACCCAACTTTTAGACA	GGGTTTTTGATGTAATGGGTGTTGGGC	221	57.208	59.069
CcES0125	comp44902_c0	AAGAA	3.4	GGCCACTAGGGATAAGAAAGGAGAAGC	TCAGTGCAACCCCAACACCCT	178	58.533	58.188
CcES0126	comp44902_c0	GAA	4	AGGGTGTTGGGGTTGCACTGA	TCAGACCTTCACTTCGCCGACT	246	58.188	57.685
CcES0127	comp45510_c0	CTTT	3.5	TGCACTTGCCTGTCTGTCTTTTGC	TGGTGGAGGTGGTGGGGGTG	218	58.607	60.035
CcES0128	comp45510_c0	CCA	5	TCCCTATCCTGCTCCAGGTGCT	GGATCGCAGCAGCAGTCATCCA	165	58.521	59.291
CcES0129	comp1254_c0	ATT	4	GCTGCTGCCACTACTGCTACTACT	GAGGCACATCCACCGTGGGC	175	58.3	60.042
CcES0130	comp14574_c0	GCA	4.33333	TCCTGGTAAGCATAGCGGCCA	TGTCCAGGGCTCAACCTGCTGT	187	57.666	60.047
CcES0131	comp16904_c0	TGTT	3	TGGCCCTTGGACCTTGCCAGA	GCCTGGGGCGGGAGAGAGAA	239	60.04	59.967
CcES0132	comp12550_c0	TTA	4.66667	ACTCCCTTCCTCCTTCTCCCCCA	GGCGATGTGGTTTCGTGTCGGT	187	59.789	59.991
CcES0133	comp12550_c0	GCAAA	3.2	TCCTCCCTTTGATATCTGGGCTGG	TGCGACGAGTCCAGAGAATGCC	220	57.454	58.984
CcES0134	comp13885_c0	TTCTC	4.6	CCGGCCGCGTTGTAGCGAAT	TGCCCAAGAGCGTGAGAAGCA	189	60.45	58.707
CcES0135	comp23568_c0	TC	6.5	AGGCACGTAACGTAGGCTAGGG	CAACGTTGAATGGGGCATCCTGA	280	57.884	57.601
CcES0136	comp23568_c0	AT	6.5	GGCTCGTCTTGAGCGTCTTTGC	GGCACTTATGCCTAAGAGTGTTGGT	250	58.763	57.045
CcES0137	comp23568_c0	GAA	5.66667	GAAGCACCGAGGCGGAGCAG	CCAACCCCGATTCGCATGCAC	169	60.112	59.006
CcES0138	comp12940_c0	CGA	9.66667	TGTTCGGCGACGATTCCGCC	ACGTCGACGGCGTTTCCGAT	232	60.113	59.165
CcES0139	comp18343_c0	TCT	4.33333	AGACCAAACAACCCAGTTTCAGTTTGT	ACGCAGGGGAAAACGATGGAGA	293	57.62	58.245
CcES0140	comp34139_c0	GA	6.5	AGGCTCTGTGGAATGGCGAGTCA	TGTCTCAGGGAACTTAGACGGTGACG	249	59.929	59.741
CcES0141	comp23356_c1	GTG	5.33333	CGGCTTCCTAGCCGTTGAAGAGC	ACACTGCCATCGGCTACCTCTCC	230	59.877	60.053
CcES0142	comp23356_c1	GAA	4.66667	CGGCCACCAGTGGAGGAGGA	GCGCAAAGGGATGGCACAATGC	249	59.896	60.115
CcES0143	comp23641_c0	AG	8	CAAGGCAGGCGTCGAGCACA	GGGTGCCGTTGAGTTCCGCT	208	59.975	59.627
CcES0144	comp17136_c0	TTAT	4.25	GCCAATCTCCCTAAGCACCTGGC	TCCACATCAAACACGGTTCCTAGC	266	59.563	57.186
CcES0145	comp25187_c0	GGT	5.66667	ACGACGTCGCTGGTCTGGAA	CCGGCGCACCACCTCTCTC	193	58.108	59.464
CcES0146	comp12797_c0	TGG	5	GGAGGGGAGCCTAGGCGGAG	CCAGCACCAGCAGCAGCACT	150	59.826	59.902
CcES0147	comp21026_c1	TCA	4	AAACCCTTGCACTCCACCAATGT	AGGCCACCACAACAGCTCTAGG	184	57.047	58.236
CcES0148	comp27758_c0	CTTT	3	TCGCGCAACACCGCCTTGTA	TGGTGGTTCTTTCTCCGAGCCG	248	59.633	58.844
CcES0149	comp28420_c0	TCT	5.66667	TCAGCCCATCCGCATCCCCA	GGGGTGCCAGTTGAACCTAAGCC	186	59.964	59.685
CcES0150	comp23278_c0	AAACA	4.6	CCGCCGTGATAACCCTCATACACC	TGCCTGGTTTTTGTGGAGTCTGGA	231	59.188	58.437
CcES0151	comp91640_c0	TTTA	3	TGACATCGGCAATGCAGGTCG	AGGAAGTAGAGAAGAAATGAGCTGCCA	167	57.82	57.662
CcES0152	comp25466_c0	AAG	6.66667	ACCTGTGGCTGGCTTTGGCT	GGTGAGGAGGAGGAGGTGGGG	213	58.82	59.355
CcES0153	comp25466_c0	CCT	4.33333	TGCTTCTTCAAACGTCCACGCTGT	GGCGGCGACGGCGGATAAAA	175	59.596	60.451
CcES0154	comp18488_c0	GAAA	3	GGCAGCTGGGGCTGGTCAAG	CCCATCATCTCATCTGGTCACCGC	171	59.97	59.182
CcES0155	comp11858_c0	ATT	5	GCTTGAAAGAGCTAGACAGCAGGGT	TGCAGTGAATGAAGATGTTGGAAGCCA	180	58.758	59.22
CcES0156	comp24252_c0	AGC	4.66667	CCCCCGAAAAAGAAAAACACAAAGGCG	GGTGGCCTTCGAGCAACCCA	236	59.915	59.268
CcES0157	comp19880_c0	CTG	4.33333	ACACCGTTTTCCTCGTTCCAGGT	CCGAGGGGGAGGGAACGCAA	190	58.451	60.533
CcES0158	comp21871_c1	AAAC	3.25	TGCAGTGCATGGGGGAACCT	ACTGCCACATCAATCTGCTTTCTTGT	190	58.233	57.54
CcES0159	comp61745_c0	TAT	4	GCTGCTCTTGTAATCCCTTCTATGCCC	GGCTGCCAATGTACCTAAGACAAACCA	152	59.28	59.275
CcES0160	comp39885_c0	TTC	4	TGTGGTCTGAGTCTGAATATGGGCG	AGAAATGGGTGGCGGCAGCG	159	58.364	60.318
CcES0161	comp18152_c1	GGA	5.33333	GGGGGAGAATGCATTGGAGGTGG	AGCAGTGTCTCTCAGCTTGCCT	153	59.244	57.914
CcES0162	comp54131_c0	GA	8.5	TCGAGTAAGCATGACCTCACACCT	AGGGTTGTGAAGTAGGGGGTGC	232	57.386	58.153
CcES0163	comp27767_c0	TCT	4.66667	GCAAGTGTTGAGCAACAAAGACAATGC	AGGCATGACCTTCCCTTTGCCT	230	58.641	58.132
CcES0164	comp26281_c0	TTC	4.66667	TGTCTTTGCTCACATTATAGCCGCA	GCACAAAAACACAACTTAGGAGGTTGC	224	57.125	57.903
CcES0165	comp92292_c0	ATAA	3	AGCAGAGAGGCAGCTCCTTACCA	TGCACAACCATAATTGCTAACCTCACT	164	59.112	57.201
CcES0166	comp18174_c0	ACA	5	ATTACGTAGCCATTAGGGCAGAAGC	CCCATTGCCTGGCAGGGTGT	212	57.005	59.252
CcES0167	comp18174_c0	CT	7.5	CCCTGCCAGGCAATGGGTCA	GGACTCAGGGGACACAGGAAGTGT	198	58.966	59.577
CcES0168	comp14472_c0	TA	6.5	TGGAAAGTTGGGGCTGAAAACTGG	ACTGTACGAGGCTTTGCCTTGGT	150	57.736	58.508
CcES0169	comp14579_c0	AAAT	3	TCATCAGGGGAGGTGGAAAATGGA	GGAGCCTATCAAGGTGGAGCCTGT	271	57.246	59.756
CcES0170	comp85503_c0	CACAA	4.2	TGTCTGTCAACAGGTGAGGGTGGG	GGCAAAATCCATCAGCAGAGCCCC	151	60.056	60.351
CcES0171	comp67926_c0	AT	7	ACATTCACAAGCTACCCGCTGC	GGTTGAACAACGAGTTGAATGGCAAGT	153	57.839	58.772
CcES0172	comp12446_c0	TTTG	3.25	GCGTCGTTTCATCTGGCCCAA	ACCCACCAAAAAGCAGAAAAACAGGT	250	58.01	58.016
CcES0173	comp12446_c0	AGTT	3.75	ACACAGTAACTGGCTGTTTGAAGGG	AGCGAATGACTTTGATTTCCCTGTGT	185	57.392	57.324
CcES0174	comp12446_c0	CAT	7.66667	ACCCCAACTCCATGCCTCTGCT	TGTGCTGCTGCTCCTGCTACTG	154	59.848	59.163
CcES0175	comp31154_c0	AGA	4.33333	CGAATGCCGGTGTTTGCAAGAGC	GAGGGTTTCTCTGATTTTCCATGGCT	232	59.822	57.136
CcES0176	comp31154_c0	AGAA	3.25	TCAGCTGTAGCTTGGGAAACTGCT	TGCCATTTTCCACATTGCTCACTCT	164	58.33	57.43
CcES0177	comp9490_c0	CCTCT	3.8	TGGAGGTATTCAAGCACAAGGGGG	TGACACCATGCCAGTCCGCC	213	58.374	59.343
CcES0178	comp9490_c0	ATC	6.66667	AGCTCTGCATGGCGGCTTCC	CCCCATATCCATCCTGTGAGTCCCC	208	59.763	59.653
CcES0179	comp9490_c0	GAT	6.66667	GCGGCTTCCAAGCAAACCCA	CCGAGCTAGCCATTCATGTGGAGG	250	58.372	59.182
CcES0180	comp22925_c0	GTA	5.33333	CGCCTTGTGCCATAGGTGTGCT	CCAACAACCCGATCCCGGAGG	200	59.733	59.179
CcES0181	comp27604_c0	CCA	4	CCCACCAGCACCAAGACCCC	AGCGGAAGTGTCACCGAGAGC	249	59.26	58.865
CcES0182	comp11585_c0	TCT	4	AAGGCGGGCGGGAACTCTGA	TGGCCAAGGAACAAAAGCTGAGAA	243	60.18	57.192
CcES0183	comp12729_c0	GGT	6.66667	CGTGGGGTTGGAGCCAGCAG	GCAGCACCACCCCAGTCACC	197	59.972	59.901
CcES0184	comp23286_c0	GTA	5	GTGGGCGGTGACGCTGACA	ACTCCCGACCTCCGCAGGAA	249	59.606	59.255
CcES0185	comp9578_c0	AAAAC	3	TCCATCAACTCTGTTGTGTTGTGTTGT	TGATCGGGAGTTCTCTTCTCCACTCC	150	57.485	59.074
CcES0186	comp9578_c0	TGT	4.66667	TCCATCAACTCTGTTGTGTTGTGTTGT	GCAAGTGATCGGGAGTTCTCTTCTCCA	155	57.485	60.015
CcES0187	comp21012_c1	ACAA	4	GGTTTCAGGAGGGGAGCCTCCTTTATT	TGGGAACAGGGAGTGCTGGATCA	235	59.741	59.293
CcES0188	comp21012_c1	TCT	4	CCAAGGGTGCCGATGGCGAG	GTGGCACCAAGACACTCAGGCA	157	60.111	59.283
CcES0189	comp67737_c0	TTTTA	3.4	AAGGCTGCGCCACCACCAAT	GGATTCAGGAGTACTCGTAGCGGT	177	59.544	57.597
CcES0190	comp14732_c0	GTG	4	TGGCGCTGCGGCATTGTTTT	CGTGCACGGAGAGCAGTCCC	208	59.01	59.772
CcES0191	comp101823_c0	TTC	5	AGCCTCACAGATAAGATAGCCAGGAAA	AGGAAGAGACAATGACCTGCTGAGA	157	57.27	57.176
CcES0192	comp24419_c0	TTC	5	GGGGGATCGAGTCCCTTTGGAGT	ACCCTTTCGCCCCTTTTCCCG	202	59.424	59.303
CcES0193	comp24419_c0	TC	6	GGGGGATCGAGTCCCTTTGGAGT	ACCCTTTCGCCCCTTTTCCCG	202	59.424	59.303
CcES0194	comp26621_c0	CTT	4.66667	TTGACCACCTCTTTGCAGTTTTGAGA	CGGAGGCAAGGCAAGTTCCAGG	191	57.15	59.987
CcES0195	comp14893_c0	AG	7	TCACATTCCAACTTTCCACCACCAA	CATTATTATGGTAAGTCGGTTTGCCGC	242	57.006	57.137
CcES0196	comp9824_c0	CAG	4.66667	TGTTTTCGGATCCGGCTCGTCG	GGTGCCACCACTGCAACTTCC	165	59.557	58.459
CcES0197	comp20612_c0	GAA	4.33333	CGGGCGGTGGCTCTGGTCTA	TGGCTCGAACGCAGTACCAGG	209	60.32	58.861
CcES0198	comp22313_c0	ATA	4	AGGAATCCATGGCGTCAATGCTGA	GCGTCATCAACAGGACAAACGGT	221	58.75	58.135
CcES0199	comp22313_c0	TTCA	4	AATGGCCCTTCCAGTGTTGCAT	TGGGGAATTGATCAGATCCAGAGAAGT	227	57.036	57.198
CcES0200	comp22313_c0	TC	7.5	AATGGCCCTTCCAGTGTTGCAT	TGGGGAATTGATCAGATCCAGAGAAGT	227	57.036	57.198
CcES0201	comp22313_c0	TCTTT	3	AGTGGCATAGTTTTGCAAGTTGGGT	TGGTTTTACCTTTTCTGAAGCGTGTGT	194	57.595	57.757
CcES0202	comp22313_c0	GA	8	GGTGGCCTCGAGCCAGACAA	TCTCTCCCATCCAAACACCTCCCT	246	58.71	58.524
CcES0203	comp24534_c0	AAACT	4.8	AGCAGAGCAAGAACACACAACACA	TCCCAGTTCCCACCTGCTTCCT	170	57.475	59.183
CcES0204	comp11017_c1	TGG	5.66667	GGAGACAAGGTACCTGGGCCAGTC	TTTCACCACCGGGTGCAGGC	211	60.234	59.831
CcES0205	comp8241_c0	GAT	5.66667	ACTTCCAGGCAGCAGAAAACCTG	TGCGCCGCCACCGATAAGAC	190	57.467	59.84
CcES0206	comp273392_c0	TCG	4	CCGACTTTGCCTTTGAAAGTTAGTCGC	AATGGTCGACCGCCACGCAG	222	59.152	60.044
CcES0207	comp17809_c0	CT	6.5	GGAGTACTTGAGTCATTGCTGCAGTT	TGCCCAGTCAAAGGTTTGGCCC	241	57.405	59.789
CcES0208	comp14349_c0	CAAA	3	AGCAGCAGCCAAAACAGGCA	TCCCCCTCTTTCTGATGGGGTTT	229	57.642	57.037
CcES0209	comp8146_c0	ACAA	4	TGCCACACAAACGAAAGCGCA	ACCAAGGGCATTGTTTCAAGTGCCTA	166	58.676	59.122
CcES0210	comp8146_c0	CTG	4	CCTCTTGCTTGTCCTCGCCCC	TCATTGGTCCTCACTCCTCAGACATGG	150	59.448	59.534
CcES0211	comp11871_c0	CT	8	ACACTAACCCCTTGTTGCTGCCA	GCCACAACCCAAATCCCCCACC	199	58.679	60.177
CcES0212	comp11871_c0	AAC	4.33333	GGTGGGGGATTTGGGTTGTGGC	ACCCCATTGCTGCTGCTGCT	175	60.177	59.255
CcES0213	comp11871_c0	ACA	4	GGTGGGGGATTTGGGTTGTGGC	ACCCCATTGCTGCTGCTGCT	175	60.177	59.255
CcES0214	comp11871_c0	AGC	4.33333	GGTGGGGGATTTGGGTTGTGGC	TGGGATTGGAGTTAAAGGTGGGGTGT	212	60.177	59.553
CcES0215	comp11871_c0	CAA	10	ACCAACCCTTACCCAACAACCTTTG	TGGGGAGTTGGTTTTGATGGGAGG	234	57.53	58.547
CcES0216	comp11871_c0	AAT	4	CCTCCCATCAAAACCAACTCCCCA	AACAGGGCTGGTAAGAGCAAGC	210	58.547	57.158
CcES0217	comp10909_c0	AATT	3	ACACACCATGAGCATCCCATCCC	AAACCCGTGACGTGGGTCGG	239	58.681	59.283
CcES0218	comp10909_c0	TAT	5.33333	ACACACCATGAGCATCCCATCCC	AAACCCGTGACGTGGGTCGG	239	58.681	59.283
CcES0219	comp37209_c0	GACA	5	GCTGCAGCTTGGGAACACTGTTTTG	TGGCAATTGGCTGAAGGCACTGT	153	59.676	59.557
CcES0220	comp28775_c0	TCT	5	AGTTCCAAGCCCCCAGGCCA	GGGGCTTTATGGGGATTTCCGTGT	151	60.034	58.979
CcES0221	comp19278_c0	AGT	5.33333	ACGCACCCAATTCTGTTCTTTCTTGT	TGGTGCCTTTGCCGAGTGGT	172	57.716	58.836
CcES0222	comp19278_c0	GAA	5	AGGCTAGGAACGGAAATCGCCA	AGCGACACTAACACTCGCAATCCT	150	58.049	58.481
CcES0223	comp39502_c0	TGA	4.33333	AAGCTGGGCACTGGGGAGGA	TGGCTCAAGTTGAAGATGATTTGGCA	181	59.452	57.534
CcES0224	comp21875_c0	AAT	5.66667	TGGTGCGTCCAGTACACCAGT	ACAACAACATGCACACACACACG	173	57.753	57.254
CcES0225	comp24125_c0	TCTG	3.25	TGGCTCGCTGATATGCTACTCTGT	TCTTTGGGTGCACAGCAACAAAATC	170	57.575	57.196
CcES0226	comp9639_c0	TTTCA	3	GCCAACGTTTCTTTTGTTTTCCTTCGC	TGGCCTGCGTTGAGAATTTGCTGT	219	58.852	59.882
CcES0227	comp9639_c0	AGG	6.66667	TGGTGATGGAGGTGCTGCAGTG	TACTGCTTGGCAGCGGCGAC	203	59.088	60.044
CcES0228	comp27874_c0	CTTT	3	CGCCTTCTTTTCCTCTTTGCTCTGC	TCCGGCCAGATGTTGCGGAT	211	58.845	58.488
CcES0229	comp59907_c0	AAAAG	3	AGAGAGAGAGCGCGTTGGGA	ACCAACATCAACACCTAAACCCCAGT	171	57.234	58.332
CcES0230	comp11391_c0	TCT	6	TGCACTTGGGATGTTTCTGTTGCTGT	GGCCAGAAAATGGGGAAAAAGGGC	264	59.571	58.931
CcES0231	comp11391_c0	TTTC	3.75	TGCACTTGGGATGTTTCTGTTGCTGT	GGCCAGAAAATGGGGAAAAAGGGC	264	59.571	58.931
CcES0232	comp22862_c0	AT	7	TGAACTACACACAGATAACACGTCCG	TCAGCAAATAGCTCATGGGTTCCAAA	241	57.016	57.075
CcES0233	comp25348_c0	GAA	7	AGGCTCATCCATTCCACTTTCTCCA	ACAAGGCCCTCAACGACCCCA	225	57.677	60.042
CcES0234	comp13705_c1	AGA	4.33333	ACTCATCGGAAGTTGCCCGAGT	ATCGGCGATTAGACCGGCGT	222	57.993	58.385
CcES0235	comp13705_c1	TTC	5	GGTGGAAACGGGGTTGCGGA	AGGAGACTGCTCCTTCAAAGCCA	237	59.552	57.672
CcES0236	comp13705_c1	GAAAA	4.6	TCAGGGAGACAAAGGTAACAGAGCC	ACAACCACCACAGCCACCCG	221	57.941	59.479
CcES0237	comp13705_c1	AGT	7.33333	ATAACGGCGGGTGGCTGTGG	CAGCACAACCTCAGTGCCCCA	202	59.414	59.238
CcES0238	comp13705_c1	GTA	4	TGGGGCACTGAGGTTGTGCTG	CCTCAAGGGGAGAGAGACTGCGT	209	59.238	59.435
CcES0239	comp21364_c8	CAG	6.66667	CGGCCGTTTGGACCCCTCAC	GGCAGTTGCATGGAGCCAGGA	211	59.973	59.371
CcES0240	comp21364_c8	AGC	4.33333	TGCCGCAGCGTTTTGGCTTC	TGCTGCTGCTGCTGTGGTTG	172	59.366	58.387
CcES0241	comp21364_c8	CAG	4.66667	ACCACCACTTGAGCAGCAGCAG	TGGTGGATGGCCCAGCCTGT	161	59.605	60.107
CcES0242	comp21602_c0	GAT	4	TGCTTGGTGAACAAAGCCCGC	TGCCCGACCTGAAGCTACCA	180	58.728	57.404
CcES0243	comp23248_c0	AGA	4	CCAACTCTGTGGACCGCCGC	TTTAAATTCCACAACACGAGCGCC	212	60.316	57.008
CcES0244	comp18216_c0	TCT	8	GCTTCCTACAAGCTTCATGCTAAGCC	TGGGTGCTTGATGGGGAGCA	194	58.289	57.944
CcES0245	comp18216_c0	CTT	6	GCTTCCTACAAGCTTCATGCTAAGCC	TGGGTGCTTGATGGGGAGCA	194	58.289	57.944
CcES0246	comp18216_c0	CAG	5.66667	TCGGGCTTAACCAACTCACCCCT	GCCACCCATTTGCCCCAGTGT	250	59.548	59.839
CcES0247	comp8787_c0	GAG	4	ACCCGACCCGGAAGACCGAG	AAGGCCGTCCGATGCCGTTG	179	59.97	60.043
CcES0248	comp8140_c0	CCA	4	TGGCAAGTGGGGTTTGTGGCA	GAAGTCGTCCCAGCTCCGCC	182	59.361	59.496
CcES0249	comp23378_c2	TGA	4	ACTGGTAAGGCAGAGGCAAAGGA	GCTCTACTCCTAACAAGATATGCAGCC	290	57.664	57.09
CcES0250	comp28149_c0	TAA	5.33333	TGCTGCTGCTAGCTTGCTGATGA	AGGGCAGACAGGATGGAGCCAG	164	58.952	59.982
CcES0251	comp16758_c0	TTTC	3	TGCGTAGTGCGCACCCTTCC	TCCACCAGGCGAGAAAACGGA	160	59.7	58.095
CcES0252	comp27223_c0	CAA	5	GCATCCGGGGCAATTCCGTCA	GCCAGTAGTGGAAGGTATAGGGAAGCC	182	59.78	59.907
CcES0253	comp13582_c0	GAAG	3	ACTGTGACACATGCAAATGACAGAAAC	ACCCCACTGTTCAGTTGATCATTCAAA	212	57.005	57.077
CcES0254	comp14502_c0	TA	7.5	GCAAAAGACCCCACAAGCTTCCCA	AGTCTCCCACCTAGGGCTTCACT	235	59.819	58.207
CcES0255	comp19164_c0	TTCT	5.25	TGGATCGATCTCTAGGGTTTTGAGCTG	CATCGCTACTCATCGGGAGAGAGAA	213	58.063	57.529
CcES0256	comp15422_c0	TAT	4.33333	TGGTCCCCACTTTTAGCTGTGTGA	TGCGTGGTTTGTGAAAAGGAGCTT	217	57.955	58.002
CcES0257	comp16970_c0	TCA	4	TCCAAAAGGTGAAAGGGCAACCCC	CATGCAGTACTTCTGAACACTCAGAGC	200	59.516	57.85
CcES0258	comp7817_c0	TTGG	3.25	TCCAAAGGAGAATGTAGACCGTGGA	CGAAGTAGCAGGAACAAGAACTGCT	210	57.179	57.318
CcES0259	comp72858_c0	ATAAA	3	TCCCATTCGCCTTTTGGGCTAAGA	GGGGAACCACTGAGGTTGTCCAAA	171	58.378	58.74
CcES0260	comp14287_c0	ATA	4	TGGAGGAAATGCAGAGGAAGGAGT	AGGGCGAGAAAACATACACAGGCA	247	57.27	58.635
CcES0261	comp29115_c0	GGA	4.33333	GCTGGCTGTTCTGGTGCTGT	AGCCCAAAACCCGCCATCCG	150	57.46	59.97
CcES0262	comp24914_c0	CAG	6.33333	TGCGGCTGCTCTTTCCCCTG	GCTGCCGGTTAGGCGACGAG	248	59.341	60.18
CcES0263	comp11880_c0	GGT	5.66667	CACGTCACCAGCCGTGGTCC	TCCACCACCACTGCCACCGA	207	59.976	60.038
CcES0264	comp11880_c0	GGT	4	ACCTCGGTGGCAGTGGTGGT	AGGAGCAGGAGCAGGCGGAG	225	60.037	60.321
CcES0265	comp11880_c0	GTT	6.33333	ACCTCGGTGGCAGTGGTGGT	AGGAGCAGGAGCAGGCGGAG	225	60.037	60.321
CcES0266	comp11880_c0	CCA	6.66667	CACCGCTGCCCCAAATCCCA	CCCTAGTTCTAGTGGCGGCGGA	226	59.616	59.794
CcES0267	comp11880_c0	AGG	5.66667	ACAGTGCTGGTGGCGAAGCC	CGACTCTGCAGCTGCCATGC	192	59.903	58.69
CcES0268	comp11880_c0	TGT	4.66667	GCGACGCCGGGAGGGAAAT	ACCACCACCAAGCTGCTGGTATC	241	59.456	58.879
CcES0269	comp11880_c0	TCT	4.66667	ACCAGCAGCTTGGTGGTGGTAA	AGAGTGCAGAAGAAAGCAAAAGGGT	227	58.352	57.079
CcES0270	comp11880_c0	CT	7	ACCCTTTTGCTTTCTTCTGCACTCT	AAAAGTCACTACTGCAAGGAGCAACA	238	57.079	57.217
CcES0271	comp11880_c0	AAT	6.66667	TGTTGCTCCTTGCAGTAGTGACTTTT	CCTCTCTCTTTGGGAGGGAAGGCT	250	57.217	59.147
CcES0272	comp14933_c0	ATTA	3	TTCGACTGGGAGCTGGCGGA	TCTCCCAAACAACACTCCCAGCA	215	59.898	58.113
CcES0273	comp13696_c1	TC	7	TGGCTTGCAATGCAGGGAAAAAGA	GCCCAGGTTGAAAGCAACAGGC	161	58.035	59.103
CcES0274	comp21957_c0	CTTTG	3	AGGACAGGAAGGTGAAGTTGGGT	CCGAGGGAAGTTAGGCCAACGG	154	57.264	59.227
CcES0275	comp21957_c0	GA	7	AGGACAGGAAGGTGAAGTTGGGT	CCGAGGGAAGTTAGGCCAACGG	154	57.264	59.227
CcES0276	comp11109_c0	AAG	6	CCGAGAACGACGGCGACGAG	GCGGATTTTTCGGAAGCCCAGC	195	59.916	59.305
CcES0277	comp20003_c0	GCA	4.33333	TCACTGCTGAGGGTATGGCATTGA	GCACCTCAAAAGCCTCTTCCTTATGA	168	57.899	57.157
CcES0278	comp19005_c0	TTTA	3.75	AGAGCCGTTTACACCCCCAAGT	CCTTCCAAATTCACCTCCAAAGCTCA	221	57.826	57.533
CcES0279	comp19005_c0	CTT	5	TGCGGAAATGTAAAGGCTGCCGA	AGCATCAGCAAAGCCAGATCCAGT	226	59.445	58.684
CcES0280	comp34818_c0	CAA	4	GCAGCTGTTCTAGCCATGAGTGGT	TGAGTGTTGCCAATGTTATCAGGCA	161	59	57.207
CcES0281	comp23794_c0	AGC	6.66667	AGCCAGCCGAGGAGGAGACG	GCCACCTTGGGCTGGTCTCG	223	60.04	59.695
CcES0282	comp23112_c0	AAAAT	3.4	TCAGGGGAAGATTTCATGGTGCAGA	ATGCCATGTGTGGTTCTTGGCT	227	57.916	57.055
CcES0283	comp23112_c0	AAAG	3	AAAGACCAGCTGTTGAGCACATGA	TTTTCAATTTGCCAAGCCGAGTTTGA	212	57.037	57.021
CcES0284	comp26492_c0	CTT	5.33333	AGCTGCAGCCTCTGCTCTGC	GCAGTGGGAGGGCTGGTGAA	150	59.416	58.617
CcES0285	comp26232_c0	TC	11	GCCAACACTGTGGTCTCGCCT	CACGCCGAGAACGCGAGGAA	177	59.316	59.777
CcES0286	comp9520_c0	GCAT	3	GGAGGCAAGGCAGGGGAGTT	CCATGTGCCTGCCTCGGATT	250	58.315	57.016
CcES0287	comp44996_c0	TAT	4.33333	ACATCATCCTGATTCCTGGAGAACACA	GCTCCCAGGGTGGCAGAAAGC	214	57.651	59.979
CcES0288	comp24801_c0	AGGAA	3	CCGCAGCTGCCATGCCCTTT	TGCCCACCTGCTAGTGCCAA	226	60.598	58.251
CcES0289	comp8696_c0	GAA	4	AGTCTTGAAAGCCTAATTGCAGCCA	TGCCTCTCTGGCAAGTCTCCA	210	57.199	57.171
CcES0290	comp27056_c0	ATG	7.66667	GTCAAGGCTTGTTCTTCTGGGTGT	TATCTTCTTCCGCCGCCCGC	213	57.279	59.286
CcES0291	comp15027_c1	AAG	5	AGCGAGGGAAGCCTAAGAAGGGA	TCCTCTTCGGTAGTGGAACCGGA	238	58.856	58.558
CcES0292	comp24935_c0	TTC	4.66667	TCTGCCATGGCTGCGAAAACA	GGTTGAGCCCGGCATGGTGA	234	57.576	59.338
CcES0293	comp24935_c0	AT	9	TGCTGTAGTTAGTGCATTTGTTGGGT	TGACCCCTACTACAATTCCCCTTGC	226	57.263	57.98
CcES0294	comp249303_c0	GT	7	GTGCGCGCGCGTGTGTGTC	TCCCTATTAATGGGCTAAAGGCACCA	279	62.751	57.586
CcES0295	comp249303_c0	CATG	4	CGCGCGTGTGTGTCAGTGTG	TCCCTATTAATGGGCTAAAGGCACCA	274	59.457	57.586
CcES0296	comp24722_c0	CT	10	CGACGCCGACGACCCAACAA	GGCTCCAAGTGCTTTCCTCAAGC	221	59.978	58.418
CcES0297	comp24722_c0	CT	7	CGACGCCGACGACCCAACAA	GGCTCCAAGTGCTTTCCTCAAGC	221	59.978	58.418
CcES0298	comp24722_c0	CAG	6	GCAACAACCCGTGCACGACC	AGGCTGCTGTTGTGGACCCAT	154	59.372	58.33
CcES0299	comp24722_c0	ATG	4	ATGGCCAACCAGCAGCAGGC	TGCTTGGACTGGCATACCTGAGC	150	60.25	58.947
CcES0300	comp24722_c0	GA	8.5	TGTCAGCTGTGAATTTTGAGCATGGA	CCTGCTTCAGCATCAACAACACTTGC	248	57.547	59.534
CcES0301	comp23623_c0	ACA	5.33333	TCAACCAAAAACCCAGTTGCCACA	TGGTGGGTCCTTGCCTTCTGGA	210	57.851	59.45
CcES0302	comp23623_c0	CCT	4.33333	GGCCCACTGATTCTCCCGACGA	TCTGCCTCCGTCGAAGATGAGC	249	60.305	58.475
CcES0303	comp28424_c0	CCT	6.66667	ACCAGCATGGACATGGTCAAAGGA	GGCAGCAGCATCTGCCTTTCG	218	58.311	59.008
CcES0304	comp24176_c0	AT	6	GGGGAAGAAGGGGGAATTGCATGG	TGAGAAAAGCAGCAATGCCCAGGA	248	59.516	59.102
CcES0305	comp24176_c0	TC	6.5	GCAACGACATGGCGGTAGGT	GGGCAGCCTAGCTTGCTAAGAAGA	245	57.354	58.519
CcES0306	comp58407_c0	GAT	4.66667	GGGTTGCAGACAATCACCATCCCA	TGTTGTTCTGCCAATGTCCATCGT	250	59.163	57.346
CcES0307	comp23716_c0	TTCT	3.25	GCTTTGTGATTGTTTCAAAGGTGGCT	AGGCATTAGGCCTTGTAGAGAAACCA	203	57.3	57.776
CcES0308	comp19698_c1	CCT	4.33333	ACCATGGGTGACTACCCTTACTCAAA	GAGGGGAAGGAGGTGATGATGAGT	250	57.202	57.16
CcES0309	comp19698_c1	AAC	5.33333	CCCATCTCTAAATCAACCTCCTCCTCC	TGGGACTCAAACTCAACAGTGGCA	221	57.823	58.447
CcES0310	comp19698_c1	GGC	5.66667	TGCACTGCCATGGATGTTGTTGC	ACCCAGAATCATCACCTTCCCCA	202	58.902	57.118
CcES0311	comp17486_c1	GCA	5.66667	ACGGAAATGGCAAGCAAAGAAGCA	GCGTGGGTCTCTCTCTGGCCT	242	58.355	59.977
CcES0312	comp13017_c0	AAAG	3.25	TGCACCAGCATCACCACCCC	TGAGAGGGGATTCTTTCAGCGCC	206	59.26	58.7
CcES0313	comp18643_c0	CTT	4.33333	CCATGATGGCCAAGATCTCAACCTAGC	AGGATCTGTAACCGGCATGGGA	232	59.279	57.159
CcES0314	comp18643_c0	TTTC	3.75	TGGACTGGAATGTTAGGTGGTGGA	AAATCCAAACAAAGTCACCCACCCTT	162	57.208	57.328
CcES0315	comp27843_c0	ATC	6.66667	ACCTGGTTGACAGTGCTTTTGGT	TCGGAGTGTTTGGGGGCAGC	250	57.003	59.268
CcES0316	comp12367_c0	GTA	4	GGGGCTAGAGCACGTCCTGGT	CCGGGACCATCTGGAACCAAAAT	218	59.976	57.003
CcES0317	comp15204_c0	ATCG	3.5	AGGAGGGATAGCGCCGTCTCG	TGGTTACATCTCCATGGAAGCCCA	173	59.914	57.571
CcES0318	comp14042_c0	AGG	4	CGGGCCTTTGGACTGCAGCG	CAGGGCCAACACGTCCTCCG	183	60.928	59.699
CcES0319	comp27219_c0	ATTA	3	TGCCATCCCCATATCCCAAACTTCCA	ATGCGCCGTGTCAGGAAGCC	209	59.722	60.043
CcES0320	comp164958_c0	CGG	4	CCGGTTGTCGAGCTGCGTGT	CGGGAGCAGAGTGTTCGCGG	175	59.977	60.113
CcES0321	comp18805_c0	TAC	7.33333	GCGAAACGCACCGACCTGGA	AGAAGAAGAAGACAGAAGGACGGAGAA	231	59.976	57.14
CcES0322	comp51997_c0	CTG	4	ACCAAGGGTGCTTGGATTGATGGG	AGTCTGGGTTGTGGTGAAAGTCCT	206	59.156	57.643
CcES0323	comp53397_c0	GAT	4	CTTGATATTCCCAGGCTTACCTCGC	GGGTGTCCATTGAAAAGAGGCTGG	226	57.303	57.935
CcES0324	comp11966_c0	TCTGT	5.2	GTCAGTCCCTGTCCGGTTCGG	GCCACCCCATCTCTGCAACACA	208	58.86	59.342
CcES0325	comp11966_c0	TTG	4.33333	TCAGATTGCGTTGACCGATGCT	AGGGTGCGTTGCTTGGGTTCC	246	57.008	59.844
CcES0326	comp20894_c0	CCT	4.66667	ACTCCCTCCGCCGCTGCTAA	AATGGTCCCGGTGGTGGTGG	150	59.969	58.611
CcES0327	comp21195_c0	AAAT	4.75	TTGCTTGATCCGGGCAGGGC	TGCAGCCCGTTACTCCTCAGT	470	59.689	57.541
CcES0328	comp23228_c1	TGA	6	TCCATGGCAGCTAAGCTTGGGA	GCACAACAACCAACAAAAAGGGGCA	216	57.951	59.498
CcES0329	comp43684_c0	TTC	4.66667	AACATCTCGTGGAAGTTGGCATGT	TGCCAGAAACCTTGGCCCCT	586	57.101	58.148
CcES0330	comp62394_c0	ATA	4	CGACACTGATGAGGGATTCTTCACAAA	TGCAAAGCTGCCATATTCCGACG	213	57.294	58.314
CcES0331	comp13460_c0	CTTT	3	TCGCCTCTCACCTTCTTTTCACCA	GCAGCAGAAACAGGGCTCGC	217	58.037	58.889
CcES0332	comp20262_c0	TTTC	3.75	ACAAATTGGGAAGGACCCCCTTTCT	ACACGCAGTAATGGGTTTCAGCA	215	57.999	57.233
CcES0333	comp24854_c0	TCA	4.33333	TGGCCTTCTGCCAAGGCAAGT	GCGACAGCAGATGAGGGCCA	230	58.883	59.136
CcES0334	comp14590_c0	TGG	4	GTGTCCACCACACGGCACCA	TCAGCAAAGATGATGTGACGTGGC	187	59.485	58.032
CcES0335	comp14590_c0	AGTG	4.25	TGGGAACAGAAAAAGATCAAAAGGCGA	CCCGCTTCCATGCCGCTCTC	247	57.581	60.18
CcES0336	comp29007_c0	TTGG	3	TAGGCCTGGGAAGTGGGCGT	CGTGGCGCTGATGCGAAGGA	238	59.532	60.112
CcES0337	comp29007_c0	TTC	4	CGCCTGCTTCTGCAGTTGGGT	CCACCGCTTCCGACGACACC	183	59.914	60.045
CcES0338	comp1765_c0	GAG	4.66667	CGAGGCTCTCGCTGCCAAGG	GGTGAGGTTTACTCCTCGTCGCT	201	59.839	58.17
CcES0339	comp15517_c0	TA	8.5	GGGCAGGGATAGATTTTGTCATCCACC	GATTCAGCAGGGACTTCCGTTAATTCT	239	59.219	57.118
CcES0340	comp30626_c0	GGC	4	TCCCGGCCAGTTTCCTCTCCC	CGCGTCCTCCGCGTTGTTCT	238	59.906	60.046
CcES0341	comp85014_c0	TTC	4	TAGCGCCAACTCACCACGCC	AGAGCCACAAGCGGCATTGGA	152	59.7	59.035
CcES0342	comp992_c0	GTG	6	ACGAAGAGGAAGGTGGCGGTGA	CCACAACCGGCGCCTTAGCA	207	59.856	59.973
CcES0343	comp27931_c0	GCG	4	TGCTTGCTCCACCGCGTAATCG	TCCATGGCAACGGTACCCGA	168	60.115	57.773
CcES0344	comp48854_c0	CCT	4	CCACCTGCGACTGCGAGACC	GGGAGACGGTGCCGTTTTATAGCA	240	59.772	59.067
CcES0345	comp9157_c0	CATT	3	GGGTCCCTGGCTTGGTGCTG	GGTGCATGAGTTCCTTGCTGGGG	221	59.617	59.992
CcES0346	comp9157_c0	GGT	5	GGCGGAGGAGAGTTGCGTGG	AGCATGTCCTCAACCCCGCT	181	59.77	58.041
CcES0347	comp12245_c0	GTT	4	GGGCAATGTGAATCTCAATGGCAGGT	TGTCTCAATTTCTTCCTCACGCAGCA	224	59.789	58.978
CcES0348	comp21495_c0	CT	6.5	CCTTTTTCCTTTTCGGTTTGCTTTGGA	GGAAATGCCCCATTCCCAAAGATGA	284	57.343	57.52
CcES0349	comp21495_c0	AAAAG	3.6	TGCCTACTGAAGCACAAAGCAAGT	ATGGCTTCTGTTGGGTGAGTGAGT	167	57.281	58.016
CcES0350	comp21495_c0	TAT	6.66667	CGAGGTAGTCGGAGCTGGAGCA	CAGCAGCAGCAGCGGACCTT	246	59.797	59.973
CcES0351	comp21495_c0	GCT	4.33333	TGGCTACCCTGAGAGGACTGCG	ACTTCCAAGGGCCTGCTGCC	169	59.728	59.257
CcES0352	comp21495_c0	TGC	5	GCTGCATGCCCTGTTGCTGC	GTTGCAGGGCCGAAACCCTCA	164	59.771	59.577
CcES0353	comp19263_c0	ATTTC	3.4	TGGGATTTTCCCGCGAGAGTTCG	GCATTGAGGTCAAAACTGGTTCAGGA	298	59.27	57.77
CcES0354	comp23812_c0	GAA	6.33333	TCTCTCCTTTTGGCCCTGAGGTT	TGGTCCAGATTCCATCGTTGGTTGG	192	57.327	58.979
CcES0355	comp20429_c1	TCA	5	GCCTCTCAATCTTGCAATTCAACCCA	AGGCGCCAAATGAGGATGGCA	172	58.098	59.095
CcES0356	comp20429_c1	TGC	5.33333	ACCCCACAAACCGGACATTCCA	CCGCTGGTGGTCTGAAGAGCTTG	204	58.345	59.754
CcES0357	comp22333_c0	GAA	7.66667	TGCGGCGAGTGAGTTGGACG	TGCCCGATGGCTAGAGGCGT	240	59.706	60.039
CcES0358	comp30714_c0	GA	7	ACAGGCGTCCACCTCCACCA	GCGGAGCCAAAGGGGATGTCG	156	59.752	60.113
CcES0359	comp20804_c0	TCA	4.33333	CGGAAAGCATATCCATGGCACTCCA	CATTCTGAGGCAGTATGATCCCGTG	155	59.154	57.313
CcES0360	comp76911_c0	ATAG	3.75	TCAGGACCAACCAGCAAACCTGA	TGTGCCTAGGCTTTAGCCACCACT	196	58.113	59.875
CcES0361	comp25789_c0	CT	6.5	TCACTCTCTCGCGCCGTTGT	TCTTGGGTCCCATCCGAGGGT	197	58.465	58.651
CcES0362	comp25789_c0	TA	7.5	ACAAGGGAAAAGAATCTGCCAGAGCA	AATGGGGGAGACAAAGCTTCATGG	224	58.679	57.12
CcES0363	comp13371_c1	ATC	4	TGACGGAAATACCCAAAACGCTGA	TGGGAGGTAACACCTTATGCCTTCT	178	57.12	57.141
CcES0364	comp14926_c0	TTTC	4.25	CGTGCTAAGAGGTGGAGGAGAAACCA	CCCGACGAGTGGATCGGGAC	245	59.954	58.672
CcES0365	comp13641_c0	GAA	4	TTTCCCCTTGCCCGCACAGT	ACTTCCCCTGTTGCCTGGAGC	183	58.827	58.685
CcES0366	comp16654_c0	AAGA	4	AGCTAGACCCCAGGAGGGGGA	GGGCCCCCAGCTGCTTTCC	234	59.542	59.959
CcES0367	comp27563_c0	GTG	4	GCGGTTGTGATTGTGGCTACGC	GCCCCGAAACCTCCTGCTCC	215	59.316	59.412
CcES0368	comp27563_c0	TCA	5.33333	AGGCCACCAGCACCGAAAGC	CCTGAGTGCAGCAGGGAGGA	203	59.901	57.764
CcES0369	comp29254_c0	TCT	4.33333	GGTGACGGTGGAGGCCCAGG	CCCAGCCGCGGAAACCAACT	250	61.162	59.902
CcES0370	comp29254_c0	TGCC	4	AGTTGGTTTCCGCGGCTGGG	ACTCCGAATTCCAAACTCCGCCC	236	59.902	59.197
CcES0371	comp29254_c0	TGCC	3	CTGCCGCTCGCTGTGCCTA	CCCAAAGCCAAAAGGGGAAAAGC	232	59.464	57.226
CcES0372	comp12888_c0	TGG	5.66667	AGGCAGTGGAGATTGCATGGC	TGGGATGGTTGTGGGCTCCCT	218	57.424	59.481
CcES0373	comp12540_c0	TACA	3.25	TCCATTTCCATTGCAAACTGTCATGGT	TGTTCCAGAATTGTGCAAGACCCCC	152	57.831	59.374
CcES0374	comp21226_c1	GA	6.5	TCTTTGGTTCTGTGAAATTTGTCGGCT	TCAACTCTCATCAACCAACCCCCA	158	57.805	57.696
CcES0375	comp25936_c0	CAT	9.66667	TGGCCAGCAAAGGGGTGGAA	AGACCCCACTCCCATAAATCAGTTCT	300	58.445	57.018
CcES0376	comp25936_c0	AAAG	3	AGGTGAGTGTGCTGTTGGACCAC	ACCCTCCACTTCAAACTCCTTCCA	361	59.011	57.385
CcES0377	comp13611_c0	GAT	6	CCAGGCCTCTCTCATACGGGCT	TCTCCTCCCTCTTCTTCTTCCACTTG	249	59.529	57.289
CcES0378	comp14545_c0	GAT	4.33333	GCCTGCTCGGTGTTGGCCTG	GGGTCGGCGGAAGAGTTACATGG	233	60.592	59.33
CcES0379	comp24748_c0	TCT	6	GCCTCTCCAGGCCACATTGGG	GCGCTGCCCCTGTGAGTTGT	190	59.438	59.903
CcES0380	comp13297_c0	TTCT	4.25	TCTGCCCTGCTGAAAAACACCC	GGCGAGCTCACCCAATGGCA	245	57.604	59.692
CcES0381	comp13297_c0	CTG	4.33333	GCTTGGCTTCTGTGGCTGACGA	GTTTCCGGGTGCGGAAGCTG	157	59.673	58.543
CcES0382	comp21535_c0	ATTT	4.5	TGGCCATGGTTTGGGCTGGA	ACCGGCACTAAAACGGTGCAGA	209	58.517	59.032
CcES0383	comp18221_c0	GAT	4.66667	AGCTGCTGCTTCTGGAAACAAAGT	ACAGAGCCAGAAAAAGGCAAAAAGC	385	57.512	57.189
CcES0384	comp14758_c0	GGT	4	AGCCGGGGTATGGGTGGGAG	AGACCCAACTTCTTCAGGGAGCC	184	59.676	57.99
CcES0385	comp14247_c0	CAGGG	4	TGTCTTTCTGCTGAATTTTGGAGGCG	TCCTTCCTTTTAGGCTTGGAATGGAGA	272	58.339	57.578
CcES0386	comp13319_c1	AAG	4.66667	ACCCTCAACCATGCAGAAAGCAA	GGAGCAGACCTGCACCGCAT	203	57.126	59.415
CcES0387	comp23566_c0	TTAA	3	AAGGTCCGGACACTGGCCCC	TGCCGAGCTAAGTGCTTCACC	233	60.465	57.137
CcES0388	comp26572_c0	TCT	4	TCTGCAAAATCAGCAGATCCAACCA	AATGCCTTCGCTGCCGCCAT	224	57.201	60.041
CcES0389	comp11315_c0	CAT	4	GGCCAATGGGAGTCCCTTACAGC	TGGCCAGGATCTGAATCCCTTGT	240	59.251	57.452
CcES0390	comp12513_c0	CTAGA	3	ACTGACCCAAAAACCCATCCACCA	GGTGGTGGTGGTGGTGACCC	236	58.418	59.192
CcES0391	comp13681_c0	AGC	4	ACCAGCACCGTATGTCCTTTGC	GCAGCAGTTGCAACAGGTCTTGG	249	57.508	59.156
CcES0392	comp13681_c0	CAG	5	TCGACCCTTTCTGGCTGATGAAGT	ACCATGGTTGGGCCGCAAAT	161	57.851	57.399
CcES0393	comp25769_c0	TGA	7.66667	TGGAGCCACCAGCCTCTCAGG	ACCAATCAGGCCCTCACCCGT	154	59.906	59.835
CcES0394	comp25769_c0	CTA	4	GGCGCCTTTGGTGTTTCTGGC	TCCAACGTTTTCGTGGACTGGGT	216	59.394	58.702
CcES0395	comp51773_c0	TGGAA	3	TGGCAAGCAACTTGAGCACCA	AGCCCCTGGTCCATAGTTCCCA	185	57.422	58.707
CcES0396	comp192587_c0	TGT	4.66667	AGCTTTGCCAGAGTGTTGTTGTAATGT	TCATTGATGCCACCGGCTTGAAA	192	57.8	57.527
CcES0397	comp11833_c0	AG	6	CACGGCGGTGAGTGGCTCTG	GGCGAGGAGGGAAAGTGAGCC	182	60.044	59.182
CcES0398	comp11017_c0	TTC	4.66667	CCCAACCCAACAACACCAACACCA	AAGACGCAAGAAGGCGGCGT	221	59.937	59.63
CcES0399	comp20956_c0	TTC	5.66667	CGTGCTTGTGCCTTGGCAGG	AGGGGGAGATGATGATGGCCTCG	246	59.088	59.613
CcES0400	comp24975_c0	TCT	4.33333	TGGAGTCTTCGACTGCTGGTCCC	GGTGGTGAGGAAAGTCGGGCG	208	59.93	59.719
CcES0401	comp24975_c0	TTG	10	TCTGAGCCAGGGTTTCGGCT	CTCCGCCTCCGCCTCTTCCT	191	57.683	60.04
CcES0402	comp24356_c0	ACC	4.66667	ACTAAGCTTTTACAGCCTCCTCCATGT	GCTGTGGTGCTGGCGGATGT	171	57.87	59.972
CcES0403	comp45598_c0	AAAG	5.5	ACTGAATTATCAGGCCTCTTGGGCT	TCTCTCTCTTTGGCCGCTACTGT	286	57.733	57.268
CcES0404	comp10830_c0	CT	7.5	ACACCAAAGAACAGAACAACGAGACCA	TGGGAGCCTCCAAGATTCAGCA	374	58.858	57.618
CcES0405	comp18333_c0	TCT	4.66667	TGCTTCTTCGCGATAGCCTCACC	AGCGAAAGAGGGATGGTGGAGT	247	59.092	57.367
CcES0406	comp18333_c0	TTA	4.33333	TGCTTCTTCGCGATAGCCTCACC	AGCGAAAGAGGGATGGTGGAGT	247	59.092	57.367
CcES0407	comp18333_c0	TTC	4	AGCAGTCTCAAGCTCCTTCTGCT	ACTGCTGGGGGTTCGGATAAAGG	249	57.755	58.372
CcES0408	comp25259_c0	CAC	4.66667	TGCGGAAGCAGTTGAAGGGGA	GCCAAAGCCACACATAAGAATCCCG	239	58.35	58.666
CcES0409	comp17406_c0	CTT	4	TGCCTTGTTGTTTCTTAGTTCGAGCAT	TGGTAGCCATGGCGAAATTGGAG	186	57.656	57.414
CcES0410	comp17406_c0	CAA	6	TCCAATTTCGCCATGGCTACCAA	CGCCCACGGTTCCACATGCT	244	57.012	59.973
CcES0411	comp17406_c0	AAAG	3	TGGGAGTCATAGGCATTGAGACAAGCA	ACTGACAGTTGGTGGTGTTAGCCA	381	59.745	58.207
CcES0412	comp17406_c0	GAAA	4	TGGGAGTCATAGGCATTGAGACAAGCA	ACTGACAGTTGGTGGTGTTAGCCA	381	59.745	58.207
CcES0413	comp11655_c0	AGA	4.33333	GCTGCAGAAGCCATCGAAGGAGG	TCGCTTCTCTCTCTCCCGCTCA	237	59.875	58.896
CcES0414	comp265987_c0	AC	7.5	GCGCGATAGGTCGAATTCGGGT	TGGCGATGGGTGCAATGGCT	216	59.432	59.331
CcES0415	comp43375_c0	AC	7	TGTCGTGTGCCGTGTTCAGGT	CAAGCGATGTATCCAGTTCTGCTCA	210	58.922	57.204
CcES0416	comp5881_c0	AG	7	GCGAAACTGGCTGTGACTTGTGA	TGTTCCTCTTCTGGTAAGACTCACTGT	249	58.071	57.074
CcES0417	comp5881_c0	TTC	5.33333	ACCCTCCAAAAATGCCTGCTTTCCA	AGGTTTTGCAGGTGGCTGGGT	235	59.307	58.806
CcES0418	comp14194_c0	AT	9	CTACTGGTGGTTCAATGGAACATGTCA	TGGTGGCCAGACAGTGGAGC	196	57.216	58.627
CcES0419	comp14194_c0	TCTT	3.25	TGGCCGCCAAATCCGAACGA	GGGAGCTGCTGGTGCTGTGG	183	59.347	59.972
CcES0420	comp14823_c1	AGC	4	TCCAATTTCAGCCCCACTGCATC	TGTGAGCTTGGATGGGGCCAGA	187	57.581	59.849
CcES0421	comp12793_c0	AG	7.5	GGGGGAGCAAGGCTGTGAAAA	CCTCCCGAACAAGCCACCCC	187	57.197	59.337
CcES0422	comp5320_c0	TTC	5.66667	TCCCATGCCAAGCAGCCTCA	AGGCAAAGGGTTGGTTTTAAGTGGAT	248	58.317	57.158
CcES0423	comp22093_c0	AAAG	3	TGTCAGTTATCCACTGCTTTGCAGGT	TGGCAACATGCTCTGCCAGGA	179	58.689	58.687
CcES0424	comp22093_c0	CAC	4.33333	GGAGTGGGCGGGATCGGAGA	TTTGAATCTTCTGGGTTGAAAGTGGGT	229	59.757	57.009
CcES0425	comp18551_c0	GAA	4	TGGGACCATGGCTAGAAAGTGCT	TGCTGCTCGGGGCCCGTAAT	191	57.726	60.604
CcES0426	comp19547_c0	AGG	4.33333	GGCCTCACTGGTGATTGAGTTAGC	CCTTGAGCGACAAGGCAACGC	204	57.545	59.214
CcES0427	comp50128_c0	TAG	4.66667	CCAGGGAACTCCGGCGTGTT	TCCACATTCCACAGCCACTGCT	192	58.993	58.423
CcES0428	comp25904_c0	GAA	6.33333	TGTGGTTGGTTTGTTTTGGTGAGGA	ACCCAACCACCCCATAGAAAGGT	178	57.419	57.301
CcES0429	comp18309_c0	AAAG	4.25	TGGCTGCGTTTGGTTGTGTTCCT	TCAATGTCCCCTGTTCCCAGTTCA	226	59.747	57.696
CcES0430	comp11975_c0	AAG	6.66667	ACAACCCAAAGCCGATGAGACCA	CCCCTTCCTGTCGAACTCCTCTCC	205	58.5	59.761
CcES0431	comp25676_c0	TCC	4	AGCTCAATTTATCCACACCAATGGCT	TGCGTATGCAAGGGAAGGGCA	236	57.122	58.76
CcES0432	comp49136_c0	TC	6	TCGCGGCACGATCCCCTCTT	TCACGAAAGGGGCTTGTTTGGG	217	60.32	57.61
CcES0433	comp49136_c0	CT	6.5	TCGCGGCACGATCCCCTCTT	TCACGAAAGGGGCTTGTTTGGG	217	60.32	57.61
CcES0434	comp23341_c0	TTCC	3	TGCTGAAGATCCCCTGGCACT	TCAGCAGGGTGGGGAAGCAGT	193	57.497	59.766
CcES0435	comp27033_c0	CTT	4	GCTGTGCTTCTTCTGCACGTCG	ACGCCCAAGCTTCGTGGACA	232	59.017	58.925
CcES0436	comp26580_c0	ATA	4.33333	GTTGCCGGGTGGGCACCTAA	CGCTGGACTCGGCATCAGACC	230	59.264	59.593
CcES0437	comp21157_c0	TA	7	AAGGCTATCTACGGAAAGGGAACCA	TGCTTGTTTATTTCCACGAGCGCA	245	57.219	58.206
CcES0438	comp18753_c0	GAAAT	3.8	TTGGTCTAAGGGCTATGGTAGCTTTGA	TGATCTTGTCAAACATGGGGACAACCC	150	57.432	59.217
CcES0439	comp18753_c0	CTTCT	4.6	TGGTGGGAGGGTTGTCCCCA	TGGGAGAGGATTGAGTGTGTGTTCA	192	59.004	57.582
CcES0440	comp18753_c0	TC	7.5	ACGTGGGGTTCCTTTCTTTTGCCT	TCTTTCAAGGCTCATTCACCAGAGAGT	215	58.979	57.824
CcES0441	comp8725_c0	TAA	4	GGCCGTCCACATCCGAGGGT	ACAAGGCGGCGCAAGAGACC	238	60.601	59.974
CcES0442	comp8725_c0	GAA	5.33333	GGCCGTCCACATCCGAGGGT	ACAAGGCGGCGCAAGAGACC	238	60.601	59.974
CcES0443	comp8725_c0	TTTA	3	GGTCTCTTGCGCCGCCTTGT	TCATCACCCCATAGCCAGCCA	244	59.974	57.278
CcES0444	comp19055_c0	GAA	4	GGTGCTAGTCTTGATGATGCTGGG	TGGGTTGTTTCTGATGATTCTGCAGGC	239	57.362	59.752
CcES0445	comp17901_c0	AATAT	3	CAATGAAAGCGCTTCTAGGAAATTGGC	AGAACCTAGAACCTCACTGAGTGCC	154	57.699	57.718
CcES0446	comp28624_c0	GCTT	4.25	GGAGGATTCCAGTACCATCACCACA	GCTCTAGCTAAGCCATTCATGGCACC	163	57.756	59.741
CcES0447	comp16414_c0	CTG	4	CAGTGCCTTGAATCCAAAGCTGTAGT	GCATGGCAGTAGAGCACACTGGA	376	57.611	58.954
CcES0448	comp9844_c0	TTC	4	TCTTCCAATGTCATTTCGTTTCCACCA	AGAGAACCAGGCGGAGGCCC	194	57.369	60.251
CcES0449	comp19478_c0	TTC	4	TCAAAGGGAGATGCAAAGGCGCT	GCATGAGCCTCCAAGGTGGGC	158	59.127	60.045
CcES0450	comp17546_c0	CAT	4.66667	ACCGTGTTTATTGAAACGCTTGGCA	GGCCCTGTGCAAGGATGGTGA	201	58.44	59.028
CcES0451	comp17885_c1	TTTCT	4.6	TCTCTTCCTTCCTCTGGTTTGGAGTT	AGCACAGCACCAACGGCATT	250	57.15	57.732
CcES0452	comp21976_c0	TA	8	TCACAGCACAGGCAGCGCAT	GCAATTGCGCGTTGCTTTATTCTTTGT	196	59.625	58.747
CcES0453	comp21976_c0	TC	6.5	TCACAGCACAGGCAGCGCAT	GCAATTGCGCGTTGCTTTATTCTTTGT	196	59.625	58.747
CcES0454	comp21976_c0	CTTCT	4.6	GCAAACGCAAAAGCAAAAGCAAAAGC	GGGATCTGCCCTCGAGCCCT	219	58.817	59.752
CcES0455	comp21976_c0	TTCC	3.5	TCCTGCTTACTTTGACGTTTCCCC	CCCATCTCTTCAGGCTTCTCAAAACGC	234	57.112	60.069
CcES0456	comp21976_c0	GCA	4	CCAGAAGCGAAGCCGTGGCA	GCAGCAGGGGCGGCTGTAAA	188	59.974	59.971
CcES0457	comp10904_c0	CTT	4	TGGCAGCATTAATATGTTCCGCCCG	TGGCGCCTGCAGGAAAAAGGA	246	59.95	59.234
CcES0458	comp24625_c0	AT	6.5	AGAACACAGCGAATAAGAAAGCACCA	GGTCTGGTTTGTGTGTGCTATGGACC	204	57.344	59.74
CcES0459	comp39711_c0	ATCC	3	TCCAATCTTGCAGTCAGGCCAGT	ACGCCAGTTGTCTCAGAGTGGA	237	58.242	57.603
CcES0460	comp14844_c0	TTCTT	3	GGCAACTCATGTTTCCACCCTCCA	TCCACCAATTAACCCTGCACCTCC	235	59.104	58.618
CcES0461	comp14844_c0	AAAAG	3.8	GGCAACTCATGTTTCCACCCTCCA	TCCACCAATTAACCCTGCACCTCC	235	59.104	58.618
CcES0462	comp23526_c0	TGATC	3	TGAGCCAGGTTTAGGAACTGGGA	CGACCCTCAGTCCAGAGGTGCAT	243	57.079	59.991
CcES0463	comp23526_c0	GGCAG	3	TGCACCTCTGGACTGAGGGTCG	TGGGGCAGTGGAGGAGAGGC	168	59.921	59.893
CcES0464	comp23526_c0	TAT	4	GCCACCACAAAGGCCCCTCG	GCATTCCATAGGTGGAGCGCA	203	60.25	57.251
CcES0465	comp23526_c0	CT	8	ACCGATGGCGAGTGAGCAAGA	TCCTGTTTCAAAGCTGTCAAAGTCCA	227	58.246	57.15
CcES0466	comp21316_c0	AGA	5	ACGAGAAGGCTTTTACACGGCAGG	ACATGAGAAGGGCTGTCTGGCA	197	59.478	57.895
CcES0467	comp21316_c0	GAAT	3	ACGAGAAGGCTTTTACACGGCAGG	ACATGAGAAGGGCTGTCTGGCA	197	59.478	57.895
CcES0468	comp25551_c0	GCT	4	TGCTGATGCAGCCGCACGAA	ACAGCCTGGCGGCGCATATT	243	59.974	59.482
CcES0469	comp25551_c0	GAAT	4.25	ACGAAAGCCTTCTCAACCCTCCCT	ACGACCAAGGAAACGACCAAGGA	228	59.574	58.204
CcES0470	comp21608_c0	ATG	4	TGGCTGCGAGAAGTTGTATTTTCCACC	CCGGCATGTCTCCTCGAACTGC	176	59.755	59.866
CcES0471	comp17727_c1	CTT	4	GGAGCAATTGCCGGCACCCA	GCGGGTGCTGCTGTCACCAT	233	60.25	59.972
CcES0472	comp16576_c0	CCA	4	TGGGGCTCAGTCTCCTGTGGT	AGCAGCTGCAACTGGTGATGGA	250	58.866	58.756
CcES0473	comp22459_c6	CAA	9	ACAGAGCAACAGAAATGGAGGAAGGG	GCTGTTGTTGTTGGGCTTGTTTTTGA	150	58.74	57.91
CcES0474	comp14680_c0	TCTA	3	GAACAAACTGCTTCAAAGGGGTCCT	GCATCAATTCCCACCCATTTTCACCA	239	57.607	58.303
CcES0475	comp9115_c0	TAT	4	TCCCAATTCTGCACCTTCTCCGT	GGAATGGCGTGAGACACAGGCA	214	57.996	59.416
CcES0476	comp9115_c0	GTTT	3.25	ACCGGGTCAAGCATCCGAGT	AGGAGCTCGACTTCCACATGTCA	249	57.774	57.518
CcES0477	comp18828_c0	TTTC	3	TTGTCACTGGGACCATCCTCGT	TGATGTTGCTGCCGGCGATGA	249	57.311	59.451
CcES0478	comp18828_c0	ATC	4	CATCGCCGGCAGCAACATCA	GATGTGGGTGGCAATGACGATGA	247	58.334	57.429
CcES0479	comp18828_c0	TTC	6	AGCAGCTTCTTCCTCTGCACCT	GCAAGCTCATGGCATGGTGGGT	207	57.901	59.985
CcES0480	comp24929_c0	CAC	6	AAGCCCCCACCTCTCCTCCC	AGGAGAGGCGTCTGCGGAAA	229	59.232	57.79
CcES0481	comp24929_c0	CCA	8.66667	TCCGCAGACGCCTCTCCTTCT	GTGCGGCAAGGTGTTGCTGG	204	59.372	59.364
CcES0482	comp24929_c0	TTAA	3.25	TGGACCCAAGTCACTCAGCAACA	CCATGTAGGAAAAGCCTTTCAAGGGG	272	58.124	57.866
CcES0483	comp47628_c0	ATG	6.33333	TGATGGTGATGATGAACCATGCAATGA	TCTTCCGACACCACTCTTCCTCCT	231	57.302	58.554
CcES0484	comp39228_c0	GAA	5.33333	ACATTTAGCAGCAGACACAGTACGAAA	TCTTCTCCTTCTTCCCCGACCCT	261	57.248	58.211
CcES0485	comp23354_c0	AAT	4.33333	AGCAAGTCGCATAGCACCAGCA	ACATGCCCATATTGGTGGTTCTGGA	478	59.16	58.199
CcES0486	comp23354_c0	TAA	4	AGCAAGTCGCATAGCACCAGCA	ACATGCCCATATTGGTGGTTCTGGA	478	59.16	58.199
CcES0487	comp32259_c0	TA	8	GCCGCACCATCACCTCCACC	ACGAGTTATCTGCCTTTTTGTCCCCA	220	60.042	58.463
CcES0488	comp26764_c0	TTTG	3	GCGTGATCGCACTCCGAAGA	ATGGGCTGTAGGCCCATCCG	250	57.199	58.257
CcES0489	comp105613_c0	ATC	5.33333	AGAGCACCAGCATTTTCAGACTCAG	TGAAGGTTTGGCATCCCCTTCGT	227	57.293	58.491
CcES0490	comp69981_c0	TGGT	3	GCCAGTGACGACGCTTGGCA	GCTTTCTGTCGCCGTACTCAACC	167	60.248	58.277
CcES0491	comp18864_c1	GTG	4.33333	TCGAAGGAGAGATGGGATGTGGGT	AGCAGGAACAACCACAAGCAGC	217	58.665	58.207
CcES0492	comp38375_c0	CAGA	3	TGTGGTGACCTTGAGGTCCAGT	TGCGAGAGCAGGTTCGTCCT	180	57.159	57.805
CcES0493	comp22095_c0	TCT	7.66667	TCTCAGTAACGTGCGCCGGG	GCCGCGTCTCCATCGTCGTC	182	59.156	60.247
CcES0494	comp19141_c1	TCT	4	TCCAGCACGGAAAACCCTGTCT	ACTTCGCCTAGTGGCAAGGGT	218	58.101	57.798
CcES0495	comp22482_c0	TAA	4.66667	GGGAGAGGCGTTGAGGGAAAGC	TGGCCGGAAAATCCATTTTTGCTACG	239	59.479	58.88
CcES0496	comp20651_c0	GCC	4	AGTCTTCTGCAGGTCTCGGATGT	CTCGGCAGCGGTCCATGACG	209	57.261	60.18
CcES0497	comp85612_c0	GAA	6	TTCCGGCGGTGGGTAGGTGT	TCTCTCCGTCTCGACTTCCTCTGT	156	59.825	58.163
CcES0498	comp694_c1	TCG	4	CCAGACCCACATCTCTCGCAGC	CTTATCAATGGCGGCGGCGG	159	59.296	58.826
CcES0499	comp11346_c0	TCT	4.66667	TCTGCCCATCCTAGCCTCCCA	GAAGCCAATGGGGGTGGCGG	240	58.437	60.32
CcES0500	comp26554_c0	ATT	4.33333	TGAGCTTTTGATGTGCTTTTGGGTGA	AGGGTCGCTTCATGCCAAGGT	153	57.926	58.412
CcES0501	comp40838_c0	TTC	4	TCAAGCTCAAGGCAATGATGCCA	GGCCACCACCTCTTCCTGCT	167	57.266	58.327
CcES0502	comp89499_c0	AAAAG	3.8	GCCAGTGGACAATTTGCCAGTCT	GTGGACCACTGGCCATTCCACA	156	57.781	59.014
CcES0503	comp24507_c0	GAG	4	TTTCAGACCTCGCCGCTGCT	AGCGGTTGCTGCTTCCCCAC	233	58.719	59.901
CcES0504	comp24507_c0	TGG	6.33333	GGCGGCGCGATAACCAGGAT	AACCACCTCCGGCAGCCTGT	153	59.63	60.394
CcES0505	comp15058_c0	GAA	10	GGAGCTCTGGCCTCCTCGCT	AGCGGACGTAGCAGCTTGGC	229	60.039	59.77
CcES0506	comp15058_c0	TGCT	3	TCTCGGTTGTGGGGGTGGCT	TGTCAAACTCACAGTTCAGGGGCA	244	59.749	58.447
CcES0507	comp14601_c0	CTTT	3.5	ACTCTCTTCCTTGCAATTTCCCAGC	TGAAGGCAGCATGAGATCAAACCG	178	57.498	57.782
CcES0508	comp29621_c0	CCATT	3.4	AGGGCAAAACCACCAGATCTACCT	GGCCAATCCCGGACAGTTCGT	176	57.504	59.112
CcES0509	comp106593_c0	TGA	4.33333	TCCTGGATTGAAATGTGTGGTGGGT	TGGTGTCTGCTTCATCAACAGGTC	164	58.318	57.117
CcES0510	comp119502_c0	TGATT	3.8	GTCAGGACAGTTCAAGCCAAAGCA	ACCTTCGAAATTTTGCTTCAGTTGCTG	206	57.831	57.479
CcES0511	comp11447_c0	CTCC	3	CTCCGCCCATGCACTGCCTC	ACCACATTTGTCTTCGCTGCTGGT	203	60.111	59.351
CcES0512	comp35011_c0	AG	6.5	ACGAGTGTCGGGCGTGGACA	TGAATCAGGATCAACCAAACTGCTGGT	191	60.457	58.733
CcES0513	comp35011_c0	AGCCA	3.2	GGCGGAAAAGAACCCAAGGCCA	AAACCCCATTGCCGACCGCC	217	59.856	60.25
CcES0514	comp22567_c0	TAG	4.66667	GGGCCAGAAAGTCAGAAACAGTGCC	TGTCAAGGGCCAGATCCAAGCCA	240	60.174	60.113
CcES0515	comp23484_c0	AAG	6	ACCGAAGCATACAAAAGGCGCT	ACGCCACTGTGAAGACTGGCTA	203	57.508	57.93
CcES0516	comp17795_c0	TA	7	CATGTGCCGGCCGATACAACT	TGAACAAAGCCAAACTTGAGGCCA	152	57.54	57.678
CcES0517	comp17795_c0	AAT	4.33333	TCCACGGAGTGATCTGGCCTCA	ACCGGCTAGAGTTGGAGCTTCCC	221	59.071	59.991
CcES0518	comp25749_c0	GAA	4.33333	TGGCCACTCGAGAGCATCGC	ACCTCCCCTCTCTCCCTTCCT	184	59.22	57.064
CcES0519	comp18835_c0	GCT	5	TGCTGCCTACGTTTGTTGGGCA	GCCATGGGGGTAATTCCCCTGTCT	184	59.538	59.993
CcES0520	comp158825_c0	TCA	6.33333	GCTCGAACGAATACAAATGGTGCC	AGTTATGGGGAGCTACATCCTTGGAA	170	57.207	57.08
CcES0521	comp10770_c0	CTC	4.33333	TGATCGCCGGAAGCGTCGTC	TCGCAATCATAAGCTCTCACTCCCA	208	59.575	57.837
CcES0522	comp79913_c0	TCT	4	TGGCGTGAATGATTTTGCAACTTGTC	GGGCTACAAGACACACAAGCACC	362	57.66	58.119
CcES0523	comp79913_c0	TCT	4	TGGCGTGAATGATTTTGCAACTTGTC	GGGCTACAAGACACACAAGCACC	362	57.66	58.119
CcES0524	comp27507_c0	TGG	5	AGCTGGCCTTTCCAGCAGCA	AGCTGTGTCACTCCCTTGGTGGT	176	58.9	59.738
CcES0525	comp18247_c2	GTT	5.66667	TGTGGCAAATATGGGGCACTAGCA	TGGTGTGGCCAAATTAAGCTGGGA	245	58.678	58.792
CcES0526	comp13499_c0	TTCTT	3.6	TCGACCCCGACGCCAACTCA	CCTAAAATCAGACGATGCCACGTGTT	211	60.18	57.972
CcES0527	comp21850_c0	GAAGA	3.2	AGGCAAGTTGTTGGCCAAAGGA	GGGTGGAGCTTTACGCAAACCCATT	209	57.178	59.947
CcES0528	comp13821_c0	GTG	4	CGGCTCCATCACGCCAGCTC	TCCGCCACTTTCACAGCCGC	207	60.18	60.249
CcES0529	comp13968_c1	TTG	4.66667	TGCCGCTGCTAACCTCTGCAC	AGCCAAGCACAAGATTGCAAGAGA	166	59.718	57.333
CcES0530	comp11044_c0	AAAG	3	AGTGACTTGCCGTTCAGCTTAATCC	TGCTCCCTGGAGAAGCATGGAGT	237	57.59	59.359
CcES0531	comp11044_c0	TCT	5	AGCCTTGGCCAATTCTGGGTCA	CGCAAGCCCAGGCCTCCTTC	159	58.402	60.041
CcES0532	comp25526_c0	AGA	4	TCGGTTACCCCCAAGGGGTTTCT	AGCTGGGTATTCCGGAAGCCAT	217	59.223	57.751
CcES0533	comp25526_c0	AG	10.5	GGCTTCCGGAATACCCAGCTTCC	ACCATTCCCTCTTTCCTCTTCCTCTC	189	59.319	57.328
CcES0534	comp22328_c0	TTG	6.66667	GGCTGGCATGTGGCCTTCCC	ACGACCCATCGATGCAGGCAG	239	60.32	59.254
CcES0535	comp40636_c0	TGCC	3	GCATTCCAATTGCCAAGTCTAGTTCCT	GGCCAAGTGGGGAGACCACC	185	57.743	58.975
CcES0536	comp22431_c0	AACC	3	TGCGATTGGTCCTGCTCGTCT	TCCCTCCGTGCAAGCCATGTG	224	58.246	59.378
CcES0537	comp19652_c0	GAA	5	CCCGCCGCCAAATCAGACGA	TCCCCATCAGCTTCGCCCTT	164	59.769	57.739
CcES0538	comp161810_c0	ACA	6.33333	GCGATTTGGAATCACAAAGCAGCTATC	AGATGAAATGGGAGGAGAGGGTGGT	185	57.554	58.645
CcES0539	comp17478_c0	AAG	5.66667	CGGTGTGGAAAGCGGAAGGAC	GCATGTAATCCGTCCCACCCGA	250	58.022	58.71
CcES0540	comp17478_c0	AAT	4	TCGGAGCAGACGTCGAGTGA	TCACTTCCACCGCACTTGCACT	247	57.285	58.964
CcES0541	comp11717_c0	CTTT	4.75	GACACCCATTATCACCAGTCACTACCC	ACCAAGAGGGCACACAAGGGA	150	58.484	57.629
CcES0542	comp11717_c0	TTCT	3	ACCCCTCCCTCCACTAGGGC	CAAAAAGCAGTAGATGAAGGGCCAGA	247	58.647	57.379
CcES0543	comp28723_c0	ATTC	3	TGCATTGCCTCAAAGCCGACG	ACCGGATACTCCGCCACACGA	206	58.613	59.712
CcES0544	comp13014_c0	AAAG	5.25	AGCATGAGAAGGACAAGGAGGTGA	CATCTGTCTCCACATCAACTTCTCCC	672	57.286	57.014
CcES0545	comp13014_c0	AAGA	5	AGCATGAGAAGGACAAGGAGGTGA	CATCTGTCTCCACATCAACTTCTCCC	672	57.286	57.014
CcES0546	comp16056_c1	CAAA	3	TGCTGGGGAGAGGAGTGGCG	ACAAACCAGCGCGGCCTCTG	209	60.251	60.249
CcES0547	comp16056_c1	GAAAA	3.4	GGCGACGGTGTTTGGGGAGA	ACATCCAACTGGGCACCAACCT	156	58.996	58.337
CcES0548	comp17000_c0	TTC	7.33333	TCCCCAGATGCTGGAACGGTGT	CCAGAGCAAGCGACTCAGCC	179	59.851	57.717
CcES0549	comp17000_c0	TTG	6	CGAGGAAAGGCTGTTGTTGGTGCT	ACCCTGTTTCTGCCACTACTGCCT	171	59.883	59.814
CcES0550	comp17000_c0	AAATG	3	AGCCCAGATGGAAACACTCGACA	ACCCTCTGCCTCCATACCAGACT	176	58.008	58.27
CcES0551	comp11905_c0	CAA	7.66667	TCCTGCAAGCATGAGTTTCACTACATT	TGCCATCTTGGGTTTGGCCGT	194	57.21	59.229
CcES0552	comp19629_c0	AAAG	3.25	AGTGCCAGTATATTGAAGAGTCAGGCT	TGCTCACGTCGCGGTCGTTC	158	57.499	60.047
CcES0553	comp23576_c1	CCA	7	GCGGAGCACAGGGCATCCAA	GCACAGTTGTCAAGGCAGCGG	250	59.692	59.142
CcES0554	comp26220_c0	TTG	4	ACGGAGTGAGTTGGAACTCGGAGG	TCCCACTTGCTGGCTTCTTCCCT	207	59.94	59.798
CcES0555	comp19341_c1	ATT	4.33333	AGTTTGGTCCGCATGGCTTGT	GCTGGAGAAACCTTTGACCTTTCAGA	249	57.215	57.27
CcES0556	comp14164_c1	AACC	3	GCTCTTCGACTCTTCTTCTTCCTCGC	GGGTTTGGGGTGCTTTGTCTGGA	175	59.218	59.243
CcES0557	comp14723_c0	CCG	4	CGGCGTTCCAAGAGCCGAGT	CGGGGAGGGGACTCGTGAGA	181	59.428	59.048
CcES0558	comp26931_c0	AAC	4.66667	ACAGCGGAAGCAGCAACACCA	ATTTCCGCCTTGGCGGCTCC	240	59.513	60.041
CcES0559	comp13619_c0	GAG	4	AGCAGGAGCCTGCCTTACTGGA	TGGGTGCGGAAAAGCTGAGCA	244	59.325	59.24
CcES0560	comp14803_c0	TTCT	3.5	TGGCCAGATTCCTGGCTTTTGTTT	GCGGCAAGTTATTGTCAAATCCAGAAA	300	57.476	57.104
CcES0561	comp22340_c0	ATTTT	3.2	ACTTGATTTGCTGCTGCAAGTGTTGA	TGACTACAGCAATGAGCCTCCTGT	199	58.437	57.607
CcES0562	comp21764_c0	TG	10.5	AGGGTTCTCAGCTACTGTTTTCTGTCT	GCTGCCGGAGCAGCATCATCA	159	57.556	59.849
CcES0563	comp23705_c0	AGC	4.66667	GGCACATCGATCTCTGGGTGCT	GCTGTTGCTTCTCTCTCTGCTCTGC	205	58.708	59.842
CcES0564	comp246221_c0	CTG	5.33333	CGGCTACATAGCCCTTGATCATTAGGT	GGGTGGTGATGTTGGATGGATTGG	249	58.161	57.744
CcES0565	comp39895_c0	TAGT	3	TGCATGGGCCCGATTACCAGT	GGGGGACATGTCAGGCTGCG	209	58.2	59.764
CcES0566	comp20343_c0	TGA	6	GGCTGAAGCTCCCTCTACTTGGC	CGACGTCGTACAAGGCTCTCCT	212	59.014	58.174
CcES0567	comp8546_c0	AAAAG	4.4	AAGAATGGTGTCGTTTCTAGGGGAGA	CCCTGTGCTTGTTCCACCATTGC	248	57.286	58.901
CcES0568	comp80387_c0	TCTTT	3.2	GCATGATCAAAGCTCTCACCACAGGT	ACCGCATTTTTACGGAACCCGA	203	59.302	57.186
CcES0569	comp21981_c0	AGC	4.33333	AGCACCTCAAGATCCTCGGCA	TGGACCTCACATCGCCTCTCGT	207	57.602	59.407
CcES0570	comp8632_c0	GGC	4	ATTCATCGGAGGCGGCGGCA	TGTGAGATGGGAAGTGGCGGACT	204	61.293	59.616
CcES0571	comp49002_c0	GCA	4.33333	ACCGACCGAACCCATTGCACA	TGGAGCCTCATATCTCCGATTTTGGAA	250	58.974	57.766
CcES0572	comp49002_c0	TTCT	3.5	ACTCCATGTGCCCCTCTGCCA	AGCCCTTGCTTCCTCTCTAGCCA	192	59.834	59.106
CcES0573	comp19789_c0	AGC	4.33333	TGTGGTTCGGATCATTACCGCAG	GGGAACTTGACAAGATGAGCATCAGCA	199	57.205	59.333
CcES0574	comp14356_c0	CGA	4.33333	TGGACATAGCCTTCCGACAGCC	TGCCTTCGTTCTCTCCTGGGT	228	58.382	57.177
CcES0575	comp10975_c0	AGA	5	GCGGTGGGTCCCTGAGATTCG	CGCCTTCCTCACCTGTCCGC	157	59.256	59.77
CcES0576	comp49461_c0	ATCCC	3	TGGCTGCAAAATTTGTTCATTGGCT	TGGCATCGTTCCACCACTAGGGA	399	57.161	59.364
CcES0577	comp11809_c0	AT	6.5	GATGTGACACCACGATAGCAACAGT	CCTTGTCTGGTCCTAGTTGCTTCTTCT	289	57.379	58.104
CcES0578	comp20073_c0	TTA	4.66667	TACGGACGACTGGCACCCCA	GCCAGCCGATTCTCCGGCAA	242	59.544	59.765
CcES0579	comp48961_c0	ACA	5.33333	CGATAATACATCCCAGACCTGTGCC	TGCTCTCTTCTGCCTCAGTTGGC	236	57.077	58.89
CcES0580	comp25337_c0	CGC	4.33333	CCGCCGGCTCCAATTCCTCG	CTGTAGCAGCTGTTGCTTCCGT	246	60.18	57.532
CcES0581	comp25337_c0	TTG	7	ACCCCTTTTCTTGCCGTTCCCA	AGCAAACCCAAACCACCACCCC	183	58.608	59.721
CcES0582	comp13084_c0	GAG	5.66667	GAGGCAGAGCTGGAGCCCGA	TGGAGACTCCCTTCAAACCGCGA	166	60.32	59.868
CcES0583	comp45535_c0	TCT	6	CATGGCTTCTGGCGCTGGCT	TGCACACACACGTTTCTGAGTTACGA	249	60.041	59.158
CcES0584	comp207071_c0	TTGC	3.25	TGCTAGAAAGAGTGGTGCATTGCTG	TCAGAAAGGGAACATCTGACACTGC	127	57.813	57
CcES0585	comp20403_c0	CAA	4	TGCAGCAAGCAATGGTGGCA	GCTTCCCTGGCTATCGTTATGAGTGG	198	58.002	59.037
CcES0586	comp253427_c0	GCC	4	CCGATCGGCAGCAGCGACAA	TCGAAGACCGGAGGGCTCCAA	226	60.112	59.297
CcES0587	comp13762_c0	ATA	6.33333	TGTTTGGCTGCAGAGAAAACACAAGA	AGTAGTGGATCTAGTGGGTGGTGAGA	243	57.883	57.762
CcES0588	comp13566_c0	AGA	4.66667	CGTCGTTCCTGCTGGCTTTGC	CCATTGCCAACCGTTTCCTCCCA	233	59.214	59.621
CcES0589	comp60768_c0	TGA	4.33333	TCATGTCACTTCACTTCGTAGGCCA	TGTCGTCAACTCTTAGTTTGGGCGT	247	57.958	58.656
CcES0590	comp14864_c0	CT	7.5	ACGCACAAACTCTCAAAAGGACGGT	TCCGATTAACCCTCTGGCGAACT	234	59.332	57.575
CcES0591	comp26151_c0	AAATC	3.6	ACAGCAACGCCATCAGCTCCA	ACTCAATAAATTGTCGCCCAAACGAAC	228	59.042	57.123
CcES0592	comp7545_c0	GCGA	4	TCGACTGGGCGGCAACGAAC	TCGCACGCAGGAGGGACAGA	227	59.976	59.9
CcES0593	comp586_c0	GGC	5.33333	GCTTTCCTCGGCCGCCGTC	CGTCGTCGCTGACTCCGCC	202	60.747	60.182
CcES0594	comp24804_c0	GA	6.5	AGCAGGAACCAATTGCCGTAGC	TCGTCCCACCTTCTACACTTGTTCT	238	57.826	57.368
CcES0595	comp25845_c0	GTCGG	3.6	GTCCACCAGCGCCGTCGAAA	GGCGGGGAAGAAGCTCGTCG	219	59.976	59.841
CcES0596	comp19327_c1	TGA	4	ACGCAAAGGAGATGCAGGACAGT	CCCGCGGCCCTTTCGAGTTC	247	58.575	60.384
CcES0597	comp23394_c0	CTG	4	GGCCTCTCAACTGAGGTTGCAAGA	TGTGCCGGCAATGAACCCTTGT	201	58.876	59.533
CcES0598	comp82949_c0	GAT	4	TGGCCTAGCTATGGCAGCTTGGT	TGTGCAGATCCTCCTTTGCCGA	189	59.988	58.241
CcES0599	comp14175_c1	TCTCT	3.4	GCAGCCATAGAAGCAACACCCCA	TTGCCATCTTGCGACTAACTTCCAT	250	59.437	57.047
CcES0600	comp12713_c0	TTTC	4.75	TCCCCCAAGGCCCCTTTGAT	TGCTGGTTGCAGCCACAATTTTAC	228	57.225	57.141
CcES0601	comp21561_c0	TGC	4.33333	TCCTGAAATCCAAGAGTCGAGCAGT	CGACCCTCCCCGATTCGCCA	247	57.719	60.668
CcES0602	comp21561_c0	TTC	5.66667	AGGCGATGACCCATGGCTGGA	CGATTGCTTGCTCAAATTTTGGCCG	244	59.974	58.696
CcES0603	comp19677_c0	TCC	5	GTCCGCCTCCTCCCCTTCCC	TGTCGGCGGAGAGAGCACGA	230	60.322	59.973
CcES0604	comp23981_c0	GTA	4	AGCCTCCAGTTGTGCCAACCA	ACATGAACAAGGGCTAAATCCGCA	186	58.542	57.149
CcES0605	comp61937_c0	GAG	4	AGAAGCAGAGCTGCAGAAGTCCA	GCAAGCACATGGGATGCAGGC	217	58.01	59.258
CcES0606	comp10934_c0	AAG	4.33333	TCCCAGTACCCTTCTACAGTTGCTT	GGATGATGGAGTTGAGTTCAGGCTGT	192	57.1	58.581
CcES0607	comp23480_c0	ATT	7	TGCTGAGGCAGCACAAACGCA	GACCACACCGGCCACATGGT	233	60.113	59.268
CcES0608	comp23875_c0	CCA	6	TCCATAGCCACCGCCTCCGT	ACAGGCCTTGGATGGACAGGT	199	59.683	57.412
CcES0609	comp25988_c0	TA	6.5	TCCGCACAATCTTTGGATTGAAGGT	CACTGGCCAGGAGCTCAGCA	212	57.205	58.703
CcES0610	comp25988_c0	AATAG	3.8	GGCCCTCTCTGACTCCCCAGG	CCACCACGCCCTTCGCCATT	221	59.701	59.971
CcES0611	comp25988_c0	AAG	4	GGCCCTCTCTGACTCCCCAGG	CCACCACGCCCTTCGCCATT	221	59.701	59.971
CcES0612	comp29953_c0	TC	7.5	TGGCAATGCACAAGAACAGCCT	GAGCTGCGTGGAGGCATGGG	154	57.6	60.111
CcES0613	comp23050_c1	AGAAA	3.2	ACTCGACAGTTCCCACCGCA	GCCATGGCAACCATGTTCAAAAACT	181	58.009	57.464
CcES0614	comp8977_c0	CGG	4	GGCCCGGGGCTGCACAAAT	TGAGCCAAGCAGCCACTCCA	158	60.256	58.258
CcES0615	comp12280_c0	TAT	4.33333	GCGGTGGCTGCGACAGGTTA	CGCCGCATTTTGCAGCAAGCA	249	59.7	60.307
CcES0616	comp12634_c0	AAAG	4	ACCCCTGCTGAACGCCGTGA	CGGCACAACCAGTCAAGCGG	163	60.741	58.826
CcES0617	comp24312_c0	ATTT	3	GCATGCCGATTGTTCCCGCAG	TGCTTGACCATATGCCATGCCCA	230	59.337	58.928
CcES0618	comp77631_c0	AAAT	3	TGAGATCCCCTTCTCTCCCTACCCT	TGCAGCCATTCATGCACAGAAGT	216	58.928	57.53
CcES0619	comp77631_c0	AC	9.5	TGAGATCCCCTTCTCTCCCTACCCT	TGCAGCCATTCATGCACAGAAGT	216	58.928	57.53
CcES0620	comp77631_c0	CA	8	TGAGATCCCCTTCTCTCCCTACCCT	TGCAGCCATTCATGCACAGAAGT	216	58.928	57.53
CcES0621	comp23443_c3	GA	9	TTCCCCTTTTGAGGTGTCCTTTTTGT	ACCCCACCACTGAAGAATTGCAAGC	204	57.049	59.89
CcES0622	comp41175_c0	AGA	5	CCAGACCTTTGTGCATCATCCACTT	TCAGCATTCACCCGATCTCCACCT	188	57.499	59.457
CcES0623	comp7945_c0	GAAA	3.25	GCCTAGAGGGCAATGGATGGAGC	TGCTATGCCTCCCGTTCTGAACAT	221	59.13	58.213
CcES0624	comp19220_c0	CAT	4	TGGCGTGGCCGTTTACCAGC	TGCGCCAAAGGAAGTGTGCT	214	60.249	57.382
CcES0625	comp25650_c0	CTG	8	TTGTGCCGCTGGCGCTGTTC	AGCAGGCAGGAGGAGGTGCT	175	61.129	59.531
CcES0626	comp25650_c0	CATTT	3.6	TTGTGCCGCTGGCGCTGTTC	AGCAGGCAGGAGGAGGTGCT	175	61.129	59.531
CcES0627	comp25650_c0	AGC	6	AGCGATTGAGATCCAGCGACGA	GTGCGTTGCTGTCGGAGGCT	150	58.222	59.975
CcES0628	comp25650_c0	GAG	4	GCAGGGAGGTCAGTCGGGGA	TTCTGCACCACCACCGCCAC	159	59.611	59.833
CcES0629	comp25650_c0	TGG	7.66667	GCAGGGAGGTCAGTCGGGGA	AGGTTCAGGCTCAAACTCGCCT	237	59.611	58.172
CcES0630	comp12898_c0	TTTA	3.5	AGGGCAAGGCAGTGAAGTTGCT	TTCTTCAACAACACCAAGTAGCCGT	181	58.944	57.114
CcES0631	comp44443_c0	TGTA	3.25	AGGGGGAAAAACAGTATGAGTGCAATG	AGAAGAGGCTCCTTAACAAGGAATCGT	275	57.68	57.666
CcES0632	comp20824_c0	GAG	4.66667	AGGGAGGTAAGGCAGCGGGT	CCCCCAGAAGATGGTAGGTCCTC	228	59.241	57.357
CcES0633	comp19497_c0	AAG	6	AGGGTCGAACGGGGAAGCCC	ACCTGCAAAATGCCTTGCTCCTCA	231	60.533	59.341
CcES0634	comp12507_c0	GAA	4.33333	GGTCGGGTCATGGAGCGGGA	TGCTGCAGCTCCCAACAACCA	213	60.321	59.165
CcES0635	comp12507_c0	TTC	5	ACAGTAGGAGTTTGCCTTCCTCCCA	GGTGAAGATTATAACACCACACCAGCA	239	59.068	57.272
CcES0636	comp105814_c0	ATTA	3	TGGCAACTAATTTCCACTCAGCCTTT	AGGGTTCGTGCACCTAACCTGAG	210	57.243	58.331
CcES0637	comp54853_c0	TTTC	3	AGACTGGGTGGTTGGTTATGGACT	CCGTCCTTACCGTCAAATAGCTGTG	204	57.2	57.735
CcES0638	comp26060_c0	GAC	5.66667	AGCGAGAATGGAGGCTATGGGT	AGGCTTTTTCTTTGCCGGAAGGT	229	57.233	57.381
CcES0639	comp26060_c0	TGA	4	AGAAGACGACGACGACGACGATA	ACAGCACCTGCAACTTCTCCAG	243	57.564	57.107
CcES0640	comp20531_c0	TTC	5.33333	AGTGGAGGAGTGCCAGGTACACA	TGCGTGGGGAAGCTCATGCT	200	58.984	58.698
CcES0641	comp20531_c0	AAT	4.66667	GGTTGCCGTACCGAGAAACCGA	AGACAGAAATCTGGTAGCTTGGGTCA	182	59.174	57.505
CcES0642	comp20422_c3	AGA	5.66667	ACCCTGAAATTAGCTCAGGCCGT	TCCAGGGGTGCAGCCTTGTTC	224	58.056	58.961
CcES0643	comp20422_c3	GAA	6.33333	TGATCGGAGAGAGCTCGATCAAGAGT	GCGTGGAGTGTAGGTGCAGGC	171	58.699	60.048
CcES0644	comp20422_c3	GAA	4.33333	GCCTGCACCTACACTCCACGC	CTCCTCCAACTCTTACTCCACCACA	400	60.048	57.419
CcES0645	comp146302_c0	GA	6	GGGTGCTTGGGTTCCATTTTGGAT	ACACAGAACCAATCCTGTCCATGTCC	263	57.84	58.743
CcES0646	comp14267_c0	CAA	4	AGCGTCGTTCCAGTTCAGACGA	GGGTGCGTTCGGATCGGTCA	237	58.292	59.15
CcES0647	comp14267_c0	AGAA	3.25	GCCGTTGAATTGCAGCATATGTCAGTC	ACCAGAAAGGAGAAAAAGCCAAGTGAA	188	59.303	57.239
CcES0648	comp11430_c0	AT	9	ACAGGGACGATGTTAGGTCCATGTT	AGCAGATCCAGTTACACCTGAGGC	245	57.699	58.218
CcES0649	comp11430_c0	GA	11.5	TCGGCCGCGTAGCTTTCGAT	TGCCAGCTCTCTGGCCTCTT	237	58.95	57.383
CcES0650	comp54865_c0	TTTC	3	TGTCTGCACTTTTGCATGGTCAGC	ACAAAGAGGACACCCAAGAGGAGGA	161	58.665	58.774
CcES0651	comp9660_c0	GGA	4.33333	ACCAATGGAAAAAGGGGCATAGCCT	TCATCCAGGTGTCGTGAAGCGA	206	58.657	58.012
CcES0652	comp158592_c0	ACT	5.66667	GCCATCCTGCCCCATTAAAACCCC	TCGCTGCCTATGTAGTGTCTCCCT	194	60.056	58.743
CcES0653	comp92845_c0	TTTC	3.25	AGTGCACATGGGGTAGAAAGAAGGA	AAGCAAAGGTTGTAGGCACCTTTAGAA	250	57.624	57.082
CcES0654	comp9837_c0	AGAA	3.25	GTGAGCAAGGGCCAGCCAGG	AGTTGCAAAACTCAAGGCTGCCA	201	59.97	57.895
CcES0655	comp23365_c0	TA	8	AGGGAGAGAGTCATTTCCCCCAGA	GCAACCAAGCATTGCATGCATAACATA	630	58.028	57.678
CcES0656	comp27833_c0	CCCT	3	CCTGAGAACCTGGCCTGGCG	CACGCGGGGAAAGCATGGGA	232	59.415	59.693
CcES0657	comp116204_c0	AAAC	3	CCTCAGGAGAAGATTGATACCTGCACA	TGCAGCCTTTGAACTTTTGTCAAGC	152	57.997	57.436
CcES0658	comp24663_c0	AAG	6	CGGCTCCTTGCACTTGCCCA	GCTGGATTCATCACTTCCTTTGCCT	236	59.901	57.555
CcES0659	comp23209_c0	TTA	7.66667	AAGGGAGGGGGAAGTGGCCT	AAGGTTTGGGAAAACTTCAGCAAAGTG	241	58.774	57.069
CcES0660	comp22195_c0	TCT	5.66667	AGCAGCACAGACGGGAGCTA	AGTGACCCAGAGTTCCGTCGCT	231	57.5	59.6
CcES0661	comp23908_c0	TA	19	ACTGGGAAGGAGGCAAGGCA	GCGGGACAGGGAGAAAACAACA	275	57.574	57.367
CcES0662	comp20636_c0	GA	7.5	TGCTTTGTTTTGAGCTTGGAAGGC	GGTTGGAAACGTCATAAAGGATGGGCA	153	57.077	59.54
CcES0663	comp20636_c0	AAAG	3	TGCTTTGTTTTGAGCTTGGAAGGC	GGTTGGAAACGTCATAAAGGATGGGCA	153	57.077	59.54
CcES0664	comp17466_c0	CTT	4	GCTCTGAGCAATCTAACTTTGGCCCC	TCGACAGCGCCGGATCTCCA	173	59.848	60.041
CcES0665	comp17466_c0	TTC	4	CGTTGGAGATCCGGCGCTGT	TCGTCGACCTCCGCACCCTT	212	59.496	59.901
CcES0666	comp17466_c0	CCTG	3.25	AGGCTCTGCTCATAGCAAGGGA	TGGCCAGGTCCCAGAGCTTCA	237	57.162	59.49
CcES0667	comp18567_c0	AAAG	3.25	CCGAGAAGACAATAACCACCGAACC	CCCCCACTACTTTTGTTTTTGCTTCAG	297	57.668	57.192
CcES0668	comp9644_c0	ATA	4.66667	GGGCACATTGTTGTGTGTTGTGGG	AGTCACCCAAAGTTGTTGCCTGC	212	59.362	58.218
CcES0669	comp10808_c0	TAAT	4	TGGCGGCGAAAGTTACAAGAGGT	TCCGAAACTAGTTCTTGGCATCACAAA	220	58.831	57.169
CcES0670	comp23767_c0	AG	6.5	GGGCACACCACAATAACGAGTAGTGG	TCAGCCCTGCAACTGCCGTC	164	59.582	59.626
CcES0671	comp19911_c0	CTCTT	3.6	AGGGCCTTGGCGGCTTTTGT	AGCACCAGTTTGGCAAGGCG	178	59.468	58.379
CcES0672	comp19911_c0	ACTG	3	TCGCCCTGTGGCAGAGGCAT	CGGCACTTCACAGAAACGCCC	232	60.535	58.884
CcES0673	comp28963_c0	TTC	5.33333	TGACAGTAATGGCGGCAACGCT	CGGGTTTGAGGGAAAGTGAGGGC	160	59.418	59.687
CcES0674	comp10376_c0	CT	10	CGGTGCCTTTGTCCCTCAGACC	ACCACCAGCTGATTCCAATCCCA	366	59.416	57.967
CcES0675	comp101975_c0	TTC	4.66667	GGTGGAGTGGTTCGGCCAGC	TCGCTTACACCCCTACTCGTCG	221	59.973	57.915
CcES0676	comp28259_c0	TCA	4.33333	ACCGTTGGCTTCATCAACAGAGGT	GAAGCTGGCTCTGGCCCCAA	174	58.572	58.973
CcES0677	comp24446_c0	TTGCC	4	CTCTGCCTCGTCTCTCCGCC	TGCAGGGAAGAGAGAGATTAGGTGTG	184	58.673	57.639
CcES0678	comp11564_c1	AAGA	3	ACTTGCCCCATGACATAGATGCTACA	GCGGAGTAGAGGTTCACTGACGC	242	57.898	59.343
CcES0679	comp13559_c1	AGAAA	4	GCCTCCGAAGATGAAGGACGGG	ACCCATGTTTCAAGTGGCGGTCA	196	59.039	59.001
CcES0680	comp21178_c0	CAGTT	3.4	ACCAAAAGTTTGCAGGACACAGTTGA	GGTCCAAGTCCAACTCCTGGTAGGT	242	57.817	59.365
CcES0681	comp215155_c0	GTGCC	4.8	CCTGCAGTAGAAGACCGTGAACACC	TCGCTGCGACGGCTACATCC	204	59.283	59.297
CcES0682	comp23833_c0	AGC	4	GCAGTAGGCAAAAGTTTGTCTGGTAGT	ACTGAGAGAGGGTTGGAAGGAAGGA	181	57.655	58.302
CcES0683	comp23833_c0	TTCC	3	AGCAGCAGCAGCTGAGAAGGT	ACGTAAAACGTACGAGCTCCAAAGCA	223	58.425	59.265
CcES0684	comp23833_c0	TTC	8	CGCGCGCGTTTCCAAGTGTA	TTTGGCCGTTTCAAAGGGGGATT	203	58.917	57.357
CcES0685	comp36578_c0	TTTTC	3.4	GCGCACCAATTCGCGCGTTA	GGGTGGGGGAATTGGAACAGCA	222	59.584	59
CcES0686	comp10905_c0	TA	6.5	GTGCAACGCACGTAAAAGTGATGA	TGCTGTAGCCAGATAGCAGAAGATGGG	174	57.04	59.908
CcES0687	comp64950_c0	GAG	5.33333	AGGAGTTCATCGCTTCTGGGCA	ACCCGATAACCCAAATTCAATGGCTG	151	57.976	57.925
CcES0688	comp12783_c0	TGCAA	3.6	ACAGCTACACCCCATCCCTGC	TGAATGTACCGGCAGTGTTATTGTTGA	217	58.206	57.227
CcES0689	comp22636_c0	TTTG	3	TGTCTCAGTGGCAAGAAGGGAGA	ACATCCGGATAGAGAGCAAGAACACG	267	57.107	58.5
CcES0690	comp96572_c0	TAT	4	TGAGGTCCCACAGACACTGAGGT	AAACGAGCACCTGGGCTGGC	160	58.667	59.901
CcES0691	comp22301_c1	TTC	4.66667	CGGGAACCTTCATGACTCGTGGG	ACCCTAAGCCGCACCCTTCCA	296	59.268	59.836
CcES0692	comp21517_c0	ATG	5.33333	AACCAAGTCACATGCAAATCCACTCT	GGAGGGAAGTATTGTCGGAACATGGC	174	57.251	59.414
CcES0693	comp65138_c0	CCCAT	3.2	GGTTAGGTTGCAATAAAGGTGTTGGCA	GTCAGCCCCAACATTGCCTGC	163	58.329	58.856
CcES0694	comp15295_c0	TCCT	3.5	TTCTCCTCGCTCCCTGCGCT	CGGCGTCGTCGGCATCGTAA	202	59.969	59.914
CcES0695	comp15295_c0	GAA	6	CCGGGAGGCTGTCCGAGGAA	GGCAGAGCATGACGGTGTCGT	223	59.969	59.459
CcES0696	comp15295_c0	AG	6	GCTTGAATCCAGTCTCGTCCAGGT	GTCGTGAGGGGTAGTTTGGATGGA	250	58.469	57.919
CcES0697	comp15295_c0	GAT	6	GGTTGCTCGGCCACCCCTTG	ACCGTTCTTCTCTTCATTGCGCCG	241	60.25	60.06
CcES0698	comp14300_c0	TAT	5	AGGCATTGGCAGCTGCTTTCT	GCCCCTCGTTTTTGCTTTCTCTCT	234	57.268	57.651
CcES0699	comp14300_c0	TATAA	3.4	AGGCATTGGCAGCTGCTTTCT	GCCCCTCGTTTTTGCTTTCTCTCT	234	57.268	57.651
CcES0700	comp14300_c0	GA	6	AGGCATTGGCAGCTGCTTTCT	TCTTCACGAGATTAAGCCCCTCGT	249	57.268	57.449
CcES0701	comp25852_c0	AAAG	4.75	TGTTGGCTGTGATGTTTCCTTTGCAT	TGAGAGGGGGAAATGTCTAACCTGG	217	58.2	57.448
CcES0702	comp16039_c0	AATA	3.25	GGCCCCACGTTTCTTGCCGT	ACCGGATGAGCCAACAAACCCA	287	60.18	58.682
CcES0703	comp10568_c0	TACA	3.25	ACCTGCATCTGGTCTGCGGAA	ACAGCTCACACGTCATCTTCAGGT	188	58.152	58.113
CcES0704	comp10568_c0	ATCTC	5	TCGCTTCCTGAGAAACGATCCCC	TGCTGTGCAGGCTGCTTCCAT	171	58.466	59.303
CcES0705	comp14784_c1	AGCA	3	TGTCCTTGACTTCCTTCTGCAGCCA	AGCTGTCCCATTGCAGCAAATCCT	153	60.059	59.159
CcES0706	comp21022_c0	GTT	4.33333	AGCCTGGTTGTAGGCAGCCG	CCCAGTAATCTACTTCAACTGCGGCG	218	59.06	59.693
CcES0707	comp26295_c0	TCT	4.33333	AACCCAGTCCCAGCAGCCGA	AGCCCCCAAAACGAAAAACCCT	154	60.109	57.166
CcES0708	comp21364_c3	CTC	4	CGAGCAAGGCGGCAGTTAGCA	CCCATCCCTTGGCAATTCAAAGCA	249	60.048	58.152
CcES0709	comp155847_c0	TC	7	AGAGATGCACATTTGGGTTTGTGAAGA	GGGAAAAGGAAAAACAGGAAAAGAGCG	117	57.358	57.47
CcES0710	comp19226_c0	ATC	6	ACACAGTCACCCTCCTTTTCACCCA	AGCCCTAGGAAGGCAAAGGTTGA	245	59.71	57.65
CcES0711	comp26246_c0	AGA	4	AGCGGCGAGGGAGGTGTTGT	GCTTCACTCTGTTCCTCAATCAACCC	225	60.461	57.899
CcES0712	comp19309_c0	AAGA	3	ACACGTTTTGTCAGCAATGCCCA	AGGAAAGGCGAAGAGCAGAGGA	216	58.223	57.384
CcES0713	comp19309_c0	TTC	4	TGGAACCAAAACTTCCCCTTCCCT	AGCCTCCATCACGTCGACCCA	217	57.853	59.64
CcES0714	comp29703_c0	ATC	4	TACACCGACCAAGGGCCCCA	GGTTGTCCTCTTGCAGCTGGCTT	155	59.458	59.624
CcES0715	comp29703_c0	GA	9.5	CCAAAAGAACCAACCTTCAACCCGA	GCAAAAGCGGGAAACGAAGTAAACA	227	57.847	57.296
CcES0716	comp23635_c0	CAT	4.66667	TGTTCAGGTTTTTGCTTTGCTGGTTT	AGCCCTTCTTTCCAGTTTCCCCT	427	57.112	57.566
CcES0717	comp26094_c0	TCT	4	ACCGTTGACTAGGCCAAAACCAGG	AGAGGTGGGGGAAATCCGTGG	219	59.112	57.851
CcES0718	comp64293_c0	TTTC	3	AGAAGCTTTCAATGCTGCCAAGGT	ACACCTCCAGGCATCAAATTCTATCCG	843	57.557	58.746
CcES0719	comp23245_c0	ATA	4	AATGGCCAAAGACGAAGACAGCA	TGGGTGATAGAAGTGAGCAGAAGGCA	229	57.226	59.453
CcES0720	comp23245_c0	TTCT	3.5	AGTCTGCCCACTCATTTTTCCCCT	GCACCGACAAAGAGCAAACCAGC	155	57.992	59.462
CcES0721	comp13709_c0	AACA	3.75	TGGAGGAAGAGAACCAAAGCTGGTC	ACCCTACAGCCTACACATAGTTAGCAC	201	58.401	57.791
CcES0722	comp13709_c0	GAAGA	3	ACCCACCATTTCCAAAGGTGATTGAA	TCTCATCTTCCTTCTCGGGTCCTGT	172	57.159	58.439
CcES0723	comp13709_c0	GAA	6.33333	TGAAAGGAAGAGACTGAGGCAGCA	GCTCCTGGGCTTCACGTTTTGC	236	57.788	59.179
CcES0724	comp14647_c2	CAG	5.33333	GCTGCAGAGAGACGGCCAGC	GCAACGTGAATGCCACGTGAAGG	195	60.112	59.527
CcES0725	comp20152_c0	TTCA	3	AACAAGGCACCCCGATGGGC	GGGAGGCAACTCAGCTTCCCA	201	59.615	58.412
CcES0726	comp20407_c0	TCA	5	GCAACATCTCCATCATCCCCATTCCC	TCAGGCACCAACTTCTGCGCT	234	59.459	58.975
CcES0727	comp12912_c0	TCT	5.66667	TGGACGAGGATGCCAGACCCA	GGAGGAGCAAAAGGGCCGACA	232	59.29	59.037
CcES0728	comp22202_c0	AATG	5.75	TCAAATTGGTGCACTTGGAATCTGCT	ACGGGGTCACTTTGGAGGCCA	247	57.755	60.042
CcES0729	comp5971_c0	GCT	4.33333	TAATGGCGGCGACTCGGCTG	TGGAGTTGGACCATTTGGTGCGG	178	59.566	59.624
CcES0730	comp106743_c0	CTT	4.33333	AGGGTGTTGAGGGTGGAAGGGA	AGCCATGGACATCCGCTGGT	198	58.843	58.111
CcES0731	comp26602_c0	AGA	4	TGTCCCCTCTCGCACAGCCA	TCTGGAAGTGGTGGTGGCCC	203	59.825	58.25
CcES0732	comp26348_c0	GTC	4.66667	CCGACGGAGCACTGCGACAT	ACCCGTTTCCAAACGCTCCCT	249	59.5	58.625
CcES0733	comp11070_c0	GGC	4	TCCTCCAGAAGCCAGGGGGC	CCACCTCTCTGGCCTCCGCT	241	59.891	59.968
CcES0734	comp78518_c0	CCG	4.66667	ACTGCAGTTGGCACCCAGTTGT	CCCCTTGATCAGCACTGTTGTGGC	249	59.142	60.233
CcES0735	comp22158_c0	GA	8	TGCGTTGCTGGTAAGAACCTCCT	ACGGTAAGAGGCATGGTTTGCC	160	58.261	57.492
CcES0736	comp22158_c0	CTC	5.33333	TGGGGGTTGCCTCCCTCAACA	ACCCTAAAGGGAGGTTGAAGCCCT	162	59.692	59.01
CcES0737	comp20890_c0	GATC	3	TGCAAGCAACAAGCAACCTCTGC	GGGTTAAGTACAGAAGATTTCCCGCGT	151	59.09	58.918
CcES0738	comp117742_c0	ATG	4.66667	GGGCCATGCTGGGAGACCCT	GGTGGTCATCAGAATGCGCACAA	169	60.252	58.18
CcES0739	comp70530_c0	AATCA	4	TGATGAGCCCGTTTTCCATTTCCA	TGGTAGTGCTTCTGTTTGTGAATCGT	186	57.076	57.071
CcES0740	comp148276_c0	GCC	5	GTCCACCCCGCTCGGAAACG	CGACAGTCGCGGAGCCCATC	197	60.044	59.91
CcES0741	comp22478_c0	AGA	4.33333	CCCGAAGCCGAAAGGAAGGGC	AGCCCTTCCACTTGGTAGCCTTGA	198	60.047	59.571
CcES0742	comp22843_c0	AGCT	4.25	AGCTTGTTGAAGTGAGCAATGCGA	ACCGTGACTTCTGGGACTCATCCA	176	57.901	59.098
CcES0743	comp14446_c0	AGA	4.33333	ACCCGCACTGAAGTCTCAACCA	TGGAGGCAAGGAGCTTCGGC	170	58.113	59.06
CcES0744	comp14446_c0	GAAA	3	TCAACAGCTGTCTGGTCCACTCCT	GCAGACGAGTACCATGCACCCA	178	59.276	58.907
CcES0745	comp11589_c0	TA	6.5	TGCAGGTTGTGACATGCCCGA	GCCTAATGGTAGAGCCGCGGTG	181	58.972	59.677
CcES0746	comp26915_c0	GAA	4.33333	GGCGACAAAGATTGCATGTTGGGG	CCACACTTCACGTTTCCATGTCACC	239	59.307	58.508
CcES0747	comp26915_c0	GA	12	CTTGTGAGGTGACATGGAAACGTGA	AGTGGCTTAACCAGCACCACCA	150	57.482	58.352
CcES0748	comp12325_c0	TAAT	5	ACATGGCCAATCTGGCTGACAGT	CGACTCCAGGGCGTTGCTGA	181	58.554	59.077
CcES0749	comp102100_c0	CAC	5.66667	ACGCTGTCACTACGAAGGCGG	TGGTGGTGGTGGTTACAAGTGCG	229	59.204	59.567
CcES0750	comp102100_c0	ACA	4	ACGCTGTCACTACGAAGGCGG	TGGTGGTGGTGGTTACAAGTGCG	229	59.204	59.567
CcES0751	comp102100_c0	CAA	5.66667	ACGCTGTCACTACGAAGGCGG	TGGTGGTGGTGGTTACAAGTGCG	229	59.204	59.567
CcES0752	comp19751_c0	CACT	3.25	GGCCAACAGACAATCACCGCGT	GCCCCAACACCAATGGCAGC	209	60.24	59.068
CcES0753	comp9506_c0	CCG	4.66667	TCCTTTTCTTCCCACTCCGGCCA	TCCGCCATGCAGTTGCAGTT	196	59.8	57.451
CcES0754	comp9506_c0	ATT	4.66667	GAGTCCCACTGCTCCGGCGA	CGGTGGGTCGTTAACTCCGGC	228	60.596	59.789
CcES0755	comp14209_c0	ATC	5	TCGGCTCTTGGTACGAGTCACCT	GCCACTCCTGCCCCTGTTCC	168	59.13	59.335
CcES0756	comp14209_c0	ACG	5.33333	ACGTGGATGTACACCGCGCTC	GCGGTCTCCGACTTCCATCCG	226	59.531	59.333
CcES0757	comp9477_c1	AAGCG	3.6	TGCCTCGTGTCGTTACCCCA	GGCCATGGGGTTGGGGTTGG	197	57.718	59.894
CcES0758	comp25955_c0	TAGC	3	ACATACAGACTGCAAGTGAAAAGCCA	TCCCCCAAGCTCCTAAGAAGGCA	193	57.271	59.034
CcES0759	comp14752_c0	TCA	7.33333	CGGCAAGGGTGCCGAATCCA	TCCCGTCGTCGAGATTAGCCA	200	59.693	57.179
CcES0760	comp14752_c0	GAA	5.33333	ACCACCACCGGCGTCAACTC	TCCTGATCTCCAGTCGCCCCT	236	59.281	58.458
CcES0761	comp29956_c0	AAT	8.66667	TGGCGAGTTCAAATCCTGCTCTGC	ATGGCGGTGTCTAAGCCGGG	177	59.768	58.852
CcES0762	comp51286_c0	AT	7.5	TGCGCTGTTGCTAGTATGTTTTGTCT	TGGGGTTATGGCCCCATGTTTTGC	162	57.634	59.936
CcES0763	comp20049_c0	TGCT	3.25	TGCGCTTGGCTCAAAATGATTGCG	TTGCAACCCAATAACGCGCTTC	217	59.833	57.058
CcES0764	comp22926_c0	AAAG	3.25	ACACCAACCCTAAATGCCGAAGC	GACGGCTCCCCCTCCTCCTC	219	57.851	59.755
CcES0765	comp28460_c0	AAT	4.33333	GGGGATGCCCCGGGAGTTCA	GGCGAGCTCCGCCAGGAAAT	229	60.252	59.486
CcES0766	comp12278_c0	AAT	14.3333	TCGAGACCTCCGAAGAAGAATTTCCA	GCGAAGAGCTGATGGGTCGCT	250	57.595	59.259
CcES0767	comp22165_c2	CAT	8	ACCATAATTATACCCATGGCCGCCG	TGGAGTTAAGCAACAATCAGCCCCA	157	59.038	58.619
CcES0768	comp22165_c2	AAAG	3	GGGTTCTTCCGGGGTGAAAGCA	TCTGCCATTTTCCAAGGCCAAACC	152	59.016	58.335
CcES0769	comp21505_c0	AATT	3	ACCGTTTGCAGGTGTTCCAACT	ATTGATGGAGAACTGTCAACATGGCA	290	57.218	57.084
CcES0770	comp21505_c0	CTG	4	TGGAGGAAGAAAAGTGGCCTCCA	AGGAGATTTTTGGCAGGTTGGTGTAAA	400	57.588	57.283
CcES0771	comp24029_c0	ATG	5.33333	GGGTTAGGGTTCGTGGAGAGGGT	TCGCCCTCTCTCCCGAGGGT	228	59.363	60.539
CcES0772	comp9003_c0	ATC	5	CCAACTCATCTGCAGTAGCAAATCGT	AGCGTGGCTCATGAGGCTGT	223	57.747	58.42
CcES0773	comp9003_c0	GGT	7.66667	CGCTTGGCATGCTTCCGTGC	TTGCCAACGCCGCCTCTACC	188	59.845	59.697
CcES0774	comp26861_c0	AAGAA	3.6	TCCAATGCAGTGGGGGTCTTTGT	ACCAGCTGCTTCAGCTCCACA	188	58.416	58.353
CcES0775	comp22816_c1	TCAG	3	GCCGGTTTGCCTACCGCAAC	GGCCAACTGGTGGTGAAATTTGAGG	246	59.163	58.706
CcES0776	comp17948_c0	TGT	4.66667	TCCCAAAAGGCATCAACCTGTCAC	GGCATGTTGGCTGCTCTTAATGCCT	244	57.568	60.061
CcES0777	comp17948_c0	ATG	4	ACCTTGAGGCTGGTGTTGTTGTTGT	CCAAGGTGGAAGAGCAAGTCCGT	211	59.202	58.825
CcES0778	comp17948_c0	TGA	5	TCTCCTCCTCCACCACCGCC	TCCACGCTTTCAGCTCCACCT	236	59.611	58.085
CcES0779	comp17948_c0	GTC	4.66667	TGGAGCGTTTCACTGGCGGG	TTCCCCAACGCCGCCTCTCT	242	59.627	60.18
CcES0780	comp17948_c0	AGA	7	TGGAGCGTTTCACTGGCGGG	TTCCCCAACGCCGCCTCTCT	242	59.627	60.18
CcES0781	comp17948_c0	TGG	4.66667	TTGGGGAAGTGGCGGCAGTG	CCCCACCACCATCACCACCA	250	59.549	58.238
CcES0782	comp17948_c0	TGG	6	TGGTGGTGGTGGTGCAGAGACT	ACCTGGAAACCCCACCAAATGGA	167	59.72	58.077
CcES0783	comp17948_c0	TTG	11	TGGTGGTGGTGGTGCAGAGACT	ACCTGGAAACCCCACCAAATGGA	167	59.72	58.077
CcES0784	comp13200_c0	AATGC	3.6	AGGCCTAAAGGCAAGGCAACAGC	TGTCCCAAGACAGACAAATGAAAGCA	200	59.93	57.204
CcES0785	comp26665_c0	TA	9	CCAACCAAAGGACTGCCAGCTCA	GGTTCTGCTAGGAAAGAGCTTGGGG	278	59.313	59.038
CcES0786	comp118632_c0	AACC	3	TCTCCATCTGTCACTCCAACACCA	GCTCCCCCTCCGCCTCTCTC	165	57.234	60.11
CcES0787	comp23318_c0	CTTT	4	GGGCAAATGGCAGATCCATTAAAAACA	AGTGAAAGGTTAAGCAATACATGCCGA	299	57.056	57.272
CcES0788	comp23318_c0	TCTTT	4	GGGCAAATGGCAGATCCATTAAAAACA	AGTGAAAGGTTAAGCAATACATGCCGA	299	57.056	57.272
CcES0789	comp161891_c0	CTG	4	GGCGACTCCCCAGTGATACCC	TGCGGGCTCAGCAGCAGTTT	250	58.37	59.552
CcES0790	comp23111_c3	AGA	6.33333	GCAAGAAGAGCAAGACCATCCGA	ACCTCGATAACTCCACTTCCCACTT	250	57.131	57.171
CcES0791	comp28311_c0	TCT	5.66667	TGAAGCAGAAGCACCACGCGA	ACGCCAGCTCATCACTTTAGGGT	235	59.324	58.068
CcES0792	comp28311_c0	ATA	4	TGAAGCAGAAGCACCACGCGA	ACGCCAGCTCATCACTTTAGGGT	235	59.324	58.068
CcES0793	comp18534_c0	ATA	4	ACCTCTTGCCTTCTCCCTGTGAT	CCTGCAAGTACATACCATCGCGG	160	57.144	57.901
CcES0794	comp18534_c0	GAA	6.33333	TCGAGGCATTTTCGGGTTCAAGTT	GGAACACACATGAAAGTGAAACGCA	247	57.35	57.007
CcES0795	comp17627_c0	AGA	5	TCTCCAGGTCTCGCCTCGCC	GCCGGCACCATAACCCGCTT	167	60.041	60.041
CcES0796	comp47692_c0	TGTT	3.25	TGGATTGTTGGATTGATGACTTGCACA	TCCCCAACACTTCCACTTGCAACA	274	57.63	58.921
CcES0797	comp15199_c0	TTCA	3	TTAAAGGGCTCCCCCGGGCT	AGGGATTGAGTGTCCTCATCCAAACA	210	59.524	57.717
CcES0798	comp14714_c0	AGC	4	TCGGGGTTGCTGCTGCGATT	CCGTCGCAAACGGAGGGAGT	203	59.343	59.079
CcES0799	comp9893_c0	TCT	6	ACCAGTGCCGGTTCTGGCTTG	GCCTTCAGAAGACCCCAAACCTAGC	247	59.579	59.267
CcES0800	comp9893_c0	TTC	4.66667	ACCAGTGCCGGTTCTGGCTTG	GCCTTCAGAAGACCCCAAACCTAGC	247	59.579	59.267
CcES0801	comp22581_c1	TTGA	3	GCCACCTTGGTGCTGTCCTGG	TTGACACCATGGCGGTCAGATG	204	59.912	57.247
CcES0802	comp22581_c1	GGAA	3.25	TGACCGTTCTCCATGCTTTGGC	TCTTAGTTAACACGCACACTCTCTCCT	246	57.764	57.43
CcES0803	comp20810_c0	GAA	4	CAAACCCCACTTGCCTGGGCT	ACGTGCTTACGAAACTCCAATCCTCA	189	59.499	58.545
CcES0804	comp27809_c0	CAT	5	GCTTGCCTATTCTGAACTCCCCGC	GGAGATAACGAGGTATGGGCTGCG	202	59.885	59.016
CcES0805	comp38552_c0	TGA	12.3333	TTGCCGTTTCCGCCGTCGAG	TCCTCCATGCATCCCTGCTGCT	232	60.315	59.981
CcES0806	comp17033_c0	AG	6.5	GGCAGTAGCAATCCTCACGAGCG	GCTCCACCATTGCCTGCCGT	227	59.938	59.971
CcES0807	comp17290_c1	ACAA	3.25	TGGGGAAAACAAAGCAGTGGAGGG	TCCAATGGTGGTTGCTCAAGTCCA	193	59.279	58.497
CcES0808	comp25196_c0	ATG	5.66667	TCCCAAGAACTCAGCACATAGAGCA	GGCCCCAGCTTTCCCTTCTCC	246	57.708	59.094
CcES0809	comp27929_c0	AAAG	3	ACTCAACAGCAATGAGAGCACCC	ACAGAAAAAGAGGCCGAAGCGGA	245	57.295	58.828
CcES0810	comp13676_c0	TTCAC	3.6	GCCTCAAGTTGGCTTGGGAGTCG	TGCAGCTCTTCATAAAACTGCAGGAG	238	59.995	57.678
CcES0811	comp13303_c0	CTTT	3	TGCAGGCCACGGGGATTCCT	ACGCACAAACAGCACGGGCA	237	60.18	60.386
CcES0812	comp13865_c0	CTT	4.66667	TGGAGGCCGCCAGAAAGGAA	TCTTACAAAACACAGTTCGGTGAACCT	167	57.963	57.065
CcES0813	comp17002_c0	GAC	4	TGCCAGAGGAGGCAGTAGGCT	TGGAAGGAGGGAGGAAAGGAGTTGG	228	59.01	59.359
CcES0814	comp207661_c0	ATA	5.33333	GCCACCATGAAAGGAAGGAAAAGGT	ACCCTCCTCATTCACAACAGGCA	215	57.651	57.917
CcES0815	comp20376_c1	ATGAA	3	TCTGACCCGACCCCCACACC	AGAGAGAAAGAGAGTCAAGGGAGGGA	234	59.824	57.697
CcES0816	comp19995_c3	TAA	5	AACCGATCAGTTGCCCCTTCAAAA	TGGTTCTGTCCCTATTCGCCGC	249	57.256	58.973
CcES0817	comp25408_c0	TC	7	CCTCCTCCGCCATTTTCATAAACCTGT	TGCTCGGTGTAGGAAGCTCGGT	236	59.114	59.665
CcES0818	comp25408_c0	AGC	5	GGGGACCTTGTCTGTTTTTGATCCAT	TGGGGTCACCTTCGCTGTCT	202	57.296	57.326
CcES0819	comp25408_c0	AGG	4.66667	GAATGCCGGCGACGAGGGAG	TCCCCTCCCGATTCCCCCTT	196	59.909	58.257
CcES0820	comp25408_c0	AGG	7	GCGAAGGTGGCCGGAGAAGG	CCCAGCCGTAGGATCCTCCATCAA	194	59.767	59.577
CcES0821	comp25408_c0	AGA	4.33333	TGGAGGATCCTACGGCTGGGA	CCCACCTTTTCCGCCCGTTCC	246	58.174	60.245
CcES0822	comp20437_c0	TCT	5.66667	TGTTTACCTTCAGCTTTGGACTCGG	ACCAAAAGGCCAACAGGAAAGACC	237	57.24	57.734
CcES0823	comp20437_c0	TCT	5.66667	TGTTTACCTTCAGCTTTGGACTCGG	ACCAAAAGGCCAACAGGAAAGACC	237	57.24	57.734
CcES0824	comp63953_c0	TTGC	3.5	AGCTCAGCTACAATCACGAGTGC	ATCCCTGCCAGTCACCACCA	379	57.223	57.283
CcES0825	comp34567_c0	TGG	4	GGGGTTGTGTTTTCGGCGGC	TGCACCACCACCTCCACCACT	173	59.362	59.973
CcES0826	comp20115_c0	AAG	4.66667	TCGTCCAATGCTTTGGTTAACTCTCC	TGAACTTCAGCGGCGGCAACT	213	57.402	59.584
CcES0827	comp68551_c0	AATA	3.25	ACCTGAGATCTCTTGCAATGAGGCA	TGAGCACATTTCTTGTTTCGGTTCTGG	226	57.99	58.352
CcES0828	comp19326_c0	AAG	4.33333	GGCTTGGCTCTGGCTCTGGC	TCCACGGTTTCTTGCGCTTCCT	194	60.041	59.029
CcES0829	comp19326_c0	GGA	7.33333	GGCAGTGCCTGTTGCGGATGA	ACCCGGTCCACTCGTGTGTATT	228	59.98	57.662
CcES0830	comp24639_c0	AAT	5	TGCAGCAGTGGCAACGCAGT	GCACCTTTCTGCCCTCAACTCA	250	60.111	57.096
CcES0831	comp10026_c0	TCTT	3.25	CCTTCCCTCTTCCAGCCCTCGG	CCAGTCCTTTGGTCCTGCTGCG	154	60.306	59.988
CcES0832	comp115173_c0	GGC	6.66667	GGTTGGTGACTTTGCGTCAGCG	AGATGGCGCCCGCAACTCTC	157	59.192	59.49
CcES0833	comp12437_c0	GAAG	3	TGGAGCTGAAATGGTGTGCGGA	TGTGGTAACTTTCCAACTGCGGGT	235	58.763	58.75
CcES0834	comp23773_c0	ACC	4	GCCGTCAAGGTGGAGTCAGGC	GGGGAGAGGCTCCATGAGGAGG	167	59.718	59.524
CcES0835	comp17976_c0	CTTT	4.25	TGTGGGTCATTCTAATTCTCCGCCCA	ACTGTTTGGTTCCAACGGACATTGA	169	59.729	57.329
CcES0836	comp17976_c0	TC	6.5	TCAATGTCCGTTGGAACCAAACAGT	GCTGGTGGTGGTGGTGGCTC	196	57.329	59.901
CcES0837	comp17976_c0	TCTT	3.75	TCAATGTCCGTTGGAACCAAACAGT	GCTGGTGGTGGTGGTGGCTC	196	57.329	59.901
CcES0838	comp17976_c0	CCA	5	ACCGGTTATGAATCCCAACGTGGA	CAGCGAGACGCTCGCAGAGG	158	58.152	59.913
CcES0839	comp17976_c0	TCT	5	TGGAGCCACCACCACCACCA	GAGCGGCAGTGGCTGTGGAA	228	59.963	59.626
CcES0840	comp17976_c0	CTT	4.33333	AGCAGCTGCCGCAAACGGAA	CCCAGAAGCAGGAACAGCAGCC	205	60.18	59.987
CcES0841	comp17976_c0	TGGT	3.75	GCAGCCGGAGAGGAGGGTCA	AGCATGCCACTCACAAGAAAGGC	241	59.968	58.1
CcES0842	comp23203_c0	TA	7	ACCATAGCATGCCAACAAAATTGACCC	CCACTGGTCCAGGGTTTGCCA	183	58.642	58.886
CcES0843	comp191478_c0	ATA	5	TTTTGCCTGCGCTACGCTGC	TGTGCTCTCCATTTTGCACCCTATG	104	59.167	57.561
CcES0844	comp61384_c0	AAAAT	4	GCTGAATAGCTGTACCAGTGGCAG	ACCAGTGGTGCTTTCCACAATCAA	154	57.616	57.192
CcES0845	comp107075_c0	ATATG	3.6	AGCTCGACAGTGATTGACATGTGTTT	TGGCCAATTTGAAGAAAGGTGGAACA	242	57.352	57.627
CcES0846	comp25655_c0	TGG	4	TCCAACTCCCACCGAAACAGAACC	AGCCCCACTGCTGCAAGGGT	180	58.816	60.683
CcES0847	comp25105_c0	TC	8	TGTCTCTGCGACACAACTCACCA	TGTCACTCCCGAGTGGGCTGT	236	58.222	59.5
CcES0848	comp23202_c1	TTTTC	3.8	ACGCAACCAGCATGGTCGAA	AGAAGAAAAGAAAAGAGTGGGCCTGG	240	57.195	57.25
CcES0849	comp23202_c1	TTCT	3.5	GGCCAGGCCCACTCTTTTCTTT	GCCATTGGGCCTGCACAAGCA	153	57.321	60.779
CcES0850	comp15113_c0	CAG	5.33333	GCGGTGCTGCCAACAAACCC	GCCAAGCGATTCGCGCTTCA	247	59.634	58.97
CcES0851	comp15113_c0	TAAT	4.25	GCAGTCTGCTAGGCCAAAACGACA	GCATGGAAATAGTTGCACCAGAGGGT	168	59.711	59.295
CcES0852	comp19152_c3	AGAA	5.25	ACATCACCCTCCTTTTACTGCAAAACA	GGAGCTCAGGCCAAATCAAGCA	250	57.297	57.481
CcES0853	comp14394_c0	ATGA	4.25	CCCCTGCCTGCTTGGCTTCC	TGTGCAGCTGCCTTTGCTTGGT	193	59.969	60.049
CcES0854	comp22208_c0	TCT	6.66667	TGGGCACAACCTGGATGGCT	TGTTGAAACTCCTCCCACCGATAGT	185	58.233	57.41
CcES0855	comp22208_c0	AATA	3.25	ACTATCGGTGGGAGGAGTTTCAACA	GGTCGAGCAGCTAGTCTCTTCACT	227	57.41	57.778
CcES0856	comp83858_c0	TAA	4	CGAGGAAGGATGACAAGCTCCACC	TGCTGCTCTTGCTACTTCTGCCC	371	59.066	59.199
CcES0857	comp18001_c0	TCA	5.66667	TGCAGCAAGCTCACTGGAGATGG	TGCTGACCTGTCAAATGACTTCGGA	238	59.197	58.415
CcES0858	comp18001_c0	GA	6.5	CACCCACCAGCAGCCAACCC	TCAAACTTCCCAACACACACACACA	245	60.18	57.447
CcES0859	comp18001_c0	TG	6.5	ACCCTGTTCAAGAATCACCCCAAAGGT	TGCGCCTGGCTTTAGCCCTT	249	60.01	58.976
CcES0860	comp11174_c0	AAGA	4.25	TGGAGAGCACATTGCTGATGGACA	TCTGATCTAAGTTTGGAGACCCATCGT	237	58.39	57.237
CcES0861	comp11174_c0	GA	8	ACCAAAAGAGGGCAGTGGATCAGT	TCTGTTCTTCCTCTTTCTCCAGACCAA	249	58.004	57.276
CcES0862	comp26380_c0	GAG	4	ACATCCCCACGAAGCAACAGTGA	ACCTCGGTTTGACCGATTTGGTTT	178	58.509	57.276
CcES0863	comp25512_c0	GGA	5	GGTGGAAGGGGGAAGCGGGA	AAATCCACCACCACCGGCAG	151	60.18	57.149
CcES0864	comp21097_c0	GCG	4.33333	GTTCGACGCGGTTGCGGAGA	TACGGCGCCACCACTTCCCT	222	60.046	60.18
CcES0865	comp25770_c0	AAG	4.33333	TCGGCGATGCTATGGATGCAG	AGCCCTTACGTCGCAGTTCCT	219	57.15	57.898
CcES0866	comp11997_c0	CAA	4	AGTGAAAGTGGTATGAGCTCCCCA	GACGTCTGTCAGTAAAGAGGGGCCA	150	57.276	59.947
CcES0867	comp205142_c0	GCTAA	3.6	TGCTTGCCTGCATTGCCCGA	ACGCTAGTACAGCGAGAAACAGCA	158	59.9	58.494
CcES0868	comp13697_c0	AAAG	4.75	TGCATTGCAAGGCCAAAGCAGT	GCCAGAACGAGATCGGTGAAGCC	250	58.444	59.877
CcES0869	comp28737_c0	ATC	4	CGGGAGTTGGCTCCGAGCTTC	TCCAAATTCAGGCCCACCCCT	194	59.524	57.666
CcES0870	comp66684_c0	AAAG	3.25	CGGCAATGGGGTCGACCGTT	ACGAGGGCGATCCCAACCTTGA	199	59.697	59.918
CcES0871	comp21455_c0	TGA	4.33333	TGGGAGGCTGCTTGTTGCCTG	GCACGGCAGGAACATGGGTCA	249	59.574	59.647
CcES0872	comp21455_c0	AAT	4	GGCTCGTGTGAATGGGTGCCA	GCACGGCAGGAACATGGGTCA	206	59.647	59.647
CcES0873	comp25882_c0	ATA	6.66667	TCCTCGAAACGGGCTTCGCAA	CGCCGATCCTCACCGCATGA	222	59.056	59.29
CcES0874	comp25882_c0	GGA	6.33333	AGGCCTGAGGTAGGCACCCT	TGTCTGCCCAGCATGCATTTCCA	217	58.571	59.37
CcES0875	comp26975_c0	GAA	4.33333	ACGACGCCGTTGCAGACTCC	GCGGCTCAACGCTCGCATTC	231	59.706	59.65
CcES0876	comp26077_c0	TGA	4.33333	CCTGCTTTGTGTGGGATAAGCATGG	AGCTTACGTGTCTAAGCAGCCAGT	174	58.371	58.174
CcES0877	comp14570_c0	GGA	5.33333	TGAGCCCAGCTGGTGGGAGG	CGGCAGCAGCAGCAGCTCAA	169	60.18	60.59
CcES0878	comp14570_c0	GCT	4.66667	GGGCGTGGAGGAGGAGGAGG	AGCGTTGCGCCCAGATGCAC	244	60.039	60.928
CcES0879	comp17799_c0	AGA	4	GGCGACAAGCAAAGCTGATGGG	TTGGCGTCGGTCAGGTCAGC	207	58.988	59.355
CcES0880	comp18125_c0	TTC	4	GAGAGGGGCATGCCGGGGTA	GTGCGGTTGCTAATTACGATGTTCG	250	60.037	57.405
CcES0881	comp18119_c0	TTCA	3.5	CGCGTCATACGGCTCCGTCC	TGCAGGGGCGCTCACGTTTT	231	59.98	59.833
CcES0882	comp18119_c0	CTAGT	3	TCCGTATCTTGCTGGCGCGG	CCACAAGCACAAATCCTCGGCG	230	59.566	58.998
CcES0883	comp26096_c0	AAGAG	3.4	GCGACAACTGCAAAGCAACAACA	TCACCTTTTGGGGCTCCGCC	190	57.797	59.262
CcES0884	comp26529_c0	AGA	6	CCGTGTCGCCACTGGCACTT	AGCTCAGGCCGCTGATGCTTT	227	59.906	59.105
CcES0885	comp86032_c0	ATG	5	AGGTGAGGCAATGGGTGGTGT	AGCATCCCACTCTCTATATGGGGCT	237	57.974	58.356
CcES0886	comp18162_c3	CT	10.5	TCTCTCTCTCCATTAACCCCTCCGT	GCCACCCCCAGAGAAACCCG	236	57.963	59.337
CcES0887	comp18162_c3	GAC	5.66667	ACAGCAGCAGGACCCGGAGA	TGGGCGATGGAGCAATCGGG	191	59.539	59.202
CcES0888	comp25643_c0	TAC	4	TGTTGCACGCATCCATAGCAGAA	AGAGAAGCTGCGCTCGTTTTGT	240	57.37	57.469
CcES0889	comp25643_c0	AAAAG	3	TGTTGCACGCATCCATAGCAGAA	AGAGAAGCTGCGCTCGTTTTGT	240	57.37	57.469
CcES0890	comp43893_c0	CTAG	3	TGCAGAATCCACAGGTAAGCTTTTGT	TGCATGCATCAGGAATCACATCCTT	366	57.257	57.076
CcES0891	comp24666_c0	TTTC	4	TCCCTTTCCTGTGGCCGTCTCTT	TGGACGAGAGAGGAAGGGAGGA	246	59.55	57.605
CcES0892	comp24666_c0	TAA	4.66667	AGGAGGTGAATATGGCGTCAGGGA	CCGCCGAGTCATCCCCGTTT	189	58.97	59.141
CcES0893	comp50952_c0	TC	7.5	ATTGCTGAGAACTTTGGTGCAGTCT	AGTTCCAAAGGTGCCCCTGC	205	57.152	57.051
CcES0894	comp19686_c0	TTTC	3.25	TCTCCATCGCTAGCTTCTTCAACCT	TGAGAAAGCCTGAAATGGGAATCATGG	203	57.545	57.515
CcES0895	comp19686_c0	AAAGA	3.4	TTCCCAGGGGTGACGGGCAA	CACCGTCGCTCGCCCACTTT	178	60.036	59.976
CcES0896	comp19686_c0	GAA	6	AAAGTGGGCGAGCGACGGTG	TCCATGGCCAACCTCTTTTGTCC	227	59.976	57.193
CcES0897	comp8931_c0	GCC	5.33333	ACCAGACCGGAGCAGCCTGA	TGGCCATCACCACCGCTTGA	245	59.539	58.622
CcES0898	comp22996_c1	TAAT	3.25	TCGCAGATTCGTTTCTCTCCTCAAC	TCATCCTTTCTCACTGCTTTCGATTGT	219	57.168	57.011
CcES0899	comp9389_c0	TTTC	3.75	TCGGAGGGAAGGACGGAATCGG	CCGGCTAGTCGGCTACTGGGT	190	59.794	59.777
CcES0900	comp26813_c0	TAT	6	CCACCTTCCGTCCTCCTATTCCCT	AGCAACCCCCGCATCTCCTT	250	58.969	58.027
CcES0901	comp5436_c0	GGGTT	3	GGCCCAACAGGGGAAAGCCG	AACGAATGAGGAGTGGGCACG	190	60.25	57.137
CcES0902	comp21138_c0	TA	8	ACAGCAGCCGCTTTCCATGT	GCAGCTCAAAACCAAGATTTGATACCC	390	57.161	57.148
CcES0903	comp10227_c0	ATTA	3	TCGCCCTAGTTGATGGCCTGCT	TGTCAGAATCCGCCATTTTCTGCT	347	59.983	57.159
CcES0904	comp1007_c0	AAGGA	8.2	GAGGGGGCGGCAAAAACGGA	GTCGCTGCAACACTTTCGCGT	162	59.901	59.158
CcES0905	comp41563_c0	ATC	5.33333	ACTCTTGACTGGGTGGTCGCC	CCCAGCAACAGATCAGGATTTGCC	153	58.437	58.298
CcES0906	comp12615_c0	CAAG	3	TCCTGGCATTACTTGGAAGTGGAGA	GCCAAGAGCATCAATGCCCATGTACT	245	57.392	59.627
CcES0907	comp12615_c0	ATA	5.66667	GCATGGTGGCCACTTTTGCACT	TCTTGTACCTCTCCAACAGTTGAGCAT	206	58.776	57.829
CcES0908	comp173340_c0	TCC	6.66667	GCGCTCCTGCTTCCGTTCCA	GCTGGTGCCAGCACGAGTTC	244	59.699	58.549
CcES0909	comp64819_c0	GGC	6	AGCCGGAGTAACCAGCCGAGT	CGTCTACCCTGCCGTCCCCA	221	59.639	59.969
CcES0910	comp26178_c0	TTC	4	TGTCTTCAAGAAAGGTGGCCTGC	CGCTGCGCCCTTCTCTACCG	248	57.473	59.91
CcES0911	comp26545_c0	CAT	5	TCAACCACCGCATCTTATTTTCCCTT	ACCGCCTTGGTGTTGATCGGT	288	57.08	58.701
CcES0912	comp11545_c0	TTCT	3	TGACTAAGGCAGACAGACAGTAGCC	ACACACTTTCACTTCAAAGCCAAAAGC	230	57.792	57.573
CcES0913	comp158767_c0	CTT	5	TCCTCGTTGCTGCTTCTGGGT	ACTCCCTTTCCCTCTCAAACTGTCC	176	58.085	57.868
CcES0914	comp31668_c0	GTTG	4.75	TGCGGCTTGCAGGGTTTGGT	TGGCAACGCGAGGATGGTGG	198	59.757	59.696
CcES0915	comp31668_c0	TGCT	3.25	TGCGGCTTGCAGGGTTTGGT	TGGCAACGCGAGGATGGTGG	198	59.757	59.696
CcES0916	comp31668_c0	CTA	5.66667	CCTTGCCCACTCTTTCGGTCAGC	TGTGCTTCAAGGTTTGGGGCTCG	235	59.995	59.871
CcES0917	comp12308_c0	TGC	5	ACGATATTCCCCTAATTCCCCTGCTCC	GGTGCACCCTCCGAACACAA	162	59.475	57.107
CcES0918	comp12308_c0	ATTA	5.5	ACAGGCCACAGCAGCAGAATCG	TGCATGCCCCCATTTCCACGTC	205	59.735	59.985
CcES0919	comp18733_c0	TCT	5.66667	GCGCAAATCCCGAGGGGACC	CGAAGCCACATCCAGAGCTGCC	219	60.111	60.115
CcES0920	comp14009_c0	GATG	3	AGCCTTTGCCTCCAAAAGCTGGA	GGCATCCCTGTTGTTTTGTTCCCA	211	58.989	58.038
CcES0921	comp91797_c0	AAAT	3	GAATTCTCTCTGATTCGTGTTCGCAGA	GCTTGCTGCTTGCAGGCTCG	180	57.439	59.506
CcES0922	comp27682_c0	AAG	6.66667	TGGGGGAAGAATAAGAAGCGTCGGA	GGCCATGGCGGACCTTCCTG	235	59.487	59.761
CcES0923	comp20908_c0	GAA	4.33333	TCCCGGCAACCAAACAGGGC	GCTGCCTCTGCCACTGCCAT	216	59.828	59.689
CcES0924	comp11977_c0	CTCTC	3.6	AGAGAGCTTGCCGACCAGGA	AGGTGGCAGGATTCCAAGAATGACT	248	57.12	57.91
CcES0925	comp18231_c0	GAT	4	GCTGGAACCTGGCTCCTTGGC	GCTTGTGGGAGAGATGATGCCGC	207	59.979	60.176
CcES0926	comp53716_c0	TAA	5.33333	ACAATTGGGGGATTGGAGATCCTGT	TGACTTTGGGGCAATCCATGGCAA	176	57.65	59.334
CcES0927	comp11372_c0	TTAT	4.5	GCAGGCCGGTATTGCTAGCTCA	CCCCTGGTCTACCACATGAATCCCA	178	59.033	59.477
CcES0928	comp15486_c0	GTTT	3	CGTGGAGGAGGTTAATGTTGAGCCA	TGAACTTAGACTTCACACTGCTCGGA	233	58.758	57.774
CcES0929	comp23989_c0	CCTC	3.25	GGTTGCTGCTGAGTGCTGCCT	ACTGGCGATCCCTCCACCACT	243	59.913	59.288
CcES0930	comp8899_c0	TCT	5.66667	GGGGCTTTCGAGCAATCGAATCA	TCCCCACTCTTGCGGTTTCAGGA	250	57.752	59.802
CcES0931	comp21864_c0	TGC	7	GGACAGCATGTGGCGAGCGA	GCAGATGACCAACGCGGCCT	163	59.77	60.043
CcES0932	comp21864_c0	TTTC	5	CCGTCACCGAACACGGCGAG	CCCTCTCCCCCGGAATCGCA	160	60.38	60.038
CcES0933	comp26740_c0	TC	6.5	AACAACCCCCATTTGCAGCCA	AGATGTCACGAAGAGAATCTTTGGGC	224	57.371	57.239
CcES0934	comp19914_c0	TGA	4	CGGTGGCATTACCCCCTGCC	AGGCTAGCTCTCATTCATTTTGTAGCC	246	59.76	57.165
CcES0935	comp19914_c0	CTTTT	3	CGGTGGCATTACCCCCTGCC	AGGCTAGCTCTCATTCATTTTGTAGCC	246	59.76	57.165
CcES0936	comp22849_c1	AAGA	4.25	AGCATCTTGATTCCATGTCCTCTCCA	GCCATGGCCTTTCCAAGTCTGA	183	57.61	57.142
CcES0937	comp19030_c0	TTC	4	ACAAGGGGAAATGGAAGCAACGGT	TGACCCAACTGATAAAACCAGCTCCA	213	59.039	58.174
CcES0938	comp20597_c0	GCA	5.66667	GGCTGGTGCAAAAGCAGCCG	TCTTGGCGTTGTCGGCCCAA	224	59.704	59.201
CcES0939	comp20597_c0	CTC	4.66667	TCACAGAAAGCGCCGGAAAACCA	ATGGCAACGGGGTTGGGTGC	245	59.567	60.18
CcES0940	comp23823_c0	GCA	8	AGGAGACTCAAAAGCCAGAGGCG	AGGCGCAGCAGGAGCACAAG	164	58.644	59.973
CcES0941	comp23823_c0	CTC	4.33333	TGGTGAACTCCCTGAGCCACA	GCAGGAGCATCAGCAGGAGC	183	57.369	57.764
CcES0942	comp23823_c0	AAGA	4	GCTCCTCCTCCTCCACCACCC	CGGCGGGTGCTGCTTCAGTT	187	59.975	60.249
CcES0943	comp23823_c0	AGCA	3	TGTTGCAGATGCTGTGACCGAGG	GGCCTCATCAGCTGGGGCAA	208	59.449	59.044
CcES0944	comp23823_c0	AAG	4	GCCCCAGCTGATGAGGCCAT	AGGCCCACCCACCAAAAGGGA	186	58.825	59.969
CcES0945	comp23823_c0	CTTT	3	TGGCATGGCAATGGCACCAA	TGCACACATTTCCTCCATAATCCATCC	238	57.688	57.358
CcES0946	comp13230_c0	GGT	4.33333	ACGCTCTGCTTTGCTGCAGTTCA	GGGTGCTGTTGGAGCCGATGG	227	59.874	60.046
CcES0947	comp14097_c0	TGTCT	3.4	AGCAACGGCAACCTTTTAGTTATGTCA	AGTTTTGGTCACAGTTCCAGGAGGA	246	57.649	57.743
CcES0948	comp19889_c0	ATGT	3	GCTTGGGATGCAGCTTGGGTGT	AGCGCCCCAGTAACGACTCA	192	59.92	57.796
CcES0949	comp19889_c0	GGA	6.66667	AGGCTTTGCAAACGTTGACGCC	CCCCACCACCACCACCACCA	185	59.369	60.612
CcES0950	comp19889_c0	TGG	6	TGGAGGGGGTGGGGGAGGT	TGAAAGGATGGGCACGACACC	151	60.339	57.036
CcES0951	comp19889_c0	AAAT	3.25	TGGAAGGCAATTGAAGTAATGAGGCCA	AGCTCTGCTTCTGCTGCGCC	280	58.782	60.043
CcES0952	comp19976_c0	AGC	5	TCGAAGGCGCAGCCGTTCTC	CTTGCGAGCAGGCGGAGGAG	238	59.773	59.839
CcES0953	comp114180_c0	AG	8	AGCTGCAAGGCAAGACTGCCA	GACATTGCTGTTTGTGGATGTGAGC	158	59.236	57.403
CcES0954	comp38814_c0	GAAC	3	ACTAAAAGCGGCCGGGGGAGA	TCCACATCCGCGGTTTGCCT	245	59.907	58.987
CcES0955	comp19692_c0	AGC	5.33333	AGTGTGGGCTTGGCAAGGAACT	AGCTTTCTTCCAGCTGCAGTTTACA	171	58.609	57.158
CcES0956	comp19692_c0	TA	6.5	GGCAAGGAACTGAGCAGCAGCA	AGCTTTCTTCCAGCTGCAGTTTACA	160	59.923	57.158
CcES0957	comp13924_c0	TTC	4.66667	GTCCAAAACCCCCTAATACCCTCCA	AGCGCCACCAGAACCTGGGA	157	57.665	60.109
CcES0958	comp62241_c0	TAT	5	TGCAGGCCTCCAATGGCCTC	CCAGCTCTGATTGCAGTGATGGGT	173	59.044	58.991
CcES0959	comp11860_c0	AAAC	3.75	ACCAGGGGTTTCAACAAAAACGGT	ACGCCAAGCATCGCACTTACG	276	57.609	58.439
CcES0960	comp9805_c0	ATCT	3	AGCTCAGCAAGTTCGGTCGGT	ACCCAAAATTCATTCCACGAACCCT	204	58.447	57.117
CcES0961	comp10347_c0	CAT	6.66667	ACTCAGGCATGGTAGGCGAGT	GCCGTGTATTCAGGGCCACCC	244	57.328	59.78
CcES0962	comp10347_c0	ATC	4	ACTCAGGCATGGTAGGCGAGT	GCCGTGTATTCAGGGCCACCC	244	57.328	59.78
CcES0963	comp10347_c0	GA	8	TGCGCTCAGCAGGATTGGGAC	TCCCTCCGCAAACTTCTCTCTCTC	248	59.449	57.695
CcES0964	comp1078_c0	CTT	5.33333	AGAGCACTTCCAAGTCTCCTCTTCTT	TGCCAGCAAACAAGCATGGCAA	208	57.228	58.706
CcES0965	comp91628_c0	AGG	5.66667	TCAAAGACCAAGCACTCGTAGCCA	TCTCCGGTAAGTGCCTCGACTT	213	58.348	57.153
CcES0966	comp13164_c0	TTG	4.66667	GGAGCCGCAATGCCACCGAT	GGCGGCAACAATAACAACAGTGGG	173	60.111	59.251
CcES0967	comp21766_c0	AAAT	4.75	TGGGAAGTGGCGATCATCTTGC	ACTGAACCTGCTGCTTCTGCGA	219	57.309	58.775
CcES0968	comp23358_c3	CAA	5	CGAGACGTGAGGCGTGGAACG	TGGTTGCTATTGGGACCCGGACT	233	60.115	59.611
CcES0969	comp23358_c3	CAG	6.33333	TCAAGTCATTCAGGAGCCGCGA	GGCCTGCTGGCAGATGCTGT	196	58.33	59.689
CcES0970	comp26767_c0	CGT	4	AGAGAAAAGAACGGAGAGGGCGA	TCCGTCCCCCAGGCAACAGAA	201	57.522	59.768
CcES0971	comp12299_c0	TCC	4.33333	TGGTCCTCCCGCACCCACTT	TGGAGGGGGAGGAGGGGCAT	184	59.749	60.478
CcES0972	comp11940_c1	GAC	5.66667	TGCTCCAGTGGTTGAAGCCGC	AGCACCTGGGGAACCATCTTCCT	190	59.914	59.286
CcES0973	comp12377_c0	TGC	4	TGGAGTCTGGGTTGTGTGAGCTG	CTTCACCCTCGCGCGTCCTG	233	58.515	60.113
CcES0974	comp13453_c0	CAG	5.33333	TGCTCGCCTACCCATTCCATCCA	CTGGAATGGATGTCGCCGCCT	174	59.739	59.249
CcES0975	comp34494_c0	TCA	4	GCCTTTGCATTGCTGAAGCATGGTC	GCCCATTTTAGGCGCATTTTCCCA	249	59.841	58.763
CcES0976	comp11954_c0	ATTG	3	TGGTACATCTTAACTTGCCGTGTTGGT	ACTCGCTTTGTTTCATTCCAGGACA	126	58.747	57.164
CcES0977	comp12403_c0	ATT	4	GTCTTTATGCAGACTTCAACACACCCA	CCTGCGGTGTTTTGTTCTTCTGATGTT	250	57.656	58.561
CcES0978	comp12403_c0	CGG	6.66667	ACGAAGCCATCTGTGGCAGCA	GCTGCAGCTGTCATCATGAACCGA	250	59.042	59.828
CcES0979	comp10742_c0	CTC	8.66667	TGACAGTGCTGATGGGCGTGA	ACAGGGAATGGTGGAGGTTGGCT	159	58.439	59.796
CcES0980	comp21661_c0	AT	7.5	TCCAGGTTAGGCATCTCAATCCATGT	TCCCTGTCCCTCAAACCAGCCA	184	57.602	59.45
CcES0981	comp23682_c0	TTGAA	3	CCAGTTCAGAACATACGTGACTGAGAG	AGCATTCCTGCCTGCTACCGC	297	57.175	59.515
CcES0982	comp25742_c0	TTC	5	TCCATGGCGGTGCAGTCTGG	TGCTAGCATTCCTGCAAAGCCAA	194	59.061	57.521
CcES0983	comp73849_c0	TAA	4	GCAATTACTGCCTTCACAAATTCCTGC	TACCCTGGATGCCCTTCTGCTT	150	57.844	57.335
CcES0984	comp28046_c0	AGC	4.33333	GGGTCTCGGGGTGAAGCCAC	AGAAGGGCTCAAGGGTGGGGT	250	59.062	59.13
CcES0985	comp28046_c0	ATTA	3	TGCTCCTCCCACTGCGACCA	TCGGTTCATGTGGGAAATTGGGATTG	199	59.825	57.872
CcES0986	comp28046_c0	AT	8.5	TGCTCCTCCCACTGCGACCA	TCGGTTCATGTGGGAAATTGGGATTG	199	59.825	57.872
CcES0987	comp120145_c0	GCC	4.66667	ACCTGAGGCTCCCGCTGAGA	TCCCGACCAAACCCGACGGT	169	58.964	60.11
CcES0988	comp30124_c0	TTGC	3.75	TGGAGCTGGAATCTGGCTTGC	GGAGCAAGGTGGCCCGAACC	246	57.087	59.971
CcES0989	comp14262_c1	CT	6	ACTCTTCCACTTCAGCTTTCCCCC	ACAAGAATGCGGGGTCGAAACA	249	58.319	57.11
CcES0990	comp16420_c0	AAGA	3.5	AGGGGAAACCCTGCTCCTGCT	CGCCGCCTTTTTGCGTTCCA	243	59.484	59.368
CcES0991	comp16420_c0	ATG	5.66667	AGGGGAAACCCTGCTCCTGCT	CGCCGCCTTTTTGCGTTCCA	243	59.484	59.368
CcES0992	comp16753_c0	GTG	5	AGGAGGGGCACCGTGGTGAG	ATCCCTCCTAGCGCTCCCGT	212	60.18	58.822
CcES0993	comp13775_c0	CTT	4	TCCGCTTCGAATTTCCAAATGCCT	AGAGGGCTCCAAAGGTGGAAGT	188	57.703	57.197
CcES0994	comp13775_c0	GAG	4	TCACCTCCTTCAGCATCTTCGGGA	CGTTGGAAACCCCAGGCCGT	218	59.157	59.55
CcES0995	comp191499_c0	GAA	5.66667	TGAAGTCCCCGCTGTTGCCG	TCGGTTGGCTTCTTCTCCTCGCT	150	59.627	59.93
CcES0996	comp20819_c0	TGTTT	3.4	TCTGTCTCTCGGTTCGGTTGGC	TGGTCTCCCAAGCCAAACCTCC	167	58.598	58.416
CcES0997	comp23051_c0	TCT	5	ACGCCCAAAAATGGCTTCCCCA	CCGGTTTGTCTGGTTCTTCCAACCC	215	59.526	59.892
CcES0998	comp7887_c0	CAC	4.33333	CCCTCCACACCCCAAGACTCCT	ACCCTACGGCCAACCCTTCTT	300	59.254	57.424
CcES0999	comp25870_c0	CCG	5.33333	ACCAGGCGGCCGTTATGAGT	GAGGCCGAGCTCCTCCACCA	235	58.134	59.968
CcES1000	comp187891_c0	TGT	4.66667	TCCTGATCAGCCCTGGCTCCTG	CGCCAAAATCGGCTGGGCCT	190	59.721	60.319
CcES1001	comp15181_c0	TTC	5.33333	GTCTACCTCCCTCCATTGTTCTGTCT	ACTCCAGCCTTTGCATTTGCCT	249	57.348	57.316
CcES1002	comp14418_c0	GAA	5	GGCAGCTTGTAGCAGGTTTGGCT	GCGTCGATTTCCCATGCGCC	211	59.931	59.375
CcES1003	comp15790_c0	AG	6.5	AGAATATGTTGCCGGATGGCCAAA	AGGGGAGCCGTAATAGAGAGGGA	297	57.192	57.571
CcES1004	comp12586_c0	GTT	7	ACAGTTTGGCAGGGAAAAGAAGAGG	ACAGTCGAGATGCGGTGATGAGT	165	57.372	57.918
CcES1005	comp12586_c0	GCT	5	TGCCAATGGGCTCGACTGCG	TCGAACGCTGGCTACACCGC	204	60.043	59.774
CcES1006	comp12586_c0	AGG	4.33333	CGGTTGCCCACCAACCAGGG	GACCCTGCTCGTTGCTGCCC	163	60.18	60.318
CcES1007	comp19185_c0	GAA	7	TGGAGGGTTTGGTTGCTTTTGGT	AGCTGGGTTTGTTGAGGGTGC	346	57.228	57.486
CcES1008	comp18706_c0	CTG	5	TCCCACTGACTACGTCCCGTCA	ACCCAAATCTGAAGCCTCGCTTGC	244	58.76	60
CcES1009	comp18706_c0	GAT	4.66667	CCGTCCTTTGGAGCGTCTTGGG	TGACTTCCGCGTGGAGGAATAGA	216	59.737	57.342
CcES1010	comp18706_c0	AT	8	TGGGTGCAGAGCCATAACGGGA	GCATCACATCCCCGTAAAAGATCGGG	164	59.917	59.742
CcES1011	comp18706_c0	ATC	4	TGGCTCAAATGGGTGCAGAGCC	TGCATCACATCCCCGTAAAAGATCGG	174	59.663	59.198
CcES1012	comp24373_c0	ACC	5.33333	CGGCGGCGTCGGAGAAAGAC	TTAAGCTGCGAGACGGCGGC	241	60.447	60.113
CcES1013	comp100670_c0	TTC	5	GGACAATCTGGCCCAAGTTGAGAGG	AGGGCGGTGACCCCCAGAAG	244	59.266	60.18
CcES1014	comp39725_c0	GGTT	3.25	TGATTCCTCGCTGCCGGTGG	AGCGACGGCGTTTGAGTGGG	169	59.139	59.976
CcES1015	comp22523_c0	TTA	5.33333	TGGAGTGGTGTGGGTGGGGT	GCAAGGTGACCAAGGCCGCT	165	59.304	59.901
CcES1016	comp8490_c0	CCT	7	GGTGCTGCGCCGTCCTCAAA	AGGAGGTGGTGGTGGCCCAG	228	60.249	60.108
CcES1017	comp17920_c0	AAG	4	CGGTGGTGCCAAGAAGCGCA	CCGCATCGACCACAGTAGTGGC	213	60.522	59.867
CcES1018	comp17569_c0	ATC	6.33333	GCCACCGGACAAAGCCTCCG	ACTGATTTGGGGAAGATGGAGACTGA	206	60.317	57.261
CcES1019	comp17569_c0	GA	6	TGCGGCTCTCTTCGATCCCACT	CGGCGTTGCCTTTCCTGCCA	180	59.728	60.524
CcES1020	comp9028_c0	CAG	6.33333	GGTCAGTTGGGAAACCATCAAGCCC	CCGCCGCCGCCATGAATCTT	240	59.947	60.454
CcES1021	comp9028_c0	GGC	4.66667	ATGACCAAAGGAAACCTCAACTGGG	CCAGCAGTGCCAGTGATGCCC	171	57.127	60.311
CcES1022	comp9028_c0	TCT	4	CGTCCAGGCAACTGTGCTGC	GGTCGCCTGAGGAAGATGCCA	250	58.822	58.57
CcES1023	comp1012_c0	CAAA	3	TGGTGCTCTCCTGTCTAAAACGAGT	AGGCCTGCGTTTGGTTGCAT	172	57.668	57.717
CcES1024	comp21762_c0	AG	15.5	CCACCACAGGGGAACCAACCC	TGCTTCTTCCCCCTCATTTGTGAATGG	299	59.228	59.268
CcES1025	comp18680_c2	GTT	4.66667	ACACCCCTGGATTTTCCTCCTCCA	GCATTTGGGTCTTCAAGCCCTGC	246	59.011	58.961
CcES1026	comp159225_c0	ATG	4	TGCTGAGGTATGCCTTGAAGTTTGGT	CCCACAACACAGGAGACCCCAA	248	58.682	58.352
CcES1027	comp64102_c0	ATG	5	TCCTCTGCTGCACCTGCTGT	TGCAGCCCCTCGTCTGGTCT	201	57.98	59.539
CcES1028	comp8376_c0	TTC	16	GGGTTTGTGCAACCACACGAGC	GAACACGACATTAACGGATTCCCTGT	250	59.369	57.473
CcES1029	comp200_c0	GGGA	3.75	CGGCACTACCAGCACGCACA	CGTCGCGGTAACGCGCTAGT	196	59.976	59.915
CcES1030	comp10725_c0	TCCT	3.75	TTGTCTTCTCCTTGGCGATTCCTTC	CCCCAGGAAGGGGAGAGACCC	111	57.061	59.35
CcES1031	comp16394_c0	AACCC	3	GCAAAAGCTGACCCGACTGCG	TCGGTTTCGGGTTGGATTGGTTGA	107	59.214	58.812
CcES1032	comp26345_c0	CAT	4.33333	GCACTGTACTGCTCAGACCCGGA	GCACAAGTGCCACCACAATCCCT	226	60.237	59.869
CcES1033	comp24247_c0	AG	11.5	TCCAAAAGGAGTCAAAACTTCCCGC	GGGGGCCCTGGTAAAAACCCC	206	57.914	59.286
CcES1034	comp486_c0	AGGAA	3.6	TTGGGACACTTATATGGACCCATTTGC	ACCAAGACGAGCCCGATCAGA	171	57.297	57.352
CcES1035	comp14849_c0	TCT	4.33333	ACCTAGCGAGCCTGGAAGCCT	GCCCCTGCCGAGAAGAAGCC	244	59.361	59.764
CcES1036	comp15076_c1	TTCT	5.25	TCTTGACCCAAACAAACCACCTTCAA	GGCAGAGATCGGGGAAAGGGT	250	57.294	57.932
CcES1037	comp15076_c1	CAG	4	GCAACCCCTACGCCTACGCC	GCTGCTGCGGCGAGGAAGAA	196	59.838	60.044
CcES1038	comp107618_c0	CTTCT	3.4	GCACCAGGCTTTATTTCATCAGCAGC	TGCATACTGATCCGGCCAGCG	151	59.208	59.322
CcES1039	comp20677_c0	ACAA	3	AGTTGCATCCAAGAAAACACAGGTCA	GCTGGCAAAGTCCCCGGCAA	239	57.425	60.18
CcES1040	comp20677_c0	TTC	4	ACCCAATGCTCTGCCGCTTT	GGGTTTTAGAGGATTTCCCAGCTCCA	249	57.141	58.282
CcES1041	comp11517_c0	CG	7	AAACTCCGCCCCCATCCCGT	TGGAGAAGGCGCGGCAACAG	170	60.18	59.974
CcES1042	comp11517_c0	TCC	10.3333	AAACTCCGCCCCCATCCCGT	AAGGCGGAGAGCAGAGGGGG	190	60.18	59.966
CcES1043	comp8401_c0	CTT	5.33333	ACCGTCGCAGACAATCACAGCC	AGTGGGACAACAGCGTCGGC	209	59.739	59.63
CcES1044	comp106750_c0	TCA	6	ACTTGGCAGAGTCAAAACAGTCCG	AGAATGGATTGCATGCCTTCGGGA	172	57.608	58.742
CcES1045	comp22965_c0	TTC	5.33333	TCCTGTGCAAGCAAAACTCACCA	TGGTCCGTGACGCTCTTGCG	205	57.339	59.706
CcES1046	comp44406_c0	CGG	4.66667	GACGGCGACGCTGCTCAGG	TCCCGCCACTTCAATCCTATGCC	249	60.462	58.757
CcES1047	comp22962_c0	AGAC	3	AGAACAGAACAGCGAATTGCTGGAA	TCTTGCGTCTCCGTGGTGGT	206	57.463	58.009
CcES1048	comp20852_c1	TGGC	3	ACGCCATTGATGACGCTCCGA	TCCAGTTGCAGTAGGCAAGTCCT	154	58.927	57.678
CcES1049	comp18411_c1	AGAA	3.25	ACTCGGTTTTGACAAACATGCTACAGA	TGCTGCGTGAGAAGTAGAGTAGCGT	250	57.394	59.783
CcES1050	comp18180_c0	TTGA	3.75	GTCGGATAACCATTTCCCCGTGC	TCACGTCTCGCCTGTCTCGGA	161	58.063	59.386
CcES1051	comp42035_c0	ATG	4	AGTGGAGGAGACAGCCAGGAAGA	TGAGAGCAACGTTCCAAACCCAA	243	58.472	57.096
CcES1052	comp11475_c0	ACC	4	GGGGACCCCTTCCACCACGA	TGTCGCAACTTCCTACGGCCC	209	59.821	59.121
CcES1053	comp10500_c0	TGC	4	CCGGGCTTTGAATACCGAAGCA	GGTTGACAGCACCAGGGGAGG	250	57.577	59.034
CcES1054	comp19825_c1	ACAT	3	ACACGAGCATGTCCAATGTGGCT	ACAAAACGGGCGGCAACCGA	169	59.133	60.111
CcES1055	comp26194_c0	AAAT	3	TCGACGGCCTCGAGGTTTTTAGA	GAAAATTCGACGACGCTTTCCAGG	163	57.86	57.166
CcES1056	comp26194_c0	TGA	4	TGAGCCACAGGCAGCAGGTT	CAAAGGGAAGGGACGCCCACA	237	58.544	58.963
CcES1057	comp27350_c0	AGA	6	AAAGGGGCCGTTTGGTGGGC	CCCCTTTGCCTCTGGAACCCC	153	60.109	59.02
CcES1058	comp23227_c0	TAAT	3.25	AACCACTAGCTACCCTACCTCTAGGA	TGGTGAAAAAGCCAGAAGGGCAA	228	57.068	57.307
CcES1059	comp13945_c1	GAA	6.66667	GCTCCGCCCAGCTTGCTTCT	TGCAACACTACCAGCCTCACCG	245	59.693	59.099
CcES1060	comp29960_c0	TGC	4.33333	AGCCCCCAGCTTCAAAAATGGCA	GGTGAGGGAGATGACCTACTCAGCA	197	59.55	59.026
CcES1061	comp19641_c0	TCT	4.33333	GCGGCGGCACTATTTCCCCT	GCGGCGGAGGGTACTTCGAT	240	59.483	58.662
CcES1062	comp19641_c0	TGT	4	GCGGCGGCACTATTTCCCCT	GCGGCGGAGGGTACTTCGAT	240	59.483	58.662
CcES1063	comp15107_c0	AACAG	3.6	ACAGCAGCAACACAAAGCTGC	AAGGGCCCCCAGTGATGGCA	222	57.032	60.107
CcES1064	comp10446_c0	AAGA	4.25	TGAAAACGAATGAAGCGCAGCCA	TGGATTTGCCAAGTAAGTGCTGAGCC	150	58.368	59.738
CcES1065	comp25133_c0	GA	7.5	TGCAGCGAACAGATGCTGTTGAA	GCCGCCTCGTTGCTTAGTTGGA	220	57.813	59.738
CcES1066	comp23873_c0	TCT	4	CACTCCTGCGCTCACGCTGT	GCAAGAAGGTCAGCAAGGCTCCC	177	59.704	59.993
CcES1067	comp41921_c0	AAG	4	AGTTTGCGGTGAGGAGCACCC	AGGGCAATGCGTGCTGGACT	242	59.311	58.981
CcES1068	comp27910_c0	GAA	6.33333	AGCTCAGGAGAGCGAAAGGGAACT	GCGATGCTTCTGGGTGGCCT	242	59.399	59.41
CcES1069	comp13339_c0	CTCC	3.25	TTCGAGGAGCTGCGGGGAGT	ACCCAAAGACAAAGAGACCCGAGA	151	59.615	57.479
CcES1070	comp72147_c0	TTTA	3.25	TGTCCTTGGATATGCTTGGCAACAA	ACCTTGAGCTAGCAGCTGAACAAAA	488	57.191	57.158
CcES1071	comp33623_c0	CGT	5.33333	TGGTGGTAGACATGGCCGCA	CGAAGCCATGACGTTGCCGGA	195	58.053	60.049
CcES1072	comp13140_c1	AGA	6	TGGCTCCACCTAGGCACCGA	CGCGATTCGCCTCGAGGATAGC	193	59.25	59.872
CcES1073	comp23356_c0	TGA	5	CCTCGCGCCATAGCCCATGT	TGCCCGATCAATGGATGATTCCGA	247	59.277	58.335
CcES1074	comp7848_c0	TTA	4	CTGGGCGGCCAAGTAGTGCC	GGGCGCCTAACCCTACGCCT	154	60.042	60.671
CcES1075	comp14022_c0	ATT	4	AGAACCCAATTGCTCTTGCTCCCA	TGCTCATCAGTTTTTCCTTCTTCTGGC	210	58.552	57.914
CcES1076	comp13447_c0	AG	7.5	CCGGGCAGCATAGCAAGTCCA	GGAGTAGGGCTGAAACTGTGGGGA	249	59.177	59.635
CcES1077	comp19110_c1	TCTT	3	GTCCCGGCTGGTTCCTCCCT	TGGAACCCATAGACCGGACAACCT	186	59.894	59.088
CcES1078	comp8587_c0	GAA	4.66667	ACGAAAAGCAGTTATTGCTGCAGAGC	TGCAGTGGTCAAACACATCAATCCT	152	58.893	57.144
CcES1079	comp21187_c0	GGA	4	CCTGAGCAGATTTTCGGGGCAGA	ACTCGTCTAGCCTCATTGCCCA	250	58.947	57.455
CcES1080	comp10688_c0	AGTC	3	CGCAATGCAAGGATCTGCAGTGTA	AGAATGCTATCATGTGCCATTGCTTCT	218	58.09	57.361
CcES1081	comp28802_c0	TGA	7	GGAGCCGGATCTGCTGGGGA	GCAGCAATCAACGCAATCAATCAGC	212	60.038	58.535
CcES1082	comp20556_c0	TA	7.5	GCGAGAGACATACAGACTTCTTGCTAC	AGAGTTTTCCATGGCATCGTTCTTCTT	250	57.294	57.209
CcES1083	comp120037_c0	GAAT	3	TGAGTGCTCATCAGTTGCATTTCCTG	ACCCAGTTCGAAGGTGTGTTCTGT	240	57.897	58.216
CcES1084	comp23715_c0	ATATC	3.8	GGATGCTCCACAACCCGGCG	TGCCTAGCACCACATGTTTAGCAGC	188	60.386	59.781
CcES1085	comp20664_c0	AT	6.5	GGCTGTGGGTCGAGTCGAGGA	TGCGCAATCCCTAGCAGGCAA	214	59.979	59.105
CcES1086	comp15467_c0	AG	6	CCCCATTCATCCAGTCCAAGAGAGAGG	AGCTGGCAAGGGGAGACTGGG	189	59.853	60.178
CcES1087	comp21270_c0	CAT	4.33333	GGGAGGACCCATCTCCGGCA	CGCTCAAGCCTTTCTCAGCAACCA	249	59.679	59.943
CcES1088	comp21270_c0	GA	9.5	CTGCGGCGGACTTTGGAGGG	CCAACAAAAGCAACTGCCAACGCA	203	60.043	59.83
CcES1089	comp12809_c0	GAAA	3.25	GCAGTTTCAGCTTCAATGGCTTCATCG	CGGGAACCGAATTTCAGGTCAAACCA	239	59.456	59.685
CcES1090	comp12809_c0	TAAA	3	TGTAGTACACCAACACCAAGGGTCT	AAGCCACCAGTTCCGGGGGA	173	57.283	59.746
CcES1091	comp12809_c0	ATAAA	3.2	TGTAGTACACCAACACCAAGGGTCT	AAGCCACCAGTTCCGGGGGA	173	57.283	59.746
CcES1092	comp12809_c0	ATA	5.33333	TCCCCCGGAACTGGTGGCTT	GCTGCTTTGCTTTGCCTCGCC	215	59.746	60.05
CcES1093	comp12809_c0	CAA	4	TGCCATCACAGACATTGCTGCT	TGCATTTGCTGGTGTTGCTGCT	154	57.155	58.454
CcES1094	comp12809_c0	CAG	5.33333	TCCCTGGGGATATGGTTGTGTTCA	GCTGTTGTTGTGGTTGCAGCTGTT	300	57.252	59.307
CcES1095	comp12809_c0	GCA	4.66667	TCCCTGGGGATATGGTTGTGTTCA	GCTGTTGTTGTGGTTGCAGCTGTT	300	57.252	59.307
CcES1096	comp12809_c0	GCA	5.66667	TCCCTGGGGATATGGTTGTGTTCA	GCTGTTGTTGTGGTTGCAGCTGTT	300	57.252	59.307
CcES1097	comp12984_c0	ATTT	3	CCAGAAAGTGAGGATGACTTGACCCA	GGGAAATGTTGCAAGCAAAATGGGAGC	207	58.243	60.016
CcES1098	comp26026_c0	AT	7.5	GAGCTCCCCTCCCCCTTCCA	TGCATTCACTTGTGCCTCTCTTCGC	228	58.94	60.007
CcES1099	comp69741_c0	AGA	4.33333	TTTGGACCGACGGTGGGGAGT	TGGCTAAAGCATTTCTTCCCTTTGCT	150	59.771	57.519
CcES1100	comp27500_c0	TCC	5	TCCACCATGTCCCCTCCCTTCT	AGCCGTCGTCGGGAACCCAT	151	58.369	60.25
CcES1101	comp14503_c0	GTAT	3	TGCATGTGAGGTGGTTGCGGG	GGGACAAGAAAAGAAACTGGGGAAAGA	250	59.913	57.296
CcES1102	comp8676_c0	GAA	4.33333	AGCACCAGCTGACTGCCTCG	TGCAAGTGGTCCTTCCCCTCT	399	59.071	57.065
CcES1103	comp21906_c0	GA	8.5	CCCTCGGCTGATGCAGGGTC	TCTCTCCCTCGTCGGCCCAT	245	59.205	58.752
CcES1104	comp193492_c0	TCTT	3	TGTTGCATCATTATGCTGGTTGCCA	AGCATCAGCCCTGCAGCCAC	150	58.013	59.689
CcES1105	comp22240_c0	TAAA	3	TGACCACGACTCAATTGCCAACC	ACCTTTTGCTGCAGGCAACCAT	102	57.804	57.845
CcES1106	comp81013_c0	ATGT	3.25	AGAAGTGAGCCAAGTACATCAGTGAAC	TCCACCAATGCTGCATGAAACCA	192	57.024	57.446
CcES1107	comp90335_c0	CCTT	3.25	AGTCTGCAGAAGAGGGGACTGC	AGAGAGTGGAAAGTGGTTGGGGA	158	57.983	57.01
CcES1108	comp11471_c0	GGC	5.66667	TGGTGCCAAACCCAAACCTAGC	ACTTCGCCAGCACCACCCAC	135	57.595	59.553
CcES1109	comp21513_c2	TG	13.5	GGGGGAATGGTGCTGAATTTTTGTTT	TGCACATTAGCTGAGATTCAAGACCCC	351	57.036	58.906
CcES1110	comp21350_c1	ATA	4	GCTATGTTTCGTGGGATCAACAGTTCT	GACCGGAACCGCCCAAAGGG	226	57.56	59.972
CcES1111	comp21350_c1	TGTT	3	TCCATCGGGTTTCAGGCAAGAGA	ACATGTTGATTCCTCTGGCTAATGCC	195	57.746	57.486
CcES1112	comp22182_c0	CAA	4	TCCAGTGAGGTCCCTTGCTGACA	ACCAGGCGCTACCAATGCATCC	220	59.236	59.539
CcES1113	comp22182_c0	AGAA	3.5	TCCAGTGAGGTCCCTTGCTGACA	ACCAGGCGCTACCAATGCATCC	220	59.236	59.539
CcES1114	comp702_c0	TGA	5.33333	AGCAGCCTCACAGCCGAGGT	CCGGTGGCGGTGGACTGATG	209	60.18	59.768
CcES1115	comp702_c0	ATG	6.33333	AGCAGCCTCACAGCCGAGGT	CCGGTGGCGGTGGACTGATG	209	60.18	59.768
CcES1116	comp47895_c0	CCT	6	ACAGAAAACACTCGAAGATGCAACCCA	GGGTTTCTCGAGTCTCTTGTCGC	242	59.174	57.49
CcES1117	comp12763_c0	CGA	4.66667	TGCAGCTTCTCCCAACGCCA	AGTCGCAAATGGGACCCGCT	210	58.914	58.7
CcES1118	comp12763_c0	TGA	4	GGAAAGAGCGACGCGGCAGA	CTGTTTTCTGGCGAAGGAAGTTGC	249	59.773	57.242
CcES1119	comp12066_c0	TTATC	3.6	AGACATGGGTGGGAATATGTGGTATGT	TGGCGTATGGGGCTTTTTAACCTGT	384	57.467	58.912
CcES1120	comp14718_c2	AGA	4	TGGAAGCTTTACCAAAACAACCCCA	ACCCCAGATTCCAGATCCACCTCA	211	57.228	58.585
CcES1121	comp14718_c2	AAG	5.33333	AGAAGAAGAGCAAAGGAACCAGACAGA	TGGGTCCAAGCTGAGATGGCA	229	57.771	57.78
CcES1122	comp14718_c2	TCT	6.66667	AGAAGAAGAGCAAAGGAACCAGACAGA	TGGGTCCAAGCTGAGATGGCA	229	57.771	57.78
CcES1123	comp14718_c2	TCA	8	TCCCCGCAGGCGTTTAACGTG	AGTCCTTTCACTCCGAGTCCACCA	374	59.983	59.038
CcES1124	comp14718_c2	AAAGG	3.6	ACCAACGCATGCTGTCTCCCT	ACACATCTCCTTTGCCTCCTCAGT	219	58.423	57.527
CcES1125	comp22657_c0	TCT	5.33333	CCCAAACCCAGGCAGCCACC	GGGGAATGGCGATTTCCGGTGA	234	60.18	59.216
CcES1126	comp20203_c0	GAA	7	TGCGGTTGCGACTGAGCAGG	GGCAAAAGCATGTGCAGCTGGG	180	59.975	59.738
CcES1127	comp49169_c0	CGA	4	GCGGTGAACTCCGGTGGCTC	GGAGGCAGAGGCGAAGCCAG	248	60.044	59.488
CcES1128	comp20612_c3	GCAA	3	TCCACATCCTGCTGCTTCCCCT	TCAGGCATGGAAGAGTGCCGC	212	59.584	59.449
CcES1129	comp20194_c0	AT	8	TTGTTGCCGGCGTCACGCTT	CCACTCGGCCTACTCACCAACG	214	60.453	59.237
CcES1130	comp20194_c0	GGA	5.33333	GGGGGTTTAATGGGGAGTGGCG	GCCACAACCGAGTGGGGTGC	150	59.469	60.524
CcES1131	comp26508_c0	TC	6	TGCATGTGAAAATCTCGACAGCCCA	AGGAAGAGCGCCATTGATGGGA	176	59.212	58.028
CcES1132	comp26508_c0	CAG	4	TCTGGCAGCAGGAGCTGCAT	TCTGGAACCTCCTTGCCCGA	247	58.405	57.019
CcES1133	comp15081_c0	CAT	4.66667	AGGCACCAAAGTCACCACCACA	ACACCGTCATCGGACCGGACA	170	58.549	59.912
CcES1134	comp15081_c0	CTT	6	TGTCCGGTCCGATGACGGTGT	TGCAAAAGCAGCTGAGCCGA	236	59.912	57.468
CcES1135	comp19488_c0	AGC	4	TCCGCTGAAGCCAACGCCAA	CAACAGTGCCGCCGGACGAT	244	59.555	60.044
CcES1136	comp15476_c1	ATT	4.33333	ATGGGCGGCCATCCCACAAC	GGGAAGACCAAGGCGGGTGC	224	59.686	59.971
CcES1137	comp15476_c1	GAA	4.33333	GGGCGGCCATCCCACAACTT	GAAGTGGCGGTGGTTCCGGG	239	59.615	59.973
CcES1138	comp22456_c0	AGG	7	TCAAGGCCTGGTTTGTTTGGGCA	TGTGGAGGTGAACCAGAGACAACT	221	59.427	57.415
CcES1139	comp22456_c0	GAT	5.66667	TGGACGACATGGTCAGAAATGGCA	AGCACAGGCAAGTCGAAGCAGA	194	58.635	58.775
CcES1140	comp22863_c0	CTTGG	3.4	AGACAACGGGGTCAGGGTGT	TGTGCCTCACAAACCCAAACTCA	164	57.237	57.012
CcES1141	comp22863_c0	ATA	6	GGGCACTTGGCTTGGCTTGG	GGCAAGGCCGGCTAAGGCTA	250	58.716	58.843
CcES1142	comp19143_c0	TAA	4	TTGATGATTCACATGTAGCCAAGGCA	GGGGCCCGGGGGAGACAAT	153	57.145	60.258
CcES1143	comp19143_c0	CCG	4	GTGAGCCCCGAAACGGTGGG	CAGACTTGGGGCGGTCGTCG	244	59.973	59.773
CcES1144	comp19143_c0	AAG	4.66667	GCTTGACAGTTTGGCGCTCCCT	ACCTCATGTATCCTCCCCTTGCTT	186	59.924	57.068
CcES1145	comp34216_c0	ACC	4	AACCATGAGCGCCGCCACAG	GGCCACGTGGACAACGTCATCT	220	60.317	59.422
CcES1146	comp23310_c2	TCT	4	ACCCCTCCATGACAGGAGCC	AGGCTCACTTGGGTGACATGGACT	184	57.441	59.573
CcES1147	comp14483_c0	CT	8	GGCTTGTCCCCGACCGAAGC	GCAAAAGGGAGCCTCTTCGCA	216	60.043	57.654
CcES1148	comp22076_c0	GCA	4	TGGGAAGGAGCCGAGCAGGG	GGGGCCCAAACCATAGGTGCG	220	60.251	60.045
CcES1149	comp27043_c0	ATGA	4.25	TCGCCAAAATGCGAGTTCAAGGT	GTGGCAACAAAGAACATTGTGAAGCA	294	57.804	57.537
CcES1150	comp22899_c0	GT	7	GGCGGTGACCGACAGAGCAG	TACGACGAGTCCGGCCCAGG	227	59.772	60.042
CcES1151	comp43281_c0	GCT	4.66667	GGCTTGAGAAGCTGCGGGGA	AAGGAGTGGAGGCAGCGGCG	153	59.06	61.496
CcES1152	comp10147_c0	AATGG	3	GCCAAAGCAGCATCTTGGTTGCC	GCTGAGGCCCTTAAGGAACGGG	227	59.755	59.219
CcES1153	comp29717_c0	TC	8	GAGAGCTCGCCAGTTGCCGT	AAGGCCAAGGCCAAGCCACC	205	59.426	59.824
CcES1154	comp13114_c0	AAGAG	4.2	GGATGCCCGATAATCGTTGATGCCT	TCCTTGACCGCACCCAAAGC	231	59.273	57.456
CcES1155	comp22373_c1	TGA	4	TGCTTGCTGACAAGCCTCCTTCA	TGGTCCCAAGGAACAACATCCCCA	172	58.754	59.749
CcES1156	comp13248_c0	CAAA	3	CACCAACTTACCAACCCCATTTCCC	TGCAGATGGCTCCATAAGGCAACA	192	57.947	58.683
CcES1157	comp25949_c0	AG	8.5	TGGAAAATTGCCCCATTCAAACAACAC	TCGGAAGAGGTGCAGTTTCTGCT	200	57.595	58.267
CcES1158	comp25949_c0	CAA	6	TCCCACCCACATCACCAAACCCA	TGGAAACCCTTTTGCGGTGGTGG	246	59.986	60.053
CcES1159	comp12528_c0	AAAT	3.25	ACCTTCAGCACCATAACCGTCGC	TACATGGCTCGCCTGCCCTT	150	59.512	58.117
CcES1160	comp12528_c0	TAGC	3.25	AAGGAAGGGCAGGCGAGCCA	TGGGCGAGAAGGAGCAGAAGGT	212	60.466	59.592
CcES1161	comp17668_c1	AC	7	GAGAGAGAGAGAGAGAGGGAGGGAA	AGGGTGATGGAGTTGGCCTTGTCA	325	57.271	59.813
CcES1162	comp25111_c0	TCC	4.66667	TGTTCAGGAACGGCCTCTGGC	ACGTGCAAGGGACCCAACCC	225	59.044	59.192
CcES1163	comp25111_c0	CT	6	CGTGGCTCAGGTGCCCACTC	TGGTTTTCTTGGGTGCTGGGGT	237	59.698	58.53
CcES1164	comp25111_c0	AGAA	3.5	GGCTGCTGCAACCCCTATATCTCC	CGTGCGTTTCACTTTCCCTGGC	234	58.934	59.187
CcES1165	comp25111_c0	CTT	7	CCCCTCCACTACTCAGCCAGGG	GGCTTCTACTGGATTCTTGTTTCTGGC	154	59.722	58.031
CcES1166	comp11298_c0	AT	7	CGAACTTGGATCGTCCACCTGCAA	TCACCCCATATTCGACTTGAAGCCA	228	59.479	57.992
CcES1167	comp11140_c0	ATGC	3.5	ACAGAACATGCATCCACTCATATGGAC	AGGAGGAGCAGGCGGAGGTG	155	57.166	59.968
CcES1168	comp11140_c0	ACC	5.33333	ACCTGCACCTCCGCCTGCTC	TGCTGGAGGTGGATTCGGCA	151	61.158	58.047
CcES1169	comp19596_c0	TAT	4	GGGGTGTGGCCTTCCTCCCA	ACCGGCATCCTTCTTGTCCCT	159	60.108	57.502
CcES1170	comp19596_c0	CTT	6	AGCCCGCTCAACACAACGCA	GAGCCGGCGCGCTGTAATCT	167	59.835	59.909
CcES1171	comp20729_c0	CT	6	ATTAGCCCAGTCGCCGCCGT	ACGCTGGCGGAAGAGGGACT	160	60.946	59.898
CcES1172	comp25499_c0	TAGG	3	GCCTGGTGTTGTGAGAGACGGC	CCGCCAATTCCCTCCCGCAA	227	59.99	59.69
CcES1173	comp20205_c1	CGG	9	GGTGGGGCAGGGTGTCCGTA	GCGGCGGTCCCCTTTTCTCC	202	60.18	60.042
CcES1174	comp21662_c2	TTTTC	3.8	GCCTGGAGGGGAAAGAGGAAGGG	AGAAGTTGTACCCGTGAGGGAAAGA	399	60.238	57.353
CcES1175	comp21662_c2	TC	10	AGCCAATTTGGAGTTTGCTGGGT	AGTCTTCCAGACTGAAGTGGGTCTT	190	57.361	57.045
CcES1176	comp12177_c0	GAT	5.66667	TCCCTTGGTAATGCTTTGAAAGTCCTC	AGCTTGGTGCAATAACAACTTGGGA	324	57.2	57.365
CcES1177	comp12177_c0	GAA	4	TCCCTTGGTAATGCTTTGAAAGTCCTC	AGCTTGGTGCAATAACAACTTGGGA	324	57.2	57.365
CcES1178	comp27679_c0	CTC	4.33333	GTCGCCTTCGCAAACGACGC	TCCGGATCGAACTCCCCGACC	249	59.853	59.778
CcES1179	comp14049_c0	AG	6.5	GCTGCATACAGAGCAGTCAAGCCA	TCCTGAGCACATTCTCTCCCCCA	245	59.534	58.784
CcES1180	comp189774_c0	ATA	4.66667	GCAACTTCAACTTTGGGATCACCGT	CCATCGCTTCTTCACGTTCGGC	250	58.207	58.827
CcES1181	comp30754_c0	TTAC	3	GGCTTGTCCATGCGAGCCTCC	TGCCGGTGAAAACACCAAATCAAAGG	496	60.113	58.927
CcES1182	comp30754_c0	TA	9.5	GGCTTGTCCATGCGAGCCTCC	TGCCGGTGAAAACACCAAATCAAAGG	496	60.113	58.927
CcES1183	comp26231_c0	TCC	4.33333	ACCACACCAACCTCCACCGA	CCGAGGAAGCGCGGGTGTTT	218	57.533	59.975
CcES1184	comp22090_c0	TGA	5.33333	TGAGTATCGACAGGGCAACGGGT	AGGTGGCTATCAAGTTCCGCTTCA	170	59.683	58.154
CcES1185	comp14774_c0	TCT	4.33333	TGCCTCCAAGGCTCCGCCTA	CGTGTGGTCTTGAGAGCAGTCCG	162	59.608	59.521
CcES1186	comp12718_c0	CCTTT	3.8	CCCTCATCTCTCTCTTTTCTCACCCA	TGCACTTCTCTGCATTTCCATGCT	154	57.344	57.392
CcES1187	comp119720_c0	TTTG	3	TGTTTGTTGTCAAGTCTCGAGTTGCT	CCCTGCACAAGGTGAAAGGTCGT	211	57.469	59.319
CcES1188	comp18739_c0	TCT	4.33333	GGAAGCCGACGTTGCCAAGC	GGCCCAACCGCACTCAACTCC	242	59.166	60.245
CcES1189	comp24193_c0	TTC	6	CCGTCGAAATTGCCTTGCGCC	ACAAGAAGGCCGACCCTACATCA	210	59.859	57.494
CcES1190	comp28754_c0	GAA	18.3333	CCACACTGCAACTGCAACAATTCCC	GTGGTGGGAGCAAGCAGTTGGA	250	59.45	59.278
CcES1191	comp12953_c0	CAAG	3	GCTCAGGCCAGCCCAAAAGGA	ACATGCAGAGCGAAGATGCTTGT	233	59.299	57.371
CcES1192	comp11581_c0	AATT	4.5	TTAGGTGGAAGGGAGGCTGTCGT	ACCCAAAACAACATCCCGAGAATCCA	150	59.048	58.677
CcES1193	comp22513_c0	GAT	5.33333	AGCGGTGCTGCAGATGACCA	TCCAGGAGACCTCTGGCTGACA	193	58.707	58.401
CcES1194	comp22843_c1	ATAA	3.25	CCCTGGCCCTGAACTGGCCT	TCGTTTGCTTGCGTTGTTGTGC	228	60.468	58.029
CcES1195	comp6770_c0	CT	7.5	CGTGTTCGCGGTTTGGCACG	GCGCCACACGCACACTCTCT	150	60.049	59.977
CcES1196	comp19299_c0	TAG	4	GCTCACTACCAAAGCCCCGGA	TGACTTGGGGGAGAGTGGGAACT	250	58.497	58.649
CcES1197	comp74656_c0	AAG	4.33333	GGTGAAGAAAGGGGAGCAACGCA	GCAAGCAGAAGCGCCAAATTGC	200	59.627	58.761
CcES1198	comp51249_c0	AACC	4.25	ACTTGCTCAGCTTTGCACAATTAGCTT	CAGCCGTAGAGCCAAGCAGGC	241	58.336	60.113
CcES1199	comp21318_c1	TTGTT	3.4	GCAGAAGGCGGAGCAGGCAA	ACAGTAACCTCTTGATCAACCAACCCA	239	59.972	57.974
CcES1200	comp11202_c0	TCTTC	4.4	GCCTCCTCCCAATCCGCTTCC	TGGGTTTGCGTTTTTGTTGTGTTCC	222	59.242	57.832
CcES1201	comp11202_c0	ATT	4.33333	GCCTCCTCCCAATCCGCTTCC	TGGGTTTGCGTTTTTGTTGTGTTCC	222	59.242	57.832
CcES1202	comp11202_c0	CAT	4	GCAACTGTTCCAGCAGTGGCAT	TGCCTTTGCCACCATAGTTTGTCCA	215	58.27	59.083
CcES1203	comp11202_c0	CTTT	5	TGGACAAACTATGGTGGCAAAGGCA	ACAGAAGGGCGAAGGCAGGT	241	59.083	57.97
CcES1204	comp54171_c0	TCC	4.33333	TTGCTGCAACCCGACCGGAG	GCGCTTACTTCGTTTCCATAGGCG	227	59.627	58.759
CcES1205	comp16356_c0	CGG	5	CGGTTGCCCGCTCTTCCGTT	AACGGCGTCGTCAACAGCCA	164	59.975	59.564
CcES1206	comp26092_c0	GGT	4	AGGTCACCCACACACCCTCCA	CCAAGGACTTGGCATTGGCAGC	159	59.07	58.909
CcES1207	comp26092_c0	ACC	6	CCGCCGCTTCCATCACCACC	CCTCGTCCACTCCCTCGGCA	180	60.386	59.97
CcES1208	comp61108_c0	AAGA	3	AGTGCCCCTCTTCCCGAGGC	TCAGTTCCAGCCCCTGCATTCAA	200	60.251	58.488
CcES1209	comp12453_c0	TTC	5	ACCCTAAGCTGCCGACTTCTCCT	TGGGATGGGAGCAGGACGGT	164	59.114	59.242
CcES1210	comp19279_c0	GGC	6	TCCCGCTCTTTCCCTCAGCCT	TCGCCGGACCGGAGTTCTCG	182	59.288	60.658
CcES1211	comp19279_c0	GGA	6	TATTCCGTGATGCCGGGGCG	TCGCCGGACCGGAGTTCTCG	153	59.281	60.658
CcES1212	comp19279_c0	ATG	6.66667	CGGCTGCAGCTGCCAGTATG	TGCTCAGCGGTGTGACGATGA	235	58.407	58.529
CcES1213	comp19279_c0	AAG	6	CGGCTGCAGCTGCCAGTATG	TGCTCAGCGGTGTGACGATGA	235	58.407	58.529
CcES1214	comp25249_c0	ACATT	3.2	TGGTGCAACTCTTCACTGCCCT	GGGAGAGCTCCTGCCAAACGG	244	58.358	59.448
CcES1215	comp25249_c0	GCT	4.66667	TGGACTTGTTCACTCTCCCACCCA	GGCATCGAGTGGTGGAGGCG	180	59.209	59.838
CcES1216	comp22729_c0	AG	7	ACGAGGAGGCGAAGCGAGTT	GCGTCGGCGACCGGGATTAG	161	58.171	59.979
CcES1217	comp11098_c0	GAAAA	4.6	ACCGGACGAATCTTAACAAACGCT	ATGCTCCTGCTTATGTGAAAAGGATGT	249	57.207	57.027
CcES1218	comp11098_c0	GTT	4.33333	TCGGAAGCGGCGGAGGAAGA	CCGAGGAAGGTCGGCGGAGA	154	59.971	60.041
CcES1219	comp12291_c0	TCCT	3.5	TGGCCACTTCAGCGCTCTTCTT	GAGATTTCATCGAAAACGCGCTTCA	244	58.767	57.053
CcES1220	comp17360_c0	GAG	7.33333	CGACGGGCTTTGGGACCAGG	CCCACCCTCCGATCTCCGCT	226	59.696	59.756
CcES1221	comp188955_c0	GTA	6.33333	TCCGTGTGTCCGTTAGTGTGTTCA	CTCTCGCCGGCACTCCTTGC	175	58.307	60.112
CcES1222	comp188955_c0	TGT	4	TCCGTGTGTCCGTTAGTGTGTTCA	CTCTCGCCGGCACTCCTTGC	175	58.307	60.112
CcES1223	comp25734_c0	AAAG	4.25	TGCTTGCTTTCATTTCTCTCGGATGT	ACCAGAAGCTGGTGCTGGCTC	177	57.392	59.038
CcES1224	comp25734_c0	GCT	4	CCAGAGGCATCAGGAGCTGAGGG	ACCATGCATGAAGTCCCCGATCCA	217	60.361	59.995
CcES1225	comp20145_c0	AG	7	TGAATTGGCATGGATCAGACTGTTGT	ATCTCGGCGGCGCGTTTGAT	233	57.084	59.839
CcES1226	comp78900_c0	TAAA	3	TCCTCACTCTCTTCCAAGATCTGCTT	AGGGATCTAAATCCAGCCAGCGT	254	57.06	57.61
CcES1227	comp78900_c0	AAAT	3.5	ACGCTGGCTGGATTTAGATCCCTT	CGAGGTTTTCAGTTGTCTCTTCGGT	207	57.957	57.268
CcES1228	comp13343_c0	CAG	5	AGAGATGGGTTTGGCACCGAGT	GCGTCGAGGGTTCCGTCAGC	222	57.899	60.113
CcES1229	comp13343_c0	CCA	5	GCGGTGAGTTCATGGCGGCT	AGTGGCCTTTGCTGTCCCGC	226	60.043	59.901
CcES1230	comp33392_c0	CCA	4	TCATCAGCAACCACCGCCGC	CCGGTAAGCCTCGTAGCGGA	173	60.317	58.04
CcES1231	comp15757_c0	CCA	4	GCCTCTGCTTCTCATGTTCCCCC	TGGGGCTGAAGGTGCAAGCG	204	59.254	59.901
CcES1232	comp43116_c0	ACC	4.33333	TCCACCCCAACCTTGTTCCCT	TCGAGGAGGCGGAGGGCTTC	179	57.247	60.04
CcES1233	comp21042_c0	TTCT	4	AAGAGCTGATCATGGTATCACTCGGA	TGGCTGCTCTTGGGGAGCTT	222	57.25	57.951
CcES1234	comp21042_c0	AAAG	3	TGCTTGTACGGAGACTGGTGGCT	AGGCTGAAGTTGTTTGTTTCAGAGCA	277	59.867	57.658
CcES1235	comp21042_c0	GAA	4	ACACCCACTAAAAAGGATCTGCAAACA	ACTCAGTTCAGTACCCAAAACCCAAGA	339	57.297	57.921
CcES1236	comp21042_c0	TTTTC	3.4	ACACCCACTAAAAAGGATCTGCAAACA	CAAAGCGTTTACTCAGTTCAGTACCCA	349	57.297	57.463
CcES1237	comp8053_c0	CTTC	3.5	TGTCATTGCAGGCTTTCGGGTGT	TGGAGACAGCGCCATTCTGTGA	196	59.315	58.253
CcES1238	comp8053_c0	AGA	4	TCCACATTTGGATGGCAACCCCT	GGTCATGGTGGCAAGGCGTCA	215	58.468	59.647
CcES1239	comp92172_c0	CCCA	3	GCACAGCTTGGCAACAGCTCA	TCATGCTACCCCCATATTGCGCACG	150	58.466	61.404
CcES1240	comp19673_c0	TATG	3	CCAGCAAAAGCTGCACAGACAGC	CGGACCGCCTAGCGATCCAAA	150	59.46	58.995
CcES1241	comp19673_c0	CAG	4.33333	TGAGGAGGTGACATCAAGCTGGC	AGGTGCTGTTGGTCTTGGTCGT	178	58.637	58.372
CcES1242	comp135576_c0	ATGT	3	TGGGTTAATGTCCATTCCCAGGGGG	AGTTTGTCGGCTAAGCAGAGAGCA	168	59.94	58.411
CcES1243	comp23355_c0	CA	17	TGCCTGCAAGGAAATGCTGGT	TCCGGAGGGGGAAAAATTGGAAGT	177	57.191	57.99
CcES1244	comp12151_c0	TCT	4	TCCAGTTTCATTTCCCCACTTCTCTCT	CCGCTGCTTCCTCCACCACC	246	57.532	59.695
CcES1245	comp12151_c0	TTAT	3	CCTTGCATGGAGTGAAACAATCTCGT	CCCTCCTCCTCCTCCGCCAC	248	57.9	60.039
CcES1246	comp12151_c0	GGA	4.66667	GGTGGTGGAGGAAGCAGCGG	CGCTCACGGCTCCGTCCAGA	242	59.695	60.932
CcES1247	comp12151_c0	GAA	4	AGACACGTACGCCGACGCAG	TGGCGGCGGTGCAAGAACAT	182	59.511	59.902
CcES1248	comp12151_c0	GAT	4.66667	TGGAGCTGTAAAGAGTGGAGCACA	TCAATGACAACGACACCCCCACT	231	57.793	58.189
CcES1249	comp21265_c0	AAT	5	AGGGGGAGGATGCAAAAGAGTCG	TGGTGGGGGTTGCCTCAACG	177	58.379	59.192
CcES1250	comp21265_c0	TGA	4	GGAGGCAGAATGGGAACTTGATCGC	TCAGCCAGTTCCTTCTCTTTGGCT	201	59.894	58.016
CcES1251	comp21265_c0	AAG	5	AGCCAAAGAGAAGGAACTGGCTGA	CAGCGTCATGAACTATCATGTCAACCT	299	58.016	57.41
CcES1252	comp21265_c0	TTGA	3	AACAAGCCAGATCGTTCAGCGT	GGCTAGAGGACGAATCCGACAGC	177	57.199	58.916
CcES1253	comp22648_c0	GAT	5	TGGTAGTGGGAGTGATGGGTGGG	GTGGCGTTGGATCGCTGGCT	248	59.358	60.043
CcES1254	comp22447_c0	TTCT	3	CCGTCGGCCACCATGGATGTTT	GGCAGAGCTGCCGGGAATTGG	160	59.732	60.377
CcES1255	comp24899_c0	AAG	6	CTGTTCTTCACCCACCAAAGCTTCA	TGCAAGCCAGGGATTATCTCAACCA	250	57.622	58.209
CcES1256	comp24899_c0	AAG	8.33333	CCCTGGCTTGCAAAGATTGGGA	GGAAGCAACAGTATGAGCCCACCA	235	57.387	58.931
CcES1257	comp10844_c0	TGCT	3.25	CCTTCCCGAGTCAGGCGAACC	CAGCCGCTCTCCTGTTGCCC	208	59.19	60.042
CcES1258	comp10844_c0	TCT	6	TGAGGAACTATCAGAGACAGAGTCCG	GGTGATGAGGAAGGAATGCCAACTGT	225	57.004	59.018
CcES1259	comp19663_c0	ATT	5.33333	TGCAGCCATGGCCTCTATTGGA	GCTGCGGATTGTTCTCCGCC	180	58.016	58.687
CcES1260	comp8180_c0	TGC	5	GCTGTTTCTGCTGTTGCTGTTGCT	ACCCGAACCCCCACTCCACG	154	59.136	60.462
CcES1261	comp8180_c0	AAG	5	GGGCTCAATCCCAAGCTTGCTTCC	TGTGCTGGTTTTGGGAGTTGCT	250	60.292	57.196
CcES1262	comp141390_c0	ATGC	3.75	TGGCGGTGCTTAGAGGTGCT	GTGCTGGCCGAGAAGGGCTG	161	58.06	60.042
CcES1263	comp16605_c0	TAAT	3.5	ACCCTACTTTCAATTAGACAGGCGCT	TTCAGAACCTTACGGTCTAGTTACGGT	750	58.079	57.214
CcES1264	comp296879_c0	GT	6	TGACAATGCTGGCTTCCCATTACCA	ACCGATGATGGTGGGCTTTTGAAG	175	58.677	57.698
CcES1265	comp16769_c0	TA	8	ACCTTGCTACTGGCAACAAGAAGTTG	GGTAAGACATCTCACTCCAAGTCTCCA	168	58	57.464
CcES1266	comp11729_c0	TTGAG	3.4	ACTCAGTCACGTCGCAACCCA	TCGCTGCCGCTAAACCCAGC	181	58.387	60.043
CcES1267	comp59619_c0	ATGCC	3.4	GGCATCAACGCAAGGCCACA	CCCTGTGGCTTTATTCAATGGGCA	250	58.452	57.673
CcES1268	comp22160_c0	CATC	3	AGTTTGAGCCGGCGCTGTCA	AGCCTTCCAACACCCATTCCTTGT	184	59.279	58.483
CcES1269	comp22160_c0	AG	6.5	GCCGCCGATGATGGCTTGCT	CCAACGGTTGTAACTTGGAATTTCCCT	218	60.455	57.849
CcES1270	comp25556_c0	CTG	4.66667	TCAGCCTGAGCTCCGCCTTCT	CCATCTGCATCTGCTCGCTCCA	209	59.637	59.035
CcES1271	comp14799_c0	GA	7	ACTGGCAGCCATTTCTGTACTGCT	CGACAGCCCACCAATCCCCG	181	58.628	59.765
CcES1272	comp22493_c1	GAA	5	GCTCGCCACTGCCCTACTCC	TCAGCTGCATCTTTGAATTCTTCCACT	250	59.213	57.204
CcES1273	comp15091_c0	TTC	6.33333	GATGTTGCCTTGGCGCTCCCT	ACTCAGAAACAAGGGAGAAAAGGTTGG	150	59.712	57.304
CcES1274	comp15091_c0	TC	6	GATGTTGCCTTGGCGCTCCCT	ACTCAGAAACAAGGGAGAAAAGGTTGG	150	59.712	57.304
CcES1275	comp10639_c0	TTC	14.6667	AGGCCGCTTCAATGTACCGTCA	AGCTGCCGTCGTTCAAAGTGGT	214	58.58	59.29
CcES1276	comp21218_c0	TAC	5.33333	ACTCCGGTGAAGAGGCCTCAGA	TGCAGCAGACTTCCTCTTAGTTGAGC	243	58.741	58.817
CcES1277	comp18176_c0	CTT	5	GGACCACCTCTGTTGCCGCC	TGAGCAAACCTCAAAGCCCTGTT	191	59.973	57.065
CcES1278	comp18176_c0	CTT	5.66667	GGACCACCTCTGTTGCCGCC	TGAGCAAACCTCAAAGCCCTGTT	191	59.973	57.065
CcES1279	comp26468_c0	AATA	4.25	TGAGTCGGACAATAAAACCCTCCACT	TGGAGCACCAGAGACCACCACT	161	57.738	59.194
CcES1280	comp26101_c0	AAGCA	3.2	TGATCCTTTGAAAACCCAAACCCTCCA	CGGAGGACGGAGAAGAGACGGG	203	58.608	60.114
CcES1281	comp14283_c0	GCA	4	AGAACAGCCCATAGCAGGGGG	GCGATGACGCGCCGGACATA	215	57.914	59.979
CcES1282	comp14283_c0	GAG	6.66667	CCGTCGCCGAGGTTGTCACC	TCGCTCTCCTCACCCTCGCT	239	60.045	59.052
CcES1283	comp9974_c0	AAGA	3.5	TGAGTTGCAAGAAAGAGAGAACCCCT	CCACCAAAAGCTACACTTGAGTCCC	296	57.897	57.749
CcES1284	comp15450_c0	AT	11	ACTCTTCACCTTGTTGCAAAACCCT	GCCCACAGCTTTGAGCTATGAACCC	221	57.245	60.062
CcES1285	comp27608_c0	ACTG	3	GGAGCTGGCTTTGCTTCCGCT	TGGCTTCACATTTGCACCAAAGCA	202	59.98	58.525
CcES1286	comp25736_c0	TCAA	3	CGTCAGCTGTACTGCCTACAAGGT	GGTGGGGGTGGGGGTGGAG	210	58.481	60.485
CcES1287	comp210970_c0	GGGA	3	GACAGGCGTGTAATGCGCGG	TTTTGTCGTCCCGGCGGTCG	196	59.046	59.977
CcES1288	comp16941_c1	TTC	6	GCCATGGCGGATGAGTTCAATACAGG	GCCGGCTGCTTTGAGGTCCA	162	59.957	59.622
CcES1289	comp16941_c1	CAA	4	GCACTGTGACTTGTCAGGGTTTGC	TGAGGAACTTTCGACCAAGAAGGCA	202	58.906	58.349
CcES1290	comp16431_c0	GTG	4	GCGAACACTCCCCGACCTGC	AGCCGTTGCCAATCCCGCTT	170	60.044	59.619
CcES1291	comp21902_c2	AATG	3	TGCTCGTAAAGCATCCCCTGCC	TCCGACCGGTGGCTTGTCTCA	177	59.219	59.843
CcES1292	comp14741_c0	CAA	4	TGAAAGGTGGCAATTGGCAAAAGGA	AGCAGCAAGCCAGAGAAGACCCT	377	58.051	59.864
CcES1293	comp23687_c0	TGTA	3.75	ACGCGCGTGGTTAATCGGTGT	GCCTCTGCCTCTGCCTCTGC	223	59.724	59.487
CcES1294	comp23918_c0	TGGA	3.5	GCTGGCTTTTGGTAGTTGGTCGC	TGCCAAAAGTCGCAATCTGACGG	153	58.979	58.436
CcES1295	comp196778_c0	TCC	4.66667	GTGCGAGTGGAACCCGCCTC	GGACACACACCGCCCGCC	177	60.044	60.635
CcES1296	comp26280_c0	TC	8	ACGTTAAAATACCCGCCCCCGC	AAGAGGGAAAGGCCGGATCTGT	219	59.798	57.351
CcES1297	comp26280_c0	TAT	4	CCCAAGAACAACTGGAGGCCAGG	TCACAGTCGATCCCGGGTAGGT	222	59.374	58.551
CcES1298	comp25390_c0	TTTC	3	ACAGTGACGTCATTCAGCTCTGC	AGGCGAGTGGCCAAATCGGA	207	57.406	58.418
CcES1299	comp25390_c0	CAAA	3	TGGCGATCGTCTGGGTGCTCT	GCCTCACCCATAGCAAGTTGCAG	240	59.978	58.235
CcES1300	comp20160_c0	CTTT	4.5	TGCTTCTCTGCCACCACCCA	ACAACAAGGCAATCAAAGCAAAGGGT	276	57.887	58.357
CcES1301	comp27974_c0	AACA	3.5	GCCCTGAGAAATAGGGAACCTTCAGTC	TCCTCATGTTCCCCAGTTCCCTC	282	58.693	57.472
CcES1302	comp59055_c0	CATA	3	CGGCGCCGATCCCTCCATAG	ACAGTTGATCTGCGGCCAAGCA	175	59.151	59.347
CcES1303	comp7885_c0	AATT	4.5	GCGGCGAAAACGAATCTGCGG	TGAAAAAGCGCGGTTCTTTTGTTTGT	176	59.926	57.709
CcES1304	comp7885_c0	CAAA	3	ACAAACAAAAGAACCGCGCTTTTTCAA	AGGCTTTTGCTGCGTGTGTGT	208	58.004	58.058
CcES1305	comp14879_c0	TC	12.5	CGGGAGGGCGAGGTGGAAGT	GGGCAGGGTGGACTTAGGAGGG	230	60.25	59.981
CcES1306	comp10219_c0	CCG	5.66667	TGAGCCGGAGTCGCAGACGA	ACGGCAATGTCTGGGCGTGG	236	59.973	59.973
CcES1307	comp104591_c0	TCC	5	GCCCCGCCCCTGTCATCAAC	CGACCGGGACTGCGGCCT	154	60.041	61.327
CcES1308	comp20227_c0	TGA	4.33333	GCCTGCTGAAAAGCAAATTGTAACTGC	GCAACCCTCACCAGTGGCCG	232	58.479	60.249
CcES1309	comp16974_c0	TAAA	4	GGGGCGTTTGACGCGAGGTT	GCTTCTCCCTCACTCTCCCCGA	191	60.248	59.141
CcES1310	comp67453_c0	AAGA	5.5	CAATGTTATCCCCTGCTGCTCAAGT	GGAGACCACCGCCTCAGGGT	171	57.326	59.896
CcES1311	comp13664_c0	CA	6	TGCCCCGTCTCTTTTTCCTGC	TCTGGGGAGAGCGTCTGCAA	223	57.304	57.415
CcES1312	comp27358_c0	AT	7	ACGGCTACAATTTGAATCCTTGCTTGA	CCGCCCAGCAGATCTACGCC	241	57.697	59.632
CcES1313	comp43496_c0	TTA	6	ACCTAGGGACCCCAAAAAGAAGGT	GCAGCTCCCGATGCCTGCAA	204	57.106	60.042
CcES1314	comp18091_c0	ACT	8.66667	AGCAGTAGCAGCAGTAGTACCTAGTTG	CCCGCAGATCCTGCCCAACG	236	57.809	60.111
CcES1315	comp26850_c0	CTC	6	GGTGGAAACCGACGGCGCAT	TCGGTATCGGTACTCCGGCAA	197	60.317	57.168
CcES1316	comp20836_c0	GGGAA	3.2	TCGACATCGGAGGAGAGTCTCTGA	ACCCAGACCCGTGCCTTCTT	299	57.984	57.596
CcES1317	comp14234_c0	CTGGG	3.2	TGCACCGCGATTGCCCCAAA	GGGCATCTGCTGCTGTTTTGCC	231	60.18	59.486
CcES1318	comp14234_c0	ATGT	3	CCCCATCTGCATGTGCAGGGC	AAGCACTTTGGAGCAGGCGT	159	60.379	57.091
CcES1319	comp36455_c0	ATAA	4.25	ACTTGAGGAAAATTAACAACCCTGCGA	AGTCTGCATCGTTTTTGAGGGCTT	235	57.367	57.338
CcES1320	comp18128_c0	TTCAA	3	AGATGCTTTTGCTGTTTTCACCAGGA	GGTTCAAAGTTTGGGTGGTGACTGA	189	57.7	57.557
CcES1321	comp18899_c0	GAAG	3	CGCTTGCTTCGCGTTCGCTC	AACCCCCACCCAGGGTTTCA	243	59.919	57.385
CcES1322	comp29941_c0	CT	9.5	TTGCATATGGTTCAGAGGATGATGCC	AGGGTTGTCTTTCGGGGTGGT	179	57.32	57.633
CcES1323	comp19600_c0	TTCAA	3	AGCTGATCCTTCTTCCTACCACACTT	CGGATGAAGCCTCTCTTCACAGGT	487	57.274	58.229
CcES1324	comp29131_c0	GAA	4.33333	CGAAATTGGAGTAAAGCGAGGGGT	CCCCCTTTTTCGTTTCGCTACCCT	207	57.243	59.172
CcES1325	comp20707_c0	CTC	4.33333	ACGCAAGCAGCGGAAGCGAA	AGGAAATCGTCCATTTTACGGTGCAA	227	60.248	57.614
CcES1326	comp15093_c0	CT	10	CGGAACAAAACCGACGCCGTTC	CCCAGCCTCGTCGAACCCAC	237	59.508	59.423
CcES1327	comp18299_c0	GAT	4	TCACGGCAACAAGTGGGGCG	TGTGCTTTGCTCCAACCAGAGGA	189	60.18	58.435
CcES1328	comp8270_c0	CAA	4.33333	ACCCCCACCACCAGCTACCG	TGCTGCGAGCCAGGCTTTGA	171	60.18	59.272
CcES1329	comp24416_c0	GAA	5	TCGGAAGAAGCCCTGCCGGT	CCATGGCAGCATTGTTTAGCAGCA	168	60.18	58.773
CcES1330	comp27054_c0	CAA	4	TCCTCCTTGGCAACATCCCCGT	CCCCGAGAGCCCCCAGTTGA	218	59.849	59.894
CcES1331	comp21573_c0	TGA	5.33333	TGGAGCGTCAAGGTCCAACGA	CAGACAGCAGCAAGAGGGCGA	185	58.108	59.121
CcES1332	comp19898_c0	TACG	3.5	ATCAGGTTTGCTCATGGAAGGATCG	TGTCCTCAACTGCTTTGCCAGC	187	57.167	57.952
CcES1333	comp10290_c0	TC	7.5	ACTTCTCCCATGACACCACGAGT	GCTTGGGATGGCCTCCCCCT	187	57.441	60.253
CcES1334	comp10290_c0	AAAAG	3	AGGGGGAGGCCATCCCAAGC	ACTGACCCTGCAACAACACTGGT	239	60.253	58.623
CcES1335	comp10290_c0	TGA	4	TGGTGTGTGCCAAGAAAAGGTCA	TCCCAACCTCAATTTCTTCTTCCTCCT	164	57.012	57.519
CcES1336	comp14746_c0	GCT	7.33333	TGTGGATCCGGCCCACATTCAA	CGGAATCGGAGCCACCTGCC	171	58.485	59.836
CcES1337	comp20693_c0	GATG	3.25	TGGGTCAAATCTGAACCGCCTAAC	ACGCCATAGCCAGCAGCGAA	250	57.17	59.139
CcES1338	comp20693_c0	TAC	5.66667	GGGAGGGGAAAACTCACCGAGC	TGCATTCTCGCGCATATTGCCT	156	59.155	57.711
CcES1339	comp25527_c0	AAG	5.33333	ACGAACCCTGGAATTTGCAGAAACA	ACGAGGGTCAGGGCCATACGA	247	57.614	59.093
CcES1340	comp23917_c0	TGTA	3.25	TGCAGAGCAAAGGAACACCCGT	CAGCAAGCATTACCATCAGCAAACAC	227	58.956	57.772
CcES1341	comp48796_c0	AAAG	3	GGAATGAGCAGAGCCTGCCGC	GCAAATCGTCCCCGGATGCGT	158	60.44	60.113
CcES1342	comp20371_c0	ATAAG	3.4	GGGTCCCACTGAACTTGGCAGC	AGTTCATAGCAGGGTCGTCAGAGAT	218	59.922	57.078
CcES1343	comp20371_c0	TG	8	TGGGCAAATAGAGGGGATTTCGAGG	CGCGTTCTTTCTCTCTCCTCGCT	168	58.336	58.801
CcES1344	comp20430_c0	TTAT	5.25	GCCTGTTTGCCATTTCCCACCA	GCAGAGTTTCGTTTACACCATGAAAGC	300	58.179	57.613
CcES1345	comp20430_c0	ATGAA	3	GCCTGTTTGCCATTTCCCACCA	GCAGAGTTTCGTTTACACCATGAAAGC	300	58.179	57.613
CcES1346	comp2018_c0	AAG	5	GCTGCAGCTGTGAGCGATGC	TCCATCGGGAGCCTCAGCCC	165	59.308	60.038
CcES1347	comp16709_c0	TGA	4	CCGGATGAGAGAGGCGAAATGGG	CCCGCCAAAGCCACCTCTTCC	249	59.144	59.979
CcES1348	comp19324_c0	GGAGA	3.2	CTACGGTGGCGGGCGATGAC	TGGCGTTCCATGCGCCAACT	172	59.909	59.902
CcES1349	comp36979_c0	GA	6.5	GGGATAGAAAGAGCAAAGTTGCGGC	CGAGGAAACCCGGCGGCCTA	184	58.673	60.944
CcES1350	comp75482_c0	ATA	5	GCCAAAGCTTTCCTTGTCGAGGG	TGACCTAAGCGAGCGCGATGT	247	58.422	58.671
CcES1351	comp24775_c0	CAAA	3	TGGGGCCGGGATTGAGCAGT	GGCAAAGCCAAGCAAAGTGTGGA	249	60.18	58.773
CcES1352	comp24775_c0	AGAA	3.25	TGGGGCCGGGATTGAGCAGT	GGCAAAGCCAAGCAAAGTGTGGA	249	60.18	58.773
CcES1353	comp24775_c0	AGA	6	GCCCAGGGAGAGGAACTGAGGA	CCTGGTATCCAACCCTGGCAGC	219	59.061	59.212
CcES1354	comp22418_c0	AG	6.5	TGGCATTTTGATCCATTTTTGGTGGTC	GCGGGTCCTTGGGTTGGTGG	173	57.217	59.9
CcES1355	comp19586_c0	GGC	4.33333	CCGCCATAGTTCCAGGCGGC	CCGTCACCGACGTCTCCACC	187	60.18	59.162
CcES1356	comp23013_c3	GTT	6	GGTTTTCCTCGGTGCTCCACCC	CGAGCAGACAGAACAGAGCACCA	233	59.668	58.907
CcES1357	comp23013_c3	GTT	4	GGTTTTCCTCGGTGCTCCACCC	CGAGCAGACAGAACAGAGCACCA	233	59.668	58.907
CcES1358	comp23013_c3	TGG	8.66667	TCAGGGTGGTATTTGACAGGGGT	CACCTCCAGGACCCCCACGA	171	57.062	59.537
CcES1359	comp55627_c0	GAAG	3.25	TGGGCAAAACCCATACGAGCTTGTTC	ACAGTGTCGGCGCTTCTTTTGCT	203	59.956	59.874
CcES1360	comp14706_c1	TA	7.5	TGGGAAATTCTGGATGCAGGGGT	ACACAGCGAAAGGAGAGAGGCCA	378	57.954	59.867
CcES1361	comp30161_c0	TGT	4.33333	ACTTCACAGGCTCACTCAACCCA	GCCCTGCAGGTCCCAAGTCAC	234	57.868	59.645
CcES1362	comp22259_c0	CAA	6	ACACGAAGTCGAAGTCTGCTGCC	TCAAGCTTCTCTCTCGCTCTCCTT	232	59.458	57.149
CcES1363	comp70922_c0	GCA	4	GCTCCATTGCTGCCTTCCGCT	GCAAACCCCGGTTGGCCAGT	248	60.046	60.11
CcES1364	comp21941_c0	AGAAA	3.4	GCCGGCCCAAGTTCCACCAA	TCAGCTAAAGGGACTCATTTTCCGAGA	170	59.828	57.672
CcES1365	comp78348_c0	TTTA	3.25	CACCACCGCCAAGCCCCAAA	CCACCAAACCAAATGCTTGATGGC	182	60.11	57.725
CcES1366	comp18445_c0	AGAA	3.25	TCCTGTTGCCAGAAATGGGGAAGC	AGGTGCAGCACAGAAGCAGG	329	59.402	57.172
CcES1367	comp20236_c0	CCT	6.33333	CAGCATCAAACCCACCCCACCA	TCCTGCAGCTGAAGTTGAGGATGA	224	59.268	57.848
CcES1368	comp20236_c0	TCT	4.66667	CCAGCCTCCTCCTCCTCCTCC	TGAGGGTGTTGGTGGTGGTGACA	204	59.152	59.926
CcES1369	comp20236_c0	ATC	5	CCAGCCTCCTCCTCCTCCTCC	TGAGGGTGTTGGTGGTGGTGACA	204	59.152	59.926
CcES1370	comp13945_c0	AGGAG	6.2	AGCAAACAGAAGCAAGAGAGATAAGGC	CGCCGGCGGCAAAGACTGAG	208	57.55	60.985
CcES1371	comp25138_c0	GGAG	3.25	GCAGCGAGCAGGTCACCGTT	TCACGTACACCGGCACCCCT	175	59.975	59.827
CcES1372	comp13395_c0	TCA	4.66667	TGTGACGCCATGGTTGGAATCGG	TCGGTTGAACCCCAGATCCAGA	241	59.752	57.031
CcES1373	comp38821_c0	TTG	4	GCGAGCGGCAAGACCAGAGG	GCAATCCGCGCCTGAGGAGG	199	60.112	60.18
CcES1374	comp38821_c0	AG	6.5	TCGCCCTTGTCGTCTCCAAGA	TCTGTCCCTGTCTGATTCCCTTTTCA	248	57.563	57.437
CcES1375	comp5254_c0	TTA	4.33333	GCCGATCGACCCCGGTTCAAA	CCACGTGCACCTTGGGTAAATGC	247	59.454	58.973
CcES1376	comp12819_c0	GAATA	3	TTGCCCAATAAGCCCTTGCATGA	TGATTGTGCCACCGGCCGTC	246	57.24	59.973
CcES1377	comp10491_c0	AAG	4	GGGGATCCTTCCATGTCGGTGGT	TCGCGTGAACCATGGCAACA	207	59.988	57.482
CcES1378	comp72686_c0	TCT	4	TGGTTGCAATCAAAGAACCAGACCCC	TTTGGCACTGGAGAGCAAGTCTGT	150	59.624	58.511
CcES1379	comp72686_c0	TTTC	4.5	TGGTTGCAATCAAAGAACCAGACCCC	TTTGGCACTGGAGAGCAAGTCTGT	150	59.624	58.511
CcES1380	comp23433_c1	TA	7	TGGCAAGGTGTGCACTTTAAGTTTCT	TGCAGCCAAAGAATGCGGAACA	208	57.651	57.946
CcES1381	comp17858_c0	AAAGG	4.4	ACCTCCCCATCTAACCACCACCT	TCCCAGACCCAGACTCCAAAGTT	300	58.447	57.01
CcES1382	comp9748_c0	GTG	6.33333	AGCCGCAACAGTAGCCGTGG	GGCCGCAGCTGCTGACTTGT	202	59.699	60.249
CcES1383	comp8311_c0	TTAA	3	TGCTTCCTTCTTCCTCTTGACCCCA	TTTGACTCCATCTCGATTGCTCAAGTT	246	59.302	57.011
CcES1384	comp8311_c0	GCC	5	CCCTTCTGGAGCCACCTGTCG	CGTCAAGGCCTGGGAAAGATGTGT	217	58.847	59.174
CcES1385	comp8311_c0	AGA	4	GGTTAGTCTCTCGAGCAAATCCCCA	TTCCCTCAAAGCATATCTCGTGCTG	233	58.069	57.189
CcES1386	comp25399_c0	TGG	4	TCTGAGGGTCAGGCTTCCCCA	CCAAGGCCTGCCAGACCACC	158	58.579	59.617
CcES1387	comp11266_c0	GGT	4.66667	ACGTCGACGCAAGCACCCAG	CCAACGCCGCCAGTTTTGCC	167	59.977	59.977
CcES1388	comp9105_c0	CTG	5	CTGCGGTCGGCGGTGGAG	ATCGCGGCGACAGTGGCAAA	198	60.109	59.975
CcES1389	comp10364_c0	AAG	8.33333	GACGCAGTGGCGGTGGTGAA	ACCAAAACCCCCTTTCACATTGCT	352	59.906	57.402
CcES1390	comp10364_c0	AAG	4.66667	GACGCAGTGGCGGTGGTGAA	ACCAAAACCCCCTTTCACATTGCT	352	59.906	57.402
CcES1391	comp8168_c0	GGC	4	AGATCAGCGAAAATGTCGTGGCA	TTGGCTCCGGCAAGGTGCAG	233	57.384	59.901
CcES1392	comp18079_c0	AG	6.5	ACCCAGTCTGCAAGGCAAAGCA	AGCCCCTTAACAGTCTCTGACCCA	199	59.207	58.78
CcES1393	comp78198_c0	TTAA	3.75	ACCAGCAAAGGAAACAAAGCTCGAT	GTTTCGAGCTCCGCCGAGGAT	189	57.677	58.998
CcES1394	comp14965_c0	ATT	4.33333	TCGCCTTCATCATTGCCGGTGT	TGCACTCAGCATAAAAGAATGACCACC	183	59.156	57.971
CcES1395	comp34246_c0	ATAA	3	CTTTGAAACTCTGTGCTTTAGGTGGGT	AAGGCCTGCAGTAGAAATCATGACC	241	57.587	57.095
CcES1396	comp34246_c0	AAT	6.66667	CTTTGAAACTCTGTGCTTTAGGTGGGT	AAGGCCTGCAGTAGAAATCATGACC	241	57.587	57.095
CcES1397	comp34246_c0	TAT	4	GCAGGCCTTTGTCTCTTATGCCC	AGTGGGAACAAAAGATGAGACAGCAG	249	57.978	57.333
CcES1398	comp137557_c0	AGA	4	AACAGGCAACGCACGCTCCG	GAAGCAGCTGCCCAGGAGCC	177	60.855	60.041
CcES1399	comp133507_c0	GGTG	3.25	ACAAAGCAAGTTGCCGACGGA	GGCGGTGGTTTCCGAGGTGG	153	57.531	59.973
CcES1400	comp13917_c0	AT	10	CTGAGTGTGTGTTGAAGCATCGAGT	TGAAACAAGCCAAGCTACCCTTGAA	210	57.557	57.078
CcES1401	comp11517_c1	TCTG	3	ACGATTGGCAGCGACGAGGT	GTGAGAACGCCGTGACCGGG	197	58.8	60.045
CcES1402	comp29288_c0	CT	9	TCCGCGTGAGAGTGACCACCA	GCTTGTAAAACCAGGCATTGGGCA	228	59.845	58.644
CcES1403	comp29288_c0	TTC	4	CCGTGCCACGCTGTGGACTA	ACGCGACCAGGACACCATGT	187	59.08	58.359
CcES1404	comp500_c0	ATTC	3	TCTGGCTCGCCCCAGCATCT	GGAAGGAAAACTGGAATCGCTGGCA	246	59.966	59.722
CcES1405	comp31765_c0	AT	6	TGATCATGACTACCCAGAAGAACCCA	CGCAACGCAGGACTCGGCAA	249	57.042	60.585
CcES1406	comp31765_c0	TCT	4.33333	GCGCCGGTGGGCATTGTTTC	ACGACGTCCGCCATTGGAGT	236	59.774	58.443
CcES1407	comp26503_c0	TC	6.5	AGCGTCACGGAATGTGCAAAGC	TCGTGTTGGGGTGTACCGGAGT	224	58.936	59.532
CcES1408	comp15865_c0	ATTAT	3.8	TGCTTGGGAGCATCTTGTGTTGACC	CCCAAGGGCTCCAGCCAGGT	241	59.665	60.468
CcES1409	comp15865_c0	AGAAG	3.6	TGCAACTCCAGAGGGGTGTAACT	GCATGGTTGCAGTTTGGCAGCA	187	57.349	59.357
CcES1410	comp22116_c0	CTCG	3.75	ACCGCCGACGCATCAAATACCA	TTCGCAGCGTTCGCGTGACT	228	59.229	59.979
CcES1411	comp12231_c0	TTGC	4.5	TCCCATCCCATGCCCTTCTCGT	GCCATGGCTTGGCTCTCAAGT	185	59.387	57.357
CcES1412	comp12231_c0	TCA	4	GGCTGCTGCCTGTCAAAGCCT	AGGGAAGGAAGAGGCAGGGGA	220	59.911	58.282
CcES1413	comp12231_c0	GGA	4	TGCAGCTATGCACTGAGGGGC	CCCATGGCTTCCCACTCTTCCCT	249	59.175	59.924
CcES1414	comp12231_c0	GAA	6	GGGCGCTTGAAGCTGCACTTTG	TGTTATGAGGCTTGCCTTTTGCTCT	153	59.743	57.199
CcES1415	comp12292_c0	AGA	4	GGGTGCAGGTTGCAGTTGGATT	AGGCAAGTGCAAGTTTCTCGCT	227	57.926	57.37
CcES1416	comp9933_c0	CTATA	3	ACAAATCAGGGCTGCTTGCATTTTCA	AGAACAGCTGGTGTTAGCGAGC	196	58.475	57.277
CcES1417	comp23357_c1	GCC	5.66667	TCTCTTGGCCTTGTGGTGAACCT	GGAGTGGTCCAAGAGGCCCCA	185	57.855	59.835
CcES1418	comp23357_c1	GAT	4.33333	CCGCTGCTGCCATAGCTCGT	CCAATAGCTCAACGCGGCCGAA	234	59.563	60.115
CcES1419	comp23357_c1	AAG	4.33333	TGTTGAGGTTGGTCCCTAGTGCT	TCTCTCTCTTCTGAGTCTTCTCCCTCA	232	57.349	57.374
CcES1420	comp10062_c0	AAAG	3.5	TGACCTCTGAAGTGCCCTCCATT	TCCGGGCATCGCGAATTGGG	209	57.405	59.835
CcES1421	comp11145_c0	CAA	4.33333	TCTGACACCGAAACCACCGC	TCTGGTCGCTGTTGCCTCCA	157	57.219	57.991
CcES1422	comp11145_c0	CGC	4	ACACCGAAACCACCGCCAACA	CCAGCTGGCGACTGTGGAGA	249	59.445	58.436
CcES1423	comp43634_c0	GAAA	3	CCAAACCCAACCTCCAATTTCAAAAGC	CGGCTTTGCTCAATGCAAACGGA	219	57.868	59.22
CcES1424	comp43634_c0	TGC	4	CGTTCTCTCCGTTTGCATTGAGCA	AGCCATGGTTTCCTGGCCTTTTT	152	58.278	57.345
CcES1425	comp43634_c0	CTT	4.66667	CGTTCTCTCCGTTTGCATTGAGCA	AGCCATGGTTTCCTGGCCTTTTT	152	58.278	57.345
CcES1426	comp23013_c1	CAA	5	CAGCGGAGTGAACGCGAGCC	ACCTTGACTCGACGGCCTCTG	155	60.714	58.257
CcES1427	comp23947_c0	TTC	5.66667	TGGACAGGGGCTGGGAAGCA	ACGGCGATGTCTACGGTGGAT	196	59.745	57.781
CcES1428	comp22907_c1	AT	6	AGCACTGCTGTGATTTCTGCAATTCTA	TCCTCGGCAACCCTCCAACT	248	57.488	57.308
CcES1429	comp22907_c1	ATTG	4	AGCACTGCTGTGATTTCTGCAATTCTA	TCCTCGGCAACCCTCCAACT	248	57.488	57.308
CcES1430	comp25463_c0	TGGGC	3	TCGGGGAAGTAACAGGGCCTACG	TCACTAGGGGGAAAGTGTTTGGTGA	182	59.745	57.502
CcES1431	comp23529_c0	CAG	4	CCCCAGGTTGCACAGCAGCA	GAGGCATCGGTGGCCCCATT	250	59.829	59.116
CcES1432	comp23309_c0	AG	6	AGACTGGACATGGCAAAAGTCAGG	TCCCTCTCTCCTCCGTCTCTCACT	220	57.094	59.148
CcES1433	comp23309_c0	AG	7.5	TGGGAAGACTCGTAGAGAGAGAGAGG	CCTTCCCTCCCACCTTCGCCT	245	57.917	59.905
CcES1434	comp9819_c0	CT	8	GGCATTTTTGCGCTCCCTCCT	AGAGGCTCATTTCGCGGCGT	205	57.974	59.145
CcES1435	comp11558_c0	TGA	5	TTGGTGCATCCGGGAACGGC	CCACCACAACCACCGCCTCC	202	59.972	59.902
CcES1436	comp11558_c0	ATTTT	3.4	GGCGGTGGTTGTGGTGGTGG	CCACCGCACCCATTTGCCCA	162	60.457	60.18
CcES1437	comp18033_c0	GAA	4	AGAGCTGGCAATGGGTGGGG	GCCACATCACCACTCCTCCACG	186	58.675	59.483
CcES1438	comp18699_c0	ACG	5	AGCATGACACCAACAAACCCCAA	TCCTTTGCGCCACCAGATCTTCA	250	57.307	58.571
CcES1439	comp68600_c0	AAG	4.66667	TGCAGGGGCTTTCAACAACCCA	CAGGGTGGCACAACGCCCAA	225	59.133	60.11
CcES1440	comp37320_c0	TGG	4	AGGCGGTCCGGTAGTGGTGA	TGAGATTACTCTTGCGAGTGGGGA	196	59.258	57.132
CcES1441	comp21556_c0	TCA	4	TGTCACTTATGCAACCGAACTCCG	GGAAGTCTCACTTCGGTGGACAGC	248	57.514	59.248
CcES1442	comp21556_c0	TTG	4.66667	CGCATAAGGAAGAAGATCCTTTGCCCC	GCTGTCTTGACTCTCTTTGATTTGGCT	175	59.701	57.71
CcES1443	comp105829_c0	TTGAA	3.6	TCTGCCTTGCATTAGTATGTGTTGCT	AGTGCTACCCATGCTGAACCTGC	158	57.159	59.193
CcES1444	comp18764_c0	GCC	4.33333	ACCCTGAACCCCAAACACCCCA	AAACGCCGCGGTTTTTCCGC	242	59.911	59.979
CcES1445	comp25950_c0	TGA	4	ACGTTTCCGCGAGAGTGGTGA	AGCCAGCATTTGTCGCCCAAC	191	58.466	58.525
CcES1446	comp22243_c0	CATT	3	TCAGCAGTAGCAGCCGGTTCG	TGCTGCCTCTCCGGAAATAGCCT	237	59.197	59.74
CcES1447	comp20385_c0	CTTTC	3	ACAAGTGGGTTTCTATCTCCCCGA	TCATCGAGATCTTTTGGCGACGGA	249	57.039	58.309
CcES1448	comp20385_c0	AT	14.5	ACAAGTGGGTTTCTATCTCCCCGA	TCATCGAGATCTTTTGGCGACGGA	249	57.039	58.309
CcES1449	comp20385_c0	TCACT	3.2	ACAAGTGGGTTTCTATCTCCCCGA	TCATCGAGATCTTTTGGCGACGGA	249	57.039	58.309
CcES1450	comp20385_c0	GGT	8.66667	CAACAGGGGTCACGTGGCGG	GCGCCACCCTCTCCAACCAC	221	60.249	59.973
CcES1451	comp11688_c0	GGC	5	AGGGAGAGGTCGTGGTGGTTCC	CGCTGTCGACCTGCGCTTCA	191	59.593	60.046
CcES1452	comp11688_c0	GAG	5.33333	TGGCTTCAAGGCTCCTCCTCGT	ACCCTTAAAAGGTCCCTGGCGA	157	59.592	57.548
CcES1453	comp61271_c0	AAT	5.33333	GCAGGAGGTAACTGGTGCTGGG	TGATGACCCTTTCGGCTGCCT	157	59.153	58.14
CcES1454	comp8499_c0	GCA	4.66667	TCTCAGAGCCACGCTTGCCA	TGGCGCTCCAAAAGACGTCCC	173	58.356	59.651
CcES1455	comp27319_c0	TTC	4	TCGGCGATTAACGATAATTTTGCCTTG	TGGATCGAACATCGAAGAAGTGCCC	151	57.087	59.11
CcES1456	comp27319_c0	AGAAA	3	TCTGGGAGGGGGCTCTCGAT	CGCCTCTTTCAGCTCTTCCACGA	250	58.069	58.97
CcES1457	comp22770_c1	GAA	4	GCTCACCGGTGGAAGTTAGAAGCA	GTGGCGGAGACGGTGGTGTG	201	58.946	59.976
CcES1458	comp9395_c0	ATT	4	TCCAACTGTTTCCACCTCCCCAAAA	AAGTGAGGGCATGGAAGCAGC	170	58.43	57.357
CcES1459	comp13832_c0	TCA	4.33333	AACTCCTGCCGCTGCCGCTA	CGGCGGGGAAAAGGCGATGA	169	60.877	59.766
CcES1460	comp11854_c0	AG	7	GCACCAAGCCACCACCAAGGA	GCGACGACGGCGTTTTCGTG	200	59.504	59.855
CcES1461	comp11854_c0	CT	9	GCACCAAGCCACCACCAAGGA	GCGACGACGGCGTTTTCGTG	200	59.504	59.855
CcES1462	comp67868_c0	ATC	4.33333	TGCCATACAGGAGTTGTATTGCTGC	TGATGATGGTGATGGTGATGAACTTGG	233	57.635	57.315
CcES1463	comp21848_c0	TTCT	3.5	AGGGGGTTGTCCAGTTCTCACCA	CCACGCTTCGCCATTTTCCACG	219	59.162	59.563
CcES1464	comp37656_c0	CTG	5.33333	ACACCTCCCCTCTTTGGTGGCT	GCTCCCCTTTGGTTCAGTTTTCTTCT	196	59.448	57.477
CcES1465	comp7402_c0	GGTT	4	ACGTGCCATGGTTACTAGGGGAGA	AACCGTTGGCGCGACTCGAA	246	58.913	59.636
CcES1466	comp47691_c0	TGA	4	TCGGGGAGATGAGGCGGCAA	ACCCAAATCTTCACTGCTCAGTTCCA	231	59.967	58.402
CcES1467	comp27390_c0	CTC	4.33333	TCTCCTGCTCCTGCTGCTGCT	TGGCTCGTCCCACTTCTTCTGA	201	59.907	57.328
CcES1468	comp92207_c0	CATG	3.75	ACAAAGGCCATCGTGGTTTTCATCCA	TCCTCATCAAGGGTGCCTCCACA	228	59.404	59.293
CcES1469	comp22184_c0	CTT	4.66667	TCGCGTTCCCCAGCTTGCTT	GCCTCCGCCGTTGGAGACAA	169	59.274	59.35
CcES1470	comp22184_c0	AAT	4.33333	GCCGGTATGGCGACCCCTTG	CCAGAGAGAACCGGTAAATCGAAGGA	185	59.835	57.938
CcES1471	comp11706_c0	GAAGA	3	GCGGCAGAGTTGGCCGTGAA	TGCATAGCCTCTCCAACGAACCCA	182	60.249	59.937
CcES1472	comp14400_c0	ACAT	6.75	AGCTGCGTGGTCAACGAAAGA	AGCAGTGAGCGCTGTTCCAACT	191	57.008	59.03
CcES1473	comp23402_c1	AAAAG	3.8	TGAGGGTGGGCCAAATGCTACT	GCAATTCCAAGAAGAAAGGTTTGCGT	353	57.873	57.371
CcES1474	comp23402_c1	ATG	5.33333	CCAGCGGATGACTCGGAGGGT	AGAATTGGCAACGCCCACGGA	228	60.045	59.309
CcES1475	comp23402_c1	ATGG	3	AGGGGCGGATCCCCACTTTCA	AGCCTTGACCCTTCCTCCCTGA	200	59.556	58.646
CcES1476	comp29299_c0	ATA	4.66667	GGAAAGCCGCCTCTCACAGCC	AGCAGTGCATCTCTTGTAGCAAACTAA	170	60.047	57.011
CcES1477	comp27521_c0	TGA	5.33333	GCTGCACGTACACTGGAGCTAGAGA	CCACTAACAGGTGAAGCCCCAGC	233	60.062	59.441
CcES1478	comp27277_c0	CTC	4	CCGCTTCTCGCCGCCCTTTT	CGAGCAAAACGAGCGACTGGGT	241	60.317	59.991
CcES1479	comp26136_c0	TCTT	3.75	ACTCAGCCCTTTTCTTTCCCTTCTCT	TGATGGAGGCGGTCTTGCTTCA	176	57.655	58.241
CcES1480	comp8240_c0	GCT	5.66667	TGGTTTTTGCACTGATGAAGTTCCCT	TGTTGCTGCTGCTGCTAGTGTTGT	197	57.411	59.59
CcES1481	comp8240_c0	TCA	6.66667	TCGCTGCTGCTACTGCTGCAC	TGTTGTTGCTGCTGCTGCTAGTGT	150	60.049	59.59
CcES1482	comp10418_c0	AAAG	4.5	GTGGTGACACGAGTGGGCGT	GGCTGAGGCGAAGAGGCGAG	200	59.286	59.566
CcES1483	comp10418_c0	GCC	9	CCTTGCAATGCGGCGAAGCC	GGGCCGGCCAAGGTGCATTT	159	59.843	60.532
CcES1484	comp18541_c0	GGA	6	TGCGAATCGTCGACAATGATCGAGT	CGTACCTGCCACCGTCGCTC	208	58.962	59.844
CcES1485	comp59628_c0	GGA	4.66667	CCCGAGAGGAGGCTGACCCA	TCAGCTCCGCCACTCCCACC	167	59.324	60.532
CcES1486	comp61148_c0	TC	6.5	CCGGAGATTGGACTCCACCGC	ACGGTGTTTCTGCCATGGTGAGT	480	59.256	58.757
CcES1487	comp22737_c1	ATGCA	3.4	AGTCTCGAAGAGTTTTGGCACAAGTT	GCGGACAATGTTGTTCTAAGTTTGGGG	384	57.23	58.877
CcES1488	comp23594_c0	AAATA	4.2	TCCTTTTGGCTGACTGCAATCCC	GCTTGGTAATCCAGGAACAGACTGGG	236	57.519	59.08
CcES1489	comp12997_c0	CTG	4	ACTGCAACAACTGCCGTGCT	AGCTGCACGCGCAAGAGCTA	222	57.679	59.426
CcES1490	comp12997_c0	GCT	4.33333	TGGAGAGGCTCGAGGAGGAGC	TCTCACAAGGCCTCGGCATCC	242	59.167	58.57
CcES1491	comp26474_c0	CCT	5	GGGTTCTTCGGATCGGTGCCC	GGGGGCTGTTTTGGCTGTGGA	226	59.517	59.5
CcES1492	comp26474_c0	GAC	5.66667	CAAGCCACCGCTGAACCCCA	CGGAAGAAGGAGCAGCGCCC	188	59.549	60.112
CcES1493	comp20860_c0	TGC	4	TGCCGCCTGTAGAATTGATCCCA	GGCGGCGGCCAAAAACCCTA	228	58.124	60.25
CcES1494	comp13768_c0	CT	6	GCCCCATGCTTTCACCATTTTCCC	TGCTTTGCAAGGATGGGACGACT	178	58.996	58.818
CcES1495	comp13561_c0	TGC	4.33333	TGCAGCTGCTAGAGCAACAGAAG	TGCAGCACCATGGAACTCTGCT	166	57.387	58.756
CcES1496	comp17815_c0	AAC	5.33333	TCTTTCCTCTGTCTTTGGCCCCT	GCTGCACTGCAACACCAAACCC	233	57.327	59.614
CcES1497	comp17815_c0	GTT	4.66667	TCTCTTGGGTTTGGTGTTGCAGTG	AGGATTGGAAAGGAAAGGAAATGACCC	300	57.762	57.165
CcES1498	comp17815_c0	TTTCC	3	AAAATTCCGGGTTTTTGGGGTTGTTGT	ACCTCTTTGTTGAAGTCCAAAACCCAG	150	58.573	57.736
CcES1499	comp15139_c0	TTCT	3	TCATTCCTCCAAACACATCTTCCCCA	TGTTGTTGCCAGTTGGCTGGA	233	57.935	57.066
CcES1500	comp15139_c0	TAT	4	TCATTCCTCCAAACACATCTTCCCCA	TGTTGTTGCCAGTTGGCTGGA	233	57.935	57.066
CcES1501	comp15139_c0	TCC	5	TCCAGCCAACTGGCAACAACA	CGCCATTGAACCTGGGCGGA	157	57.066	59.693
CcES1502	comp15139_c0	ACC	4	TCCAGCCAACTGGCAACAACA	CGCCATTGAACCTGGGCGGA	157	57.066	59.693
CcES1503	comp15139_c0	GGA	4.33333	CCTCCACCACCACCACCTCCA	TTAACGCGCCGCCTCTCGTC	244	59.767	59.845
CcES1504	comp15139_c0	CCG	4.33333	GCGGAAGCCACCTTCCTCCG	CGCTTGTTGTTGCAGCCGCC	248	59.767	60.314
CcES1505	comp64278_c0	ATC	5.66667	TTGATCTCAGCAAAGCAACCCCTT	TGAAGAGATGGTGGTGTGAATTAGGGT	199	57.003	57.59
CcES1506	comp64278_c0	AG	6.5	TGCTGTTGTTTCCGCAGTTCCA	TGTGCTTGGATGGGTGAGTAGGA	212	57.563	57.159
CcES1507	comp27803_c0	CT	7	ACCAGGTTTACCACTGGCGGC	GCTGGCCTCGTGCCGTTTGT	200	59.308	60.522
CcES1508	comp13113_c0	AGA	4.33333	TCCCCAACCTTTGCTTGGCTGA	TGCTGCATGTACCTCTTGGCGA	218	58.605	58.577
CcES1509	comp26373_c0	CTT	4.33333	CCCTCCACCACCTTCCCCCA	AGACCAAGCCACCTTCCATCACA	231	59.45	57.917
CcES1510	comp20889_c0	GAA	4	GGGACGGCGGAGGACAGGAA	ACCATCAGGAACCGCCGCAA	195	60.25	58.987
CcES1511	comp20889_c0	TA	8	TGCATCCGACTGAAAGAGGTAGCA	TCAGTCAGTTGTCTTGTCCAACCAC	165	57.927	57.124
CcES1512	comp20889_c0	ATATA	3	TGCATCCGACTGAAAGAGGTAGCA	TCAGTCAGTTGTCTTGTCCAACCAC	165	57.927	57.124
CcES1513	comp15910_c0	ATATC	7.6	CTGCACAACTCCTAAAACCTGACAAGA	TGGAGACTTGCCTTGGGCATGGA	222	57.389	60.113
CcES1514	comp14333_c0	TCAA	3	ACAGAACTAAAGCCAAAGATGCAGACA	TGGCGGCACCAGGTAAGTGT	245	57.158	58.267
CcES1515	comp95171_c0	TGC	4	TCTTCCTTTTGCTGGCTTTTGGTCT	CCCCAAAGGAAACCCCGCCA	159	57.302	59.179
CcES1516	comp17291_c0	TATT	3	TGGCTCAAAATTTTCACTCTCTGCCT	TGTGTAGCCAGTAGCCCCTTCCA	192	57.251	59.043
CcES1517	comp27957_c0	CAG	5.33333	TCGGCTTAGCAGCTGGGGTT	TGTCTCACACAGCTCTTTCTCATGC	212	58.046	57.313
CcES1518	comp25576_c0	CGAAT	3.8	TGGCGAAGCGAGAGAGAGATTGGT	CGCCGTTGATGGAAGGGCGA	214	59.763	59.769
CcES1519	comp11392_c0	GCC	4	CGGGGAGTGGACTGCCAAGC	CACCTCCGGAAGGAGCAGCG	233	59.695	59.494
CcES1520	comp28356_c0	TCTT	3	AAGCTTGGGCAGGTAAGCAAAGT	GCCCCCTAAATTTGGGTGTTTGACA	246	57.125	57.88
CcES1521	comp21707_c0	GCA	4.33333	TCCTCCCCTCCTCTGTGACTGC	ACCAGCATTGACCATGACAGCCA	233	59.068	58.808
CcES1522	comp16908_c0	GAA	4.66667	TCGTGTTAGGGTTGAGCATTGGCT	GCTCCCAAGGTTTCCCTCAAGCA	182	58.635	59.059
CcES1523	comp24362_c0	ATTC	4.75	TCCGGACGTGATCCAGGATGG	GGCGCCACAATGTGATAACAAAAGT	183	57.762	57.101
CcES1524	comp20037_c0	TCT	4.66667	TCTCTCTCACCTCTGTGCTCGC	CGAGGAAGAGGAGTCGGAGTCGG	247	57.833	59.876
CcES1525	comp16250_c0	CAT	5	TGGCGCTGGAAAAGAGCAGC	GTGGAGAGTCAAGTCTCCCTCAGTGG	150	58.181	59.736
CcES1526	comp32036_c0	CCTG	3.25	AGCCTTTTTATTCCCCTTCTCCACCT	TGCAGGAGTATAACAACGCATGGGC	216	57.69	59.613
CcES1527	comp30501_c0	GTT	4	TGACGGCTGCACCGGAGTCT	GGGCCACCCAGGGTTCAACG	193	60.18	59.9
CcES1528	comp24675_c0	AAAC	3.75	ATGTGTTAACTCCACAACCCGCTT	AGGATTTGGGTTCTGGGGTGAGATT	165	57.032	57.592
CcES1529	comp19554_c0	TA	6.5	TGCTGCTTTGCAGGGTAAAAGTGC	TGAGCTCACACCCTCGCAGC	245	58.893	59.074
CcES1530	comp12672_c0	GCC	5	TCTCCCAGGGCTTCTCCGCC	TGCCACGCTCACGCTCAAGG	219	59.967	59.975
CcES1531	comp4843_c0	CTG	4.33333	CCTCGAAGCCGGTGGTGTCG	TTCTTCTCCTCGGCGGGGGC	198	59.773	60.601
CcES1532	comp132913_c0	TAT	4	AGGAGCCGTTCTGATTCAAGGTACT	AGCGAGCAAGGAAAGAACAGCCT	171	57.474	58.822
CcES1533	comp95672_c0	AAAG	4.5	GCGAAGAAGCTGTTGAGAAAGGTATGC	CATTCAGCAAGATTTTGCAACTCCACA	250	58.788	57.253
CcES1534	comp69184_c0	TAAT	3.25	ACCAAAAGTTTCAACCTAGGGCACCA	TGGAAAACTGCTGTCATGTTTTGCTTT	311	58.783	57.071
CcES1535	comp33866_c0	TTC	4	ACTTCAATGTATGGTGGCGATGGAAA	GCAAAACCAATCGTGCGAAGTTGA	250	57.15	57.486
CcES1536	comp27609_c0	TTC	4	TCCTCCATCATCCCCTTCTTCATCACC	GAATCGGCTGCCGCGGAGAA	150	59.365	59.839
CcES1537	comp27609_c0	GCA	5	GCAGCAGTCTGAGGAGGGCCA	CAGCCAAAGAAGCAGCCGCA	190	60.516	58.458
CcES1538	comp27609_c0	GCT	5	GCAGCAGTCTGAGGAGGGCCA	CGGGAATATCTTGAGGAACAAGCAGCC	212	60.516	59.703
CcES1539	comp53806_c0	GAC	7	CAAGCGCCATGGTGCCGGAT	TCCGACCCCTCCTTCTCCGC	207	60.387	59.686
CcES1540	comp28380_c0	CGC	4	ACAGCGGCGCCTTTTTGGGA	AACCGCCGCTTCCTTTCGCT	150	59.831	59.627
CcES1541	comp15932_c0	TTTC	3.25	TCGCCCTTGTTCTCTCCCCCA	CACGTGGCTTGGGCACCGAT	179	59.216	59.973
CcES1542	comp14395_c1	ATG	4	TAACGGGCCGCTATGGGGCA	CCCAGAACAGGCCAAGCAAGGA	225	60.322	59.011
CcES1543	comp14395_c1	TAA	4.66667	AGGGAGCGCGTTGTTGTGTCA	TCCCCGCATCATCAAGGAGCC	155	59.253	58.628
CcES1544	comp14395_c1	TTGGG	3.2	TGACCAGGCCAGGCTCCTTGA	TGAAGCACGTGGAGCAAAAGCA	206	59.49	57.896
CcES1545	comp10404_c0	TAAA	3	TGTTTCTTTTGAGTGTGTGAAGTGGCA	TCCCCCTTCGATTGAACTGCCT	232	57.913	57.622
CcES1546	comp21384_c0	TGTT	4.5	AGCTGTAATCTTGTGGACGGGCT	AGTCGGCTCACGCCATTGCC	164	58.068	60.043
CcES1547	comp14563_c0	CTT	5	ATTCAGTGACTTTGCGAACCCGA	AGCGCAGCTCTATCGCCATTCG	159	57.002	59.743
CcES1548	comp9626_c0	TA	6	TCAGTGGGAAAAACTGGACAGGGA	AGGCAGCAGGCCAGTCGCTA	151	57.636	60.251
CcES1549	comp9626_c0	AGC	7	CTAGCGACTGGCCTGCTGCC	GTCCCGGTCTTCGCTCCCGA	157	59.837	60.319
CcES1550	comp18304_c0	TTTTC	3.8	AAGCTTGCACCCTCAATTGCCT	GGTTTGCTCTTCTTTACTTCTTCGGCG	245	57.316	58.739
CcES1551	comp22543_c0	CGG	4.33333	CGGCCACGACGACGGCTATC	GCCGCCGTGTCCGTTCTTGT	232	59.98	60.248
CcES1552	comp14242_c0	AG	6.5	GGGCGAGGTTAGAGCAAGCAC	AGTTGCGGCCGAATGGCACA	177	57.817	59.902
CcES1553	comp49711_c0	TAAA	3	AGGGCTAGGGCAGTTCAGTGT	TGCATTGCCCTTGAACCCTAATTCA	241	57.151	57.176
CcES1554	comp11783_c0	CAG	4.33333	TGGGAAGTCATCGTCGCCGC	TGGGCTTCACACCTCCAAACCT	159	59.498	58.007
CcES1555	comp11783_c0	GCA	5.33333	GGGTTCCGAAGCAGTAGCAGCA	ACTCCACCCAGGCAGGGAGC	205	59.162	60.18
CcES1556	comp17173_c1	TTTG	4	AGGAGAGGTGCCAACAGGAAGT	TGGACCTTAATGCCCAAACAAAGCA	227	57.215	57.588
CcES1557	comp19839_c0	ATC	5	GGACCGGTCATGTGATGAAGCCG	TCTGCAACCTGCTCAGGCGT	218	59.876	58.637
CcES1558	comp19839_c0	TTCT	5.5	TCCTTCGGCTCTGTATCTTGGCT	ACCCATTTCATTCAACCCCAAAACGG	250	57.313	58.472
CcES1559	comp20144_c0	TCT	4.66667	TCGTCCGATTCGTCCCCTTCCT	ACAGTCGTGACCCTCGCGCT	235	59.146	60.525
CcES1560	comp20144_c0	AGA	4	TCGTCCGATTCGTCCCCTTCCT	ACAGTCGTGACCCTCGCGCT	235	59.146	60.525
CcES1561	comp23190_c1	TAG	4	CGATTGGAACTAACCGTTTCGTAGCTG	CATCCAATCAGGTTCTTCACCACACA	225	58.391	57.326
CcES1562	comp23428_c0	TGA	4	GGAGGCAGCCAGGAAGAATAGGC	AGCGGGAACTTCAGGGGCCA	196	59.069	60.108
CcES1563	comp23428_c0	GAT	7.66667	GGAGGATGAAGAGCAGGAAGGAGGT	CCGAGCAGAAGCTGAGGGTGC	229	59.249	59.785
CcES1564	comp23428_c0	ATT	4.66667	TGGATGCCGCCATTATTCTTGCCA	CTCGGGCAATTCGATATGGCCTTT	170	59.284	57.653
CcES1565	comp156430_c0	TCTCT	3.6	TCCCTTTCTCTGCCTAACACTTTCCT	ACTGCAGCAATGAAAGTTGGCCT	220	57.436	57.702
CcES1566	comp23214_c0	AGAA	3	CGTCCTCCGATCTGCATGAGCTT	GCTTCTGCCTTCTGTATCAAACCCT	168	58.844	57.039
CcES1567	comp26133_c0	CCT	5.66667	TCCAAACCACTCTCCAACGCCA	GGCTTGCTTCGGCGGCATCT	202	58.367	60.386
CcES1568	comp26133_c0	ATTCG	4.6	ACGCCAGCCTCCTCCTCCTC	GGCTTGCTTCGGCGGCATCT	186	59.684	60.386
CcES1569	comp26133_c0	GAA	4.66667	AGGCATGCTCTTCCCCCAGGA	TCACGGCCACTCATACGGTCA	242	59.275	57.636
CcES1570	comp14111_c0	TATGG	3.4	ATGCCAAAACGCCCCGCCTT	CCAGTGAGCAGGCAGACGGC	248	60.18	60.043
CcES1571	comp11864_c0	TTTGG	4	ACCCTCTCTCCCTCTATAAGGCGGT	AGGGCAAATCAGACATTTCAAGAAGCA	245	59.53	57.624
CcES1572	comp161067_c0	AAAT	3.25	TCAAAGCCTAGTTTGTAAGTGGAAGGC	ACCCAAACCCAAACGGACTAGGA	431	57.432	57.599
CcES1573	comp21778_c2	CTT	5	ACGCTATTCTTGGGTTGGATGGCG	CCCGGTACCATTGATCAAATTCAAAGC	200	59.591	57.206
CcES1574	comp21778_c2	TTC	5.33333	TGTCCCCTCTCTTTCCTCTCTCTCT	GCGAACCCTTGTGTTCATCTTCGT	250	57.362	57.978
CcES1575	comp92789_c0	CA	8	TGCAGATGGAAAGCCGAGCACC	AAGTGTGAGAGCGCACCGCC	222	59.733	59.975
CcES1576	comp92789_c0	GATG	5.25	TGCAGATGGAAAGCCGAGCACC	AAGTGTGAGAGCGCACCGCC	222	59.733	59.975
CcES1577	comp14581_c0	CAA	4.33333	CTGCCATTTCTCTTCTCTGCAACAAC	ACGGGAAGTTTTGCTGCTGTTTCT	250	57.009	57.76
CcES1578	comp53853_c0	GAT	4	GCAGAGTTCTGAAACCTGGCCTCC	TCACATACCTGGCTGCTCCTGG	217	59.472	58.04
CcES1579	comp45897_c0	TTC	6.66667	CCAGCCATGGAACTCAGTTGCTCC	AGCTGGTTCTGGGTCTGCCCT	237	59.765	59.488
CcES1580	comp27150_c0	GAA	4.33333	TGCAACAGCAACTGCGGCAC	AAGAGGCGAGGCGAGGCGAT	195	59.296	60.389
CcES1581	comp27150_c0	TCGCC	3.4	TGCAACAGCAACTGCGGCAC	CTCCTCAGAGGCAGAGCCTCAA	249	59.296	57.458
CcES1582	comp22542_c0	AGAA	3	ACCGGCATGAACCAGCTTCCC	GGGTTTCAGACTCCACCAGGACCA	214	59.373	59.815
CcES1583	comp37113_c0	TGA	5.66667	CCACCGCCATCTCCACCGGA	GGCCCAATTATCTTTCCACGACGA	245	60.601	57.307
CcES1584	comp37113_c0	AATCA	3	AGTCCTGTCTTAGAGGTGCGAGC	TGCATAATCTCCCCGCCAATCG	191	57.916	57.184
CcES1585	comp29619_c0	GCA	4	TGTCCGTGCCAATTATGCTGCT	ACCAATGGCAGACAAGAGCCAGA	211	57.23	58.242
CcES1586	comp98469_c0	AG	6.5	GCGCAAGCTTGGTCAATGCTCC	TGTTTGGACAGAATCCTTGTTGTCCC	191	59.557	57.483
CcES1587	comp10307_c0	CTT	5.33333	GCAGTCGCTTCCCGACGCAT	AGCCATCTGGACAGCCCTGACT	203	60.112	59.323
CcES1588	comp21773_c0	GAA	4.66667	GGCCCCACCAACCACCCAAG	TGTCCTGCACACTTAGCCGCC	243	59.825	59.385
CcES1589	comp12774_c0	ATA	4.33333	TGACCCCATAAACTGGAGTTGGGA	TCCAGAAGTGGAGTACACCCGCA	210	57.192	59.307
CcES1590	comp12774_c0	TTAT	3.25	TGACCCCATAAACTGGAGTTGGGA	TCCAGAAGTGGAGTACACCCGCA	210	57.192	59.307
CcES1591	comp19971_c0	TGA	4.66667	AGGCACCCCTTTGTGGAATGTGA	TCAGAAAGCAGTTGCAGGTGGACT	294	58.416	58.511
CcES1592	comp25195_c0	AATCA	3.4	CCTGCCTTGGAAACAAGCGCC	TCTTCCGTCTGCGCCTCTCT	151	59.129	57.234
CcES1593	comp19869_c0	GTG	5.33333	TCCTCCGGGTCGGGCAACTT	TGGCGATTTGTCGGCGGCTT	234	59.824	59.973
CcES1594	comp14750_c0	AAC	5	TGTAACCGCTGCCCCAAGCC	TGGGGGCATGTCTGCAACCG	224	59.62	59.619
CcES1595	comp27217_c0	TCT	5.66667	GCCCCTTCTCTTCTCACTTCTCACCA	TGCCGATTCTGCTTTGCAAGAAAGGT	248	59.677	59.901
CcES1596	comp13904_c0	TC	7.5	TCGCTCTTCTGCTCGGCAACT	AGCAGCTCGCCACCCCTTCT	187	58.524	60.18
CcES1597	comp23242_c2	TG	7.5	CCGGGATGGGAATCCGCCAC	GCGGAAGTGATCAACACACGACA	356	59.553	57.906
CcES1598	comp8023_c0	GGC	5.66667	GGCGGAGAAGGGGGAGGAGG	TCCACCCCCACCAGAATGCACA	243	60.038	60.045
CcES1599	comp14611_c0	GAAAA	3	TTCACCGCCGTTTCGCAGGT	CCTCTCAGTGGGAATCTGTTTGGC	160	59.56	57.468
CcES1600	comp14611_c0	TGC	4.66667	TTGCATGTTGCAGTGTCCTCCTT	TGCAAGTGCCTCAGCAGCCT	153	57.143	58.908
CcES1601	comp20767_c0	GAA	4	ACCTGGGAAACCCTGTACCCTGA	GCACATGCACTGGGTGAAATCCC	235	58.644	58.717
CcES1602	comp12289_c0	AAAG	3.25	GGGGGAAGGGTGCAAAGGTGG	TGGGGGCAAGTAAGATATCTCTGCAA	248	59.568	57.607
CcES1603	comp14076_c0	GAT	5.66667	ACCCCACCCTCCCCATTTCAGG	CCACAGTCGAAAGCATCTCTCTTCACG	237	59.844	59.661
CcES1604	comp21856_c1	AAATA	3.6	AGATGTGACATTGACCCCACATTTTCA	CCGCTGCGGGTGGTGATGAAT	186	57.13	59.782
CcES1605	comp35750_c0	CTT	4	GTCGTCCAAGCCCGGCTCTC	TCAACAGGAAGACGCGCCACC	150	59.496	59.654
CcES1606	comp17119_c0	CAA	4	CAAGCCCTCCTCCGGACCCA	CCCGGGCTTTAAGGCGGCTA	230	59.894	58.847
CcES1607	comp20772_c0	CT	10	ACCGCTTCTTCTCTCCATGTTGC	GCAGTTTGCCTCATTGTCCAAGCC	223	57.376	59.247
CcES1608	comp20772_c0	TTC	4	GGCGACAAATCGACGCCGAAA	CCGTCGCAGAACTCGCCGAA	243	58.704	59.777
CcES1609	comp24217_c0	GAT	9	CCTTCCCAGTTTGCCGGCCT	TCGTCACCCTGCCACTGCCT	205	59.26	60.109
CcES1610	comp24217_c0	TA	6.5	TGCCGTCTCTCCTTCAAGTTGGT	AGGGTTCCTGGTTTTAGGTCTCCCA	157	57.946	58.763
CcES1611	comp39958_c0	GCT	4	TGGGGCACTGGAACTGGAACT	AGTCCCGGAAGAAGGGGGCT	187	57.629	58.868
CcES1612	comp8693_c0	GCG	6	ACTGTCACCACCACCGGCAG	GGCGTCGGCATTGAGGAGGG	165	58.921	59.836
CcES1613	comp10733_c0	CGG	4.66667	CGCAGATGGCGACGACGGAA	TGCCCAACTCCTCCAATCCACT	218	59.844	57.537
CcES1614	comp22597_c1	AGG	4	AAGCACCTTCCGCCATCGCC	GCACCGGCACCAGTACCTCC	208	60.042	59.418
CcES1615	comp21910_c0	AT	8.5	TGGGTGGTGGAGAAGACATCGGG	TGTTTGAAACCCGAAAGTTAAAGTGGC	229	59.928	57.151
CcES1616	comp14038_c0	TAAA	4	GGCGGGGCGACGATAACGAA	CCCTAAAGCGTGGCTGGCAGG	250	59.569	60.046
CcES1617	comp17802_c0	GCA	4.33333	TGCCCTGATTATCAAGTTCAGCCCC	TGCCTGGGAAAGGAGTCGTCA	214	58.797	57.459
CcES1618	comp17802_c0	CGA	4	CGGCTTCCCTCGTTGCGGTT	GCCGCCTCTTCCTCCTCCCA	245	59.975	59.967
CcES1619	comp17802_c0	GTT	4	CTGGCGGTGTGGTCGTCGTC	AGGCAATTTCCCGATCGTGGGT	205	60.046	58.558
CcES1620	comp17802_c0	TA	8	CCCCCGCACGTGTCAACTCA	GCCCTCGGTTTTTCCCCCTTCG	213	59.281	59.987
CcES1621	comp85128_c0	TAAAA	3.4	CCCAAACACCCAAACAAAACCCACA	CGGCGGCTGCTACTGAGGTT	239	58.691	59.145
CcES1622	comp38611_c0	AT	9.5	AGGAAACCAAAGCCAAATGCATTCAAA	AACAACAACAACCCAACCGACTCT	178	57.093	57.154
CcES1623	comp38611_c0	GTT	6.33333	TGGGAAGAAAGCATTCTCAGGGCT	TGGAGGGTTGCTTTGGGAAAGAGA	168	58.064	57.938
CcES1624	comp24839_c0	CTT	4	CGCGAGAGGTGATGGTGGGC	CTCCCCAAGGAAGCCGGCGA	226	59.838	60.882
CcES1625	comp13144_c0	AGGAG	3.8	GTGAGGTGGCGTGGACGGTG	TTCGTTCCCCCACGCGCTTC	150	59.976	59.975
CcES1626	comp12954_c0	TGC	4.33333	TGCGGACCTTGGTGGGGACT	GCAGCAGCCAGCGGCAGTAA	217	59.749	60.317
CcES1627	comp26705_c0	GCA	4	CCGGCACCCTCCACACATCG	GACGGCGGTGGAGACGGTGG	250	59.768	61.81
CcES1628	comp26705_c0	CAC	4.33333	CCACAGTGGCAGCAGCAGCA	GGTGAGTAGCTGTGGCGGCG	221	60.18	60.112
CcES1629	comp26705_c0	CGT	7	CCGCCGCCGTACGTTGAACA	GCCGCCGCAGCAACAACAAC	246	60.315	60.58
CcES1630	comp26705_c0	GTT	4.33333	CGTCGTCGCCGTCGTCGTTT	AAAAGTCACCGACAGCCGCC	216	60.377	57.84
CcES1631	comp19184_c0	TAGT	3	TCCCAACGCCACATAGCAGCC	AGCAACTGGGGTTTGGCAACT	280	59.446	57.038
CcES1632	comp40225_c0	ATTAA	3	TTTCTGGGGGCTTTTCTGCACAT	TGCCCCCGGGCTCACCAG	250	57.109	60.892
CcES1633	comp20474_c0	GATGG	3.4	AGTGAGCCGCACAAAAACCCGT	TCGGCCAAGTTGAGAGTTGTTAGTTC	212	59.796	57.362
CcES1634	comp20474_c0	AG	7	CCTGCGAAGAAAGAAGATTGGATCCCG	TGTTTTTGCTGACCTTTGCAACTTCG	185	59.706	57.769
CcES1635	comp27678_c0	GAAA	3	TCCAGCTGTTTGGTTGCCGGG	CACCGCGTCCGCCATTTCCA	223	59.844	60.317
CcES1636	comp27678_c0	TTTC	4.75	GTGGAAATGGCGGACGCGGT	TCTCTCTCTCTCTCTCTCTCCAACCA	100	60.317	57.042
CcES1637	comp18623_c0	AG	10	AGAGGCAAAAGCAAAGCAAAGCCA	ACACGCATGCAAAGTGCTTTTGG	132	58.52	57.839
CcES1638	comp18623_c0	TCA	5.66667	ACCAAAAGCACTTTGCATGCGTGT	GGGTTGAAGCCAAAGCCAAAGAACG	230	59.069	59.451
CcES1639	comp18623_c0	TC	9	ACCAAAAGCACTTTGCATGCGTGT	GGGTTGAAGCCAAAGCCAAAGAACG	230	59.069	59.451
CcES1640	comp18623_c0	GCT	4.33333	TGCACTGTAGCACATAAGCCGGT	ACCAAACCCGGGTCTAGGAGCA	162	58.643	59.258
CcES1641	comp24515_c0	CCA	4	GCTGCAGTCGCGCTCACCAA	TGCCCATGAGATTGGCTTTCCTGT	250	60.586	58.612
CcES1642	comp24515_c0	GA	8.5	CCTCCCCATGAATAAGCCAGGAGA	CCCAACCATTTAGGCGGAGCA	250	57.454	57.083
CcES1643	comp18949_c0	GGAAA	4	TAGGTCAGACGGCGGTGGCA	GCACACAGTTCCCTCGCTTCCA	246	59.899	59.353
CcES1644	comp18949_c0	AG	7	TAGGTCAGACGGCGGTGGCA	GCACACAGTTCCCTCGCTTCCA	246	59.899	59.353
CcES1645	comp8297_c0	TGT	4.66667	TGCCATCTTGGCTACAGAGCAGT	GCCGCCATAATCTCCAGACGGG	190	58.065	59.42
CcES1646	comp8297_c0	CGG	4.33333	TCGATGGGTCTGAACCCTTGGGG	GGGCAACGCATTCCCCGTGA	186	59.926	59.972
CcES1647	comp7915_c0	TAAA	3.5	TAGGCGGTGGAGCTGCCCAT	AATGGCACTAGCGAAATTTCCACCT	206	59.965	57.26
CcES1648	comp41623_c0	TC	6	CTCAGGTACTGCACTTGCGCCC	TGCTTCTACATAGCATTGCACCACCA	150	60.052	58.801
CcES1649	comp9767_c0	AGA	4.33333	AGGGAGACCCTGCAGATGGGTG	TTCCTCCACCGAGGCACGGA	161	59.653	59.542
CcES1650	comp24128_c0	GGA	4.66667	GCTGCAGGGGCAAGGAGAGC	GGAGAATTGCCACCCCAATCATCGT	197	60.041	59.32
CcES1651	comp9922_c1	TAT	4	ACCAGGGGCTGCTGTTGCTG	CCAATACCCTTAGTTCCCATCTCCCA	150	59.546	57.368
CcES1652	comp15079_c0	TTC	4.66667	TCGTGCCCCGCCGAAATCAG	ACTGTGTAGCGTCTCTGTCCATGA	249	59.769	57.401
CcES1653	comp37709_c0	AAC	4	GGTCCTACCACTACACTGGCTCTGC	GCAATGGCGAGGCTGGAGCA	249	60.287	60.042
CcES1654	comp37709_c0	TTCT	4.25	GCTCCAGCCTCGCCATTGCT	AGCAGGAATCAAAGCCATTTCAGCAT	155	59.763	57.858
CcES1655	comp37460_c0	GAAA	3	TCTCTCTCCTTCTCGCTGTTGTTGT	TGAAGAAGCTCCTTGTGATGAGCAAA	165	57.675	57.045
CcES1656	comp30272_c0	TTC	4.33333	TGGCCTGTACACACTCTGTTGGC	TCCGGGAGCTGGATGACAGTGA	237	59.074	59.071
CcES1657	comp30272_c0	CTT	5.33333	GGACATCTTGGTGAAACAGAGGCA	ACGTGGCGGCGTTGTTGATT	250	57.101	58.123
CcES1658	comp19957_c0	AATG	3.5	AGCTGGTAGATGAAGGCAGAGTGA	ACCACCTCTCCGATCTCCTTCG	155	57.118	57.289
CcES1659	comp244324_c0	AGC	5	CGGTGACATCACGGCCGACG	GGATTGCGCGCCATTCTTCTCCT	175	60.447	59.874
CcES1660	comp172205_c0	CAT	5.66667	CTGCCCGCTTCAAGCACGGT	TGACGGCGTCGTTTTCACTCTCA	238	60.249	58.856
CcES1661	comp150340_c0	AG	6	AGGGAAAGAACTCCTCAAGGACAGCC	TGCCACTCTAAACCACTAGCCTTTGC	150	59.896	59.247
CcES1662	comp23798_c0	GCT	4	GCCGGCGATCTTGTTGCGGA	ACCCTAACCCTAGCATTCCATTTTCAC	242	60.384	57.023
CcES1663	comp73403_c0	TTTAA	3.6	TGGTGGGGAGTTCTGAAAGGGC	AGGGCCACGAGCAAGATGCAA	199	58.416	59.035
CcES1664	comp22097_c0	TCTTC	3	GCTATAAGCTGAGCATTTTGTCCGGT	CGGCGCCGTAGGAGGATGGA	231	57.792	60.457
CcES1665	comp23348_c1	GA	8	CCTGGGATGGACGGGTGGGA	CAGAGCACTGCAGCTGCCAAA	206	59.604	58.197
CcES1666	comp19792_c0	ATTA	3.25	CCAAAGCGCCATAGTTTAGAGGTGA	TGCTGACGTGCCTTTTCCACG	219	57.124	58.221
CcES1667	comp19409_c0	TCT	5.33333	AGCAAGCTCGGGATTATTTTGCCT	TGGTGATCTGCCGGCCAAGAG	247	57.2	58.84
CcES1668	comp9931_c0	TTTCT	3	ACCCAATCGCTCGACCTGCT	AGTGTTAACAGAAGCGCGCCA	192	58.142	57.345
CcES1669	comp20721_c0	CA	15.5	TCTCTGTCCAATCGGTTTTGGGGT	CAGCTGGGGTGCACAGTGGG	214	58.014	59.901
CcES1670	comp9697_c0	TCA	4	TGGAGGTGTTGGTAAGAGTAGCACC	AAGTTCTGAAAACAGCAGTAGGAAGCA	241	57.946	57.105
CcES1671	comp25679_c0	GAA	4	CCCCGCCGGGAATAGATTAATAAAACC	ACGCCGCCGACTGAAAGAGC	243	57.756	60.045
CcES1672	comp28663_c0	AAC	4.66667	TGCTATCACCACGGCCGATTTTCT	TGGCCTTGGGGGACGACGAA	249	58.762	60.109
CcES1673	comp28663_c0	CGC	5.66667	TCGTCGTCCCCCAAGGCCAA	GGCGCCAAAACATGGGTCGC	178	60.109	59.774
CcES1674	comp23454_c0	CAA	4	CAACGGAGAGATGCATGATGACCA	TGGACCGTGAGGGTTTAGTTGGA	241	57.07	57.362
CcES1675	comp27976_c0	CGT	4	CCGCCGGTCCACCGATTGAG	ACAACGACGGCGGCAGCTAA	204	59.839	59.357
CcES1676	comp27976_c0	GAA	10.3333	TAGCTGCCGCCGTCGTTGTT	GGCTGCGCTTTCTCAACCACC	239	59.357	58.874
CcES1677	comp27976_c0	AAGA	3	AGAGCAGTGAAACCCACACAGC	ACCCAACCCCAAAAGCCGAGT	151	57.37	58.534
CcES1678	comp20944_c0	CAA	4	ACTGAATCAGCATACCCCTAAAGCCT	TGCAATCCTTTCAGGTTCCCGTCC	174	57.601	59.17
CcES1679	comp20944_c0	AG	7	AGGACAGTGGTTAGCATCCAGCA	TGCACCCCTCTTACTGCTCGC	250	57.74	58.85
CcES1680	comp25741_c0	GGC	4	GCTCTCGGAGGTGACGGTGGA	CCCTTTTCCGCCGGCTTACCA	150	59.979	59.377
CcES1681	comp25741_c0	ATT	6.33333	TGGTAAGCCGGCGGAAAAGGG	AAAAGCAGCCCACGCCGTCT	169	59.377	59.553
CcES1682	comp25741_c0	AG	7.5	AGTTAGGCCTACACCACTTTGCCT	CGACGCACAAAGCAAGCACTG	225	57.766	57.825
CcES1683	comp13326_c0	CGG	4	CCACACCCTCTTCGCCAAATCCC	GCTTCCTTGCACGGCACCA	154	59.748	58.003
CcES1684	comp13326_c0	TC	8	GCTCAGCGACAAGAGCCAAAAGG	TGGAAGTTCTGAGTCTGGGCATGA	249	58.74	57.535
CcES1685	comp23101_c0	TTTC	4.75	TTGCAGTCAGGAGTGCCGCT	TGCAGGGGAGAGGGTTCAAAAAGA	199	58.637	57.938
CcES1686	comp16233_c0	GAAG	6	GGGTTTGGGGTGGGGGAAAGC	CCTCTCTTAACCCAACGCATTGCT	171	59.838	57.474
CcES1687	comp78640_c0	AAAC	3	GACTGCCCTCTAATGAGAAGGAACCTA	AGGTCAACATGCCAGTGAGGAGA	239	57.289	57.421
CcES1688	comp15108_c0	TA	7	TGGAGTTCCAGATTCAGTCAGTGCCA	TTCATAATGCCAAAGCCCGAAGGT	157	59.62	57.133
CcES1689	comp95950_c0	GAA	5.66667	TGCGGATGAAGCCAAGAAGGGA	TGGAACTGGCGTTGGTGGATGG	178	58.23	59.344
CcES1690	comp8560_c0	AGC	6	TGTCTGCAAGGAAGGGGGACG	ACCCTGTTGAACTTGCTGTGGGT	218	58.427	58.614
CcES1691	comp21502_c0	GAAT	3	TGGGATCTCTCTAAGATCCAGCCTTGT	TCCCATCTGCAACGGAGTACCCA	207	58.388	59.364
CcES1692	comp117581_c0	GCA	5.33333	GGCTGTTGCCATCGAGCCGT	ACCACCGCCACCACCAGGAT	207	60.043	60.108
CcES1693	comp13402_c1	TTC	5	CGGGTTCCCGCATTCACTCCA	AGCCACCCGCACTTCCTCCT	250	59.113	59.822
CcES1694	comp13402_c1	TGA	4	GACGTCGGAGGCGAGCATGG	TGTCAGGTGTGCTTACTGCTTGGT	198	59.91	58.514
CcES1695	comp16999_c0	AG	7.5	ACCGCGGTTTTCAGGGACTGC	GGACACTTGACCGACCCGGA	236	59.915	58.082
CcES1696	comp45412_c0	GCG	7.66667	GCTGGTCGTCCATGGGGAGA	CTCCATCGACCAGCCGAGCG	208	57.845	59.639
CcES1697	comp222296_c0	AAG	4.66667	GTTCCCTGATTCTGTTCACCTGCAA	TGCTTTTGAAGTATGACATTGGTGGGA	188	57.449	57.136
CcES1698	comp189740_c0	TCCCC	3.6	CGAGACGCCCGAACGACCAC	CGCAACGAAGGTTGAGGAGGGG	180	60.114	59.737
CcES1699	comp16839_c0	TTGT	3	AGCTGAATTTTGCCCATTCCAATCCA	AGCCTCTCACTCAGCAACTGCAT	185	57.785	58.32
CcES1700	comp14250_c0	GCAT	3	TGGAAGTGATGCTTGTGTGGACCG	TGCGGAGAGTGAAAAGAGCTTCTGC	227	59.416	59.505
CcES1701	comp13507_c0	TTC	6.66667	CGCAAGAGCAGAACGGGAGGC	TGCAAGGCTTTGAACAACGAGCA	246	60.373	58.234
CcES1702	comp22110_c1	TTA	5	AGTTCCCCTGCCTCCGCCAA	GCCAGCCCATATCAGAGACCGC	184	60.108	59.418
CcES1703	comp22110_c1	CTC	6.33333	CCAGCAAAAGCCGCCCACCA	CTTTCGCCGCCGCGAGTAGT	195	60.459	59.844
CcES1704	comp22110_c1	AAG	4.66667	TTGCTCCGCCTGCAACGACG	GCCTTCGCCATGAAGCCACCA	235	60.585	59.979
CcES1705	comp28210_c0	AAAG	3	TCCACACTTTCAATTCCATGACCCC	TCACTTCACTTGCTCACCTCTCTGT	160	57.19	57.602
CcES1706	comp19824_c0	TCCC	3	TCAACCCCCTCTCCCTTCCCA	GGGAATTGAGGGTTTGGCGGGA	152	58.206	59.074
CcES1707	comp19824_c0	GTT	4	TGTTTTGTATGGTGAAGCCAATGGGA	ACTGCTGCTGCAACCTGGGA	384	57.235	58.544
CcES1708	comp26225_c0	CTA	4	TCCTTCCTCAATCCTCAGCCATGT	AGCATGGAGATGCAACGTCCCAA	184	57.33	58.88
CcES1709	comp13893_c0	TCA	5.33333	TTGCAATTGCCACTGTCCCCA	AGGGCTGGTGATGCTCTCCTGA	233	57.115	59.059
CcES1710	comp19019_c0	TTA	7	AGGCGGGGGTTTTTACGGAACT	CGGGTTTTGTCGTTATAGAACACGGT	220	58.423	57.712
CcES1711	comp15101_c0	TCTT	3.25	CACACTCACTTTCACTTCCATTTCCCA	AGCCCTAAGTGAGGGGCGGA	214	57.588	58.952
CcES1712	comp15101_c0	GAA	5.33333	CGCCCCTCACTTAGGGCTCCA	CCTCTTCTTCACCGGCGGCA	233	59.975	59.07
CcES1713	comp15101_c0	GAC	5.66667	TCCACCAGCAGCTTCAGGACC	GCGCAATCCTCTGCTTCCGGT	244	58.423	59.784
CcES1714	comp103412_c0	GAC	5.66667	ACGGGCCCTTACACCTAACAAGT	TCGAAAATGGCACCGAAGATGGT	232	57.674	57.045
CcES1715	comp14099_c0	TATAG	3.8	CCAAGCATATTACAGCACAGCAGGA	TGCTGCATGCAAGCTTCCCTAA	172	57.402	57.144
CcES1716	comp20832_c1	TGA	4	TCCAGGGGCTGCTGTGATGC	ACGCTTTCCCTTGGCTGAAGCTC	196	59.051	59.689
CcES1717	comp22226_c0	CAAA	3	TCCCTTTTGAGGCCCTCTCTTCG	AGGCTTCAGGGGGCTCACTC	231	58.068	57.746
CcES1718	comp22226_c0	AG	8.5	GTGGGTGGCATCTCAGGGGT	GCGCCGCCCTTGCTTCTTTC	250	58.027	59.504
CcES1719	comp22226_c0	GAA	4	CAAGGGCGGCGCTGCTAAGG	GCAGCCACACCTCACCGTCC	224	60.725	59.974
CcES1720	comp9873_c0	GAA	5	GGGGGAACCTGTCACCAGGC	GGAATCCCAGCCAGTATCATTCATAGC	272	58.975	57.326
CcES1721	comp9873_c0	TTAAT	3.2	AGAAGAAGAAAGTGGCCTGAGCCT	GGAATCCCAGCCAGTATCATTCATAGC	243	57.769	57.326
CcES1722	comp9873_c0	TTTAA	4.2	AGAAGAAGAAAGTGGCCTGAGCCT	GGAATCCCAGCCAGTATCATTCATAGC	243	57.769	57.326
CcES1723	comp25833_c0	CCA	4.66667	TCCAGCAGCCTTTCCCTGGAT	GGAGGTGCAGAGCCTGGATGC	217	57.48	59.513
CcES1724	comp25833_c0	CTTTT	3	TGCACTGCTTTCATATTGAAGTGCGAA	CGGTTGATTGGTCAACCAGTCCTCTT	157	58.195	58.972
CcES1725	comp19501_c0	GTA	4	TGCTTTGCGCTTCTGCAGCC	ACCGAAATCCCGGCGGCAAC	220	59.088	60.318
CcES1726	comp14221_c0	CAA	4.33333	TGCAACAACTAACAAAGGGAGAGGG	TGCCACCCCACAGCCTCTAA	200	57.149	57.291
CcES1727	comp10950_c0	GT	7.5	GGTTGGCTTGCAATGCTGGGC	GGCGAATGATCAAGCTACACCACACC	240	59.717	60.12
CcES1728	comp14119_c0	TCTTT	3	TGTGTGTGATCGTGGCAAAGAGCC	ACCTGAGGCCAAAGGGTCAGCA	158	59.943	60.046
CcES1729	comp25626_c0	CGG	4.33333	CGCCATCAGCCTCTTGGCTCT	CGGTCCGGCTTGGGGCAAAT	181	58.91	59.97
CcES1730	comp26739_c0	TTC	4.33333	CCGATTCCCAGTTGCCTCAAAACCC	AGCAAGCTAACGAGCCAAAGGCA	232	60.23	59.38
CcES1731	comp12967_c1	CTTT	3.25	TGTGTCGGCTAACACCGACG	ACTAGCTAGGTCTCTTTTCGCCAGT	220	57.055	57.257
CcES1732	comp18576_c0	ACAA	3.5	AAACCCTCGTCGGAACAGACATAAAAA	ACAGTCCACGCAAAAACAGAAAAGGC	276	57.173	59.154
CcES1733	comp18576_c0	AGA	4.33333	GCCTTTTCTGTTTTTGCGTGGACT	ACCACCGAACCGAGACAATCCGA	248	57.098	59.931
CcES1734	comp18576_c0	ATTT	4.75	TCGGGGAAGGAGCTCATGGCA	AGCAGCTTCAGCGCACAACCA	495	59.632	59.848
CcES1735	comp53868_c0	CCT	4.33333	AGAGGTGTTGCGGCCCAAAGT	TCAGGATTAACGTTCCCTGCTGC	231	58.893	57.121
CcES1736	comp53868_c0	CTT	6.33333	AGAGGTGTTGCGGCCCAAAGT	TCAGGATTAACGTTCCCTGCTGC	231	58.893	57.121
CcES1737	comp8631_c0	TGT	6	TGACGGTGTTGGTGGTGGCG	CCACCGAGCTCGTGCGTGTC	226	59.836	60.381
CcES1738	comp8631_c0	AG	7.5	AAGAAGGTTTGGGAGAGTTGGGGG	CTCTCTCTCTCTCTCTCCCCACCATAA	150	58.24	57.754
CcES1739	comp26722_c0	TAAA	3.25	TGCACCAGCCCCCTTATCCA	TAAAGCCCGAGCCAGGCAGG	171	57.344	58.771
CcES1740	comp19778_c0	TTC	5	TCACCACCCACCTTCTCTGGCT	GCTGCTATTGCAACTGAAGACCTGG	167	59.189	58.388
CcES1741	comp17224_c1	CTTG	3	CCCCTCAGTGCTTTCACCGGG	GAAAAAGAGGCGGTAGAGAACTCCC	190	59.378	57.136
CcES1742	comp28309_c0	CAA	5	AGCCGGAGCAGAAACCGGGA	CAGGCTGCCACGGCAGTTCA	243	60.18	59.903
CcES1743	comp22043_c0	TCT	6.66667	TCAGTTAAGCCCAAGTCCAACCCA	TCCTGCCACGTGTCTCACCTCA	193	57.943	59.533
CcES1744	comp22043_c0	TGC	5.33333	TGGTCCTCCTGGCTGTGGCA	CTGCAGCAGCCGCCTTTGAA	158	59.748	58.458
CcES1745	comp26853_c0	TCC	4	TCCGGGAGCTCCTTGGCCTG	TGCGGAGGGTGGTGGAGGAG	232	60.251	59.896
CcES1746	comp89283_c0	AAAT	4	AGGAGTACCCCCTTACCAATCACCA	AATGCAAGCCTTTATTTCCCCACTCA	392	58.348	57.283
CcES1747	comp89283_c0	AAAGA	4	AGGAGTACCCCCTTACCAATCACCA	AATGCAAGCCTTTATTTCCCCACTCA	392	58.348	57.283
CcES1748	comp18728_c1	TTC	8.66667	GCGTCCATGGCTTGGATCCCC	CCCACCTTCACAGTTGGAGCCC	245	59.845	59.341
CcES1749	comp18728_c1	ATG	5.33333	ACTGGGAAGCATGAAAGGCATGACA	GGTGTCTCCTCTAGGGTACCAGCA	207	58.911	58.676
CcES1750	comp21939_c0	CTTT	3	AGCTTCGCCCGAGATACGTTCA	AGCCCCAGCAAAAGCTCCCG	220	58.152	59.617
CcES1751	comp53527_c0	AAG	4.66667	CCGCTGCATATCGGACGGCT	TTCGTCGGTGCCACCACTGC	182	59.358	59.906
CcES1752	comp8766_c0	TCCAA	3	GCCACCATCATTTGCCTCATCACG	CGAGTTTCACCCTTTGGCGGCT	250	58.904	59.924
CcES1753	comp21322_c0	CAG	4.33333	CGGCAGCTCCTTTCCAAGCA	TCACTGTGCGAAGCTCCCCC	192	57.536	58.71
CcES1754	comp156997_c0	GAA	5	ACGGCTTCAAATAGGCCACATCACC	CCGTTTTCTCCCCTTCACTGCCG	213	59.552	59.995
CcES1755	comp44164_c0	GAT	5.66667	TCTTCCTGCTCTTCGTTTCTTGGC	ACAGTCTGGGGTCAGTTGGCTCA	207	57.43	59.487
CcES1756	comp22996_c0	TTAC	3	TGGGGCCTAAAGCTTAACCTGTTTTT	ACCTGCATTGGATGTTTGGTCAAGAGG	259	57.164	59.484
CcES1757	comp21843_c0	TGC	4	GTGGCCCTGCTGCTGGTGTC	GCAACCCCTTCAGTCTGTCCAGC	241	60.249	59.689
CcES1758	comp21843_c0	GAAA	4.25	TCCTCTTCACTGCTGTACTGTTCTCA	AGCTCTCCAAATGATCCACATCCCT	225	57.256	57.494
CcES1759	comp21843_c0	ATTTT	4	GGGATGTGGATCATTTGGAGAGCTTGT	GGGGGAGTGACCTGGAAGCA	233	58.897	57.667
CcES1760	comp24149_c0	GAA	4	GGGATCCACGGCTACGGAGG	CCCTCCGCTAACTTGCGCCG	192	58.37	60.451
CcES1761	comp25935_c0	CCA	38.6667	CGTCAAATCACACCATCCGGAGAAGC	GGTGGCCCTGGATGTGGTGC	250	60.12	59.97
CcES1762	comp25935_c0	CCG	5.33333	TCACCATCACCACCCGCCA	CAACATGCGGTGGCCCTGGA	173	57.856	59.619
CcES1763	comp25935_c0	TCA	4	GCACCACATCCAGGGCCACC	TGCCTTAAGCAGCTGACTCGGT	167	59.97	58.252
CcES1764	comp25935_c0	TCA	11.6667	GCACCACATCCAGGGCCACC	TGCCTTAAGCAGCTGACTCGGT	167	59.97	58.252
CcES1765	comp25351_c0	TTTTG	3.8	ACCCACGGCAGAGTCACCAA	TCCCCCGCCCCTTACTGCTC	238	57.906	59.966
CcES1766	comp47941_c0	ATC	4	CCCGACTGACCCAATTGACCCG	TGTGTTTTGGGGCCCTTATTTGAACT	270	59.481	57.389
CcES1767	comp27328_c0	AAG	4	CCTGGAAGAAGCCGACATGGACG	ACCTTTCTCTTCTCAGACAGCCTGC	249	59.574	58.471
CcES1768	comp27328_c0	ATG	4	CCTGGAAGAAGCCGACATGGACG	ACCTTTCTCTTCTCAGACAGCCTGC	249	59.574	58.471
CcES1769	comp31360_c0	TTAA	3	ACCCCCAAGAAACTCAAACCAAAACA	TGGGAAAAGGGTATGCAGTGTTGGA	274	57.503	58.321
CcES1770	comp12639_c0	TGA	4.66667	AGCAGCCTGTCAGGAGATGTTGT	TCATGAACAAGGAGTGGGCAGC	187	57.998	57.16
CcES1771	comp25299_c0	AAT	5	ACATGACCAAGCGTCCAACCCA	GCTCGGATGCATACAGCCTGGT	206	58.69	59.03
CcES1772	comp11964_c0	CCT	8.66667	GCCCTCTGCCAACTTCCTCCC	GCCAAGCACATCCGGGCAGT	178	59.101	59.971
CcES1773	comp9671_c0	TGG	4	AGCACCAAGTTGCTCCGCCG	TGACGAGGTGTTGGGGGCCT	240	60.249	59.749
CcES1774	comp22566_c2	TCT	4.33333	ACCGCCATCAAAACGGTGACG	TCTGTTGGGCTCGAACGGCG	185	58.29	59.703
CcES1775	comp16695_c0	GAG	6.33333	GCCTGGGAGACGAATGTTCGTTGG	CCAAAAGGAAAAAGAGGGAAATGGCCT	248	60.06	58.033
CcES1776	comp32968_c0	GAA	5	GTGGGTTCAAAAGGTTGAATGGGGA	AGAAGAACAGCGAGTTCCACGTCT	241	57.587	58.127
CcES1777	comp18554_c0	ACAT	3	AGGGGGAGTTCTATCGGAGCAGC	CCATGTGGCTGTCGGCTCCC	154	59.556	59.764
CcES1778	comp18947_c0	CT	7.5	TGGCGAGCAGAGAGACGGTGA	TGGAGTGAGGATTGGAGGAGAGGC	156	59.646	59.214
CcES1779	comp27684_c0	GAA	6	TCCTAATCAGCAAAACTCGCCGC	TGCTCTGTTTGCTTTACACTCGCT	281	58.012	57.374
CcES1780	comp27684_c0	AG	7	ATGGGAAACTGAAAGCGAGTGTAAAGC	AAAAGGCACCCTCATTATTGTTTGCCG	150	58.193	58.863
CcES1781	comp24872_c0	AAG	4.66667	TGCCAGGCACTGCTTGCTTGT	AGGGGGTTTCGAAGCACGGC	227	59.776	59.623
CcES1782	comp24872_c0	AGA	4	TCCGGGAAGCAATAGGCCACA	ACCGGCACCTTCATTCTCAGCA	212	57.858	58.5
CcES1783	comp24872_c0	AAAAT	3.6	CGACGGCTTTCAAGGTGTCCTGT	CCCCTTCCTTTCCAACTCTAACCCA	225	59.39	57.85
CcES1784	comp22831_c0	CT	8.5	GGCTCCCACTGCCCAAACCA	TCTTGCCGTCCTTGTTGGCGT	249	59.183	59.248
CcES1785	comp15236_c0	ACCAA	3.8	TGGCACATCACATTGCCATTGGTT	GCTTCCCTTATCCATGCATCTCCCA	245	58.094	58.389
CcES1786	comp10517_c0	CT	6	CTCCCCTGCGTCTCTCCCGT	ACGGTGGAATCCTGGTGATTAAGGC	219	59.688	58.806
CcES1787	comp10101_c0	CAAT	3	ACGTAGATTTTCACGTCCTCCACATTT	GGCAGCTTCCCCACCGCAAT	230	57.021	59.97
CcES1788	comp10101_c0	TA	6	ACGTAGATTTTCACGTCCTCCACATTT	GGCAGCTTCCCCACCGCAAT	230	57.021	59.97
CcES1789	comp10101_c0	CAAG	3	GCAGGTAGGGTCTGACCAGGCA	TGGCCAAGGCAAAAAGGCTTCA	241	59.918	57.773
CcES1790	comp339490_c0	CAC	8.66667	GCTTCCTCCGCGTCGTCGTC	CCGCTGGCTTTGGTTCGGCA	183	60.18	60.524
CcES1791	comp13174_c0	AATC	3	ACTCCCTAAACCGATGCTTGGTCA	AGCTTTGGAGCTCTTGCTTGGAGA	192	57.844	58.326
CcES1792	comp26121_c0	TTCTT	5.6	ACGGAAAAATCGGGTGGTCCTGG	CTGCACCCTGCACGCAACAC	173	59.131	59.369
CcES1793	comp16509_c0	TCT	6	AGCGGTTGGATCAGCCCCCA	TCTGGGTAAAGCCCAGAGGGAAA	209	60.18	57.062
CcES1794	comp23458_c0	TAGGG	3.2	AGCTTCTGTTTGCATTGGTTGTCAGT	CCCCAGACAAACAACTCGATGGTGC	241	57.932	60.23
CcES1795	comp17919_c0	CT	7	CTGTAGCTGGAGCCAGCCGT	AGTGGCAGGCTGATGCACACA	193	58.504	58.966
CcES1796	comp25410_c0	TAAA	3.25	GGGCCCTGGAACTTCCTTGGAG	TGTTGTTCCAACTGTTCCGAAGCTC	250	58.814	57.936
CcES1797	comp130881_c0	AAAG	3	AGAAAGAAAAACAAGTGTGCAACAGCA	GGAGAGGTTCTTCTCTTCAGGCCCA	151	57.033	59.425
CcES1798	comp130881_c0	AAGC	3	AGAAAGAAAAACAAGTGTGCAACAGCA	GGAGAGGTTCTTCTCTTCAGGCCCA	151	57.033	59.425
CcES1799	comp27341_c0	AGC	4.66667	AGACCCAACAAGCGTTTCCACTT	GCCACCGACATTGGCATCAGC	168	57.087	59.004
CcES1800	comp23038_c0	AG	6	AGCGAGTCATTTCTTGAAAGGGACAA	TGGCTGGTTGCTGACACACC	240	57.05	57.382
CcES1801	comp23038_c0	CTAG	3.25	AGTCAGGTCAAGGGGCTCTCTCA	TGCTTGAGAGATCGAGATGGAAAGACG	243	58.472	58.564
CcES1802	comp20800_c0	CGT	5	TCTCGCGGTAGGCCGAGTCC	ACGTCCGTCGTCACCCGGAA	208	60.111	60.18
CcES1803	comp20800_c0	CCG	4.33333	CCTCTCGAGCTCCGCGCAAG	TACGGCGCCCATTACGACGC	213	59.911	59.911
CcES1804	comp20800_c0	GCC	5	GCGTCGTAATGGGCGCCGTA	CGGCAGACTGGCTTCCGAGC	202	59.911	60.112
CcES1805	comp23813_c0	GA	13	CCGAGGCACCACGACACTCG	AGCTTTGCCTTTCGTCGCCCT	192	59.776	59.311
CcES1806	comp11845_c0	TTC	4.33333	TCCACATGAGAAGCCAACAGCCT	CCCAAGGTCTGGCAGGGGCA	183	58.242	60.754
CcES1807	comp22024_c0	ACTAG	3.4	CAAGGGTGATGTCACGGCTCTTT	GCCTGTATGACTATCCCACACAAGCA	300	57.301	58.642
CcES1808	comp21277_c0	AAAG	3.25	GCGGATCCAGTGGTGGCAGC	GGCCATCTCCACACGGACGG	185	60.386	59.492
CcES1809	comp8625_c0	TTC	4.33333	TGGGGCTTTGATAGAAGTGATGGGT	ACGAAACTTACTGCTGCTGTTGCT	226	57.669	57.608
CcES1810	comp17592_c0	TGA	5.33333	TGAGAACCGGCATTAGTGCCACA	AAGCCACCATCACCTTCAAAAACTCT	176	58.574	57.182
CcES1811	comp24922_c0	GAA	4	GCCAGAATCACTGAACTTTGCCTGC	CGGTGTGGCATGGAGCCGAG	202	59.062	60.112
CcES1812	comp13678_c0	CAT	5.66667	TGGCTCCTAATCGAAGGAGTGTCCA	AGGGTGCTTGAAGAAGAACCTGC	207	58.966	57.218
CcES1813	comp9993_c0	TAC	4	CCTGCATGGGCTGTTGCCGT	TGGCTCTCACCACCTCCAACGA	248	60.25	59.529
CcES1814	comp22857_c2	GAG	4.66667	CGGACAGCTTCTGGCAAGGGC	CGCCTCCGTCTCCGGCCTAA	165	60.31	60.388
CcES1815	comp12992_c0	AACA	3.5	TGCACCCAACAACCTAGGCCA	TCTGGGTACGAGCAGAACGGA	152	58.261	57.023
CcES1816	comp105595_c0	TGG	4.33333	TGGCCGCTAGGGCAGTCCTT	TGGCTATCCTATTGCTCGCCCA	173	59.894	57.574
CcES1817	comp78169_c0	TC	8.5	GGTGTTCACAAGATTGAGGGTGGGG	AGAGGGCCCTTGGCCAGCAA	274	59.435	60.397
CcES1818	comp293276_c0	ATA	5.66667	CCCATGAAATCCGTTAAAGTTGGGTCC	ACCCACACTAGAGAATACGAAGGCT	174	58.23	57.011
CcES1819	comp12375_c0	AGACG	3.4	GGGAGGAGAAGAGGGCGAAGGA	AGCAATCCGCACCCAACATTCT	183	59.135	57.142
CcES1820	comp12375_c0	CTTT	3	GGGAGGAGAAGAGGGCGAAGGA	AGCAATCCGCACCCAACATTCT	183	59.135	57.142
CcES1821	comp12375_c0	GA	11	GGGAGGAGAAGAGGGCGAAGGA	AGTGTTAAAAAGCAATCCGCACCCA	193	59.135	57.903
CcES1822	comp15671_c0	AAG	4	CCCCAAAAACTCGTTGCTACAGGCA	CCCCAAAGGGACCCCTATACCTCC	222	59.893	59.263
CcES1823	comp9447_c0	ATT	4.66667	ACTTGGCCTGCAGAACTCTCATCC	CAGAACGTGAACAATGTTGCATGGG	209	58.694	57.632
CcES1824	comp9447_c0	GAA	4.66667	GCTGCTGGTTTGATTAAGCCTAAGAGA	ACTGGGTAACAAATGGGCAGCCA	241	57.331	58.733
CcES1825	comp33662_c0	GA	9	TGGCGGGTAAGAAGTGACTGGC	GGCAGGCTTGGCTGCTTGCT	198	58.836	60.529
CcES1826	comp33662_c0	TC	6.5	TGCAGCAAGCAGCCAAGCCT	TGGAATCCTCCCTGTGTGTGCT	300	59.828	57.552
CcES1827	comp33662_c0	GATT	3	TGCAGCAAGCAGCCAAGCCT	TGGAATCCTCCCTGTGTGTGCT	300	59.828	57.552
CcES1828	comp12078_c0	TTC	4.33333	ACCTCCTTAGGGTTGCGTAGCCA	TCCTGAGCGGATTGAAAGGCTTGT	246	59.364	58.631
CcES1829	comp20592_c0	TTTTC	4.2	ACTCCCCCACCCAAGAAGGCA	GGTACGTGAGTTGGTGTGCAAAGG	199	59.412	58.446
CcES1830	comp20592_c0	AACC	3.5	CCCTTTGCACACCAACTCACGTACC	TGCCCATCTACAGGGAGTGCC	250	60.174	57.933
CcES1831	comp110856_c0	ACA	4	CGGGCACAAACATCCACTAGTAGCAC	ACGAGTGAGAGGATGCAAGGGA	247	59.852	57.123
CcES1832	comp336168_c0	GCC	4	AGCGGACTGTCCTGTCGTCCA	ACCGAGAGACAGAGACCGAGAGA	233	59.576	57.83
CcES1833	comp25357_c0	TCT	6	GCGGCAACGAGGAGACCGTT	ACTGGGTGGTAATTGTGGGCACT	167	59.703	58.162
CcES1834	comp19315_c0	AAC	7	CCGGCAACTCACCGGCCATT	AGGAGGGCTGATTCTGAGGTCCA	231	59.971	58.526
CcES1835	comp124267_c0	TCT	5.33333	GGATGCAGCAACAACAAGTTGACGA	CAATGGGCCCACCACCACCA	198	58.732	59.177
CcES1836	comp124267_c0	TGG	4	GGATGCAGCAACAACAAGTTGACGA	CGCCCCTGCATGGAACCTGA	234	58.732	59.054
CcES1837	comp124267_c0	CTG	5.33333	TGGTGGTGGTGGGCCCATTG	AGGGTCAGCGTTGCTAAAGGGA	157	59.177	57.904
CcES1838	comp80620_c0	TTC	4	ACAAGGAGTGCAGCGTCCACA	TGCAAAGTTGCTCCGAGTTGCCT	154	58.641	59.565
CcES1839	comp155859_c0	CTTG	3	ATGCCAGATTCATCTAGCGAAGACG	TGTGTCCAACAACGGCCCGA	185	57.102	58.851
CcES1840	comp9434_c0	TCT	4.33333	TCCCTACCCGCCGTCTCCTTG	TGAGCTAGAGCTACCCAAGCCCT	165	59.708	58.601
CcES1841	comp26673_c0	AAACA	3.4	ACCTCAACAACAACTGAAGCAAACCCA	CGGCGGCGGAGGGAAAAGAG	226	59.484	60.112
CcES1842	comp26673_c0	CCG	4	TCGACACCACTCGAGTCCCTCC	TCGTCGTCAGTGCCCCTGTCT	249	59.413	59.576
CcES1843	comp26673_c0	TCC	4	GCCGCCGGCATCCACTACTC	AAGCGCCCCGCCGAAATCAA	250	59.907	59.972
CcES1844	comp20104_c0	GAT	4.33333	GTGCCTCCTGCTGGTGCTGG	TCCGGTGTGTCACATGCAAGAGC	241	59.972	59.693
CcES1845	comp26213_c0	TA	6	GCTGAAAGCTCCCATGGGTCTGG	ACACACTATCCATTACAAGCTTCCACG	233	59.501	57.35
CcES1846	comp87138_c0	GCC	4	AGCCACGAATTGCTCTTTTGTTGGA	AATTGGCGCCGGCCCTTCAG	220	57.91	60.319
CcES1847	comp24703_c0	TCG	4.66667	GGAGGATGCGGCGTTGGCTT	GGCTTGAGCCACGACGGGAG	226	60.042	59.77
CcES1848	comp30340_c0	ACCCC	3	CCCCTCACCCCTCTCAACTCCC	TCTAGCACTGATTTCCCTGGGCT	184	59.654	57.213
CcES1849	comp33868_c0	TTCAT	3.6	TGTGGCCTTGTCAGCCCTCACT	TGTTGTTGGGGTAAAGGAAATGCAAGA	185	60.047	57.504
CcES1850	comp18985_c0	TGAA	3	GGCATGGTTCGAGCTAGTCTTGCG	CGGGTGCACAAAACCTCTTGCC	247	60.175	59.111
CcES1851	comp18985_c0	GAT	4.33333	GCTGGTGGTGGAGGAGGACA	GCGGCGCCACTCAACAAGTTT	250	57.683	59.073
CcES1852	comp18503_c0	CTTT	3	GGCGGGTGCTAGATAGCTGCG	AGCCAGGTCCCTAGTTTTCCCCA	219	59.723	58.963
CcES1853	comp27499_c0	AAG	4	TGCTGAAGAAGAAGCAGTGGCTGT	ACTCAACAGTGCCAATGCCCTCA	245	58.815	58.746
CcES1854	comp15771_c0	GGA	5	AAATGTCGGCGACCGAGGCG	GCGGAGGCGAGTGGGAGAGA	158	60.113	60.041
CcES1855	comp162909_c0	ACC	4	ACTGGCGGAGCGAATGCCAC	TTGCGGCTTCGGTGGTGGTG	205	60.043	60.18
CcES1856	comp25443_c0	CTG	9	TGGTTGGCGCCGATGAGAGC	AGCCCACTCTGGAAAACGAAACCT	235	59.768	58.504
CcES1857	comp13825_c0	CCAA	3	TCCTGCCATTGCCATGAAAAGCA	GCTGGAAAACCTTGAGATACGGGG	282	57.756	57.536
CcES1858	comp11562_c0	TAA	4.33333	CCTCTTTACAGAAAGACCCAATGCCG	CGTCGTCGCCTAATTCCCCGT	290	57.957	59.004
CcES1859	comp11562_c0	ATG	5.33333	CCTCTTTACAGAAAGACCCAATGCCGT	CGTCGTCGCCTAATTCCCCGT	290	59.067	59.004
CcES1860	comp25194_c0	GGT	4.66667	CGCCGTCCGAGATTTGGTGGT	AGTCCACCGCCTCCTCCAAG	170	59.456	57.768
CcES1861	comp25194_c0	GGT	4.66667	GGTGGGCTTGGAGGAGGCGG	CGCCAAATCCTCCACCAGCG	235	61.512	58.333
CcES1862	comp38386_c0	CAA	4	CGTATACGTACGCGGTATAGGGCT	CGCCCCCTGGAAGGAGGTGA	154	57.871	59.894
CcES1863	comp38386_c0	CCA	4	GAGCCGCCACCAACACCTCC	TGGAGACCATCAAGGGCTGGCA	154	59.973	59.849
CcES1864	comp28998_c0	TTC	5.66667	TCTTTGCCCACCCTTCAAGCCA	AGCCATGTCCTCACTTGCTCTAACA	209	58.605	57.938
CcES1865	comp13411_c0	CTTT	3.75	TCAGACGTTGCCACATGGCCT	CACTTTCCGGGTGACGGTTGGT	224	58.698	59.287
CcES1866	comp38651_c0	GAT	4.33333	GGTAGCACCCCTCACTTAGCTGC	AGGCACCATTTCATGTGCTCCAA	243	59.016	57.188
CcES1867	comp21808_c1	CGG	4	CGCTGGGGTTCCGGTAGGGA	TTACCCCGCGGCCAACACAC	191	59.968	59.903
CcES1868	comp21808_c1	CCA	4	ACCTGAGTGGGCAAAGTTGCTTGA	TCTTTGTAGGACCAGATGCATTGCC	185	58.984	57.332
CcES1869	comp21808_c1	TGC	4.66667	AGGGCAATGCATCTGGTCCTACA	AGCTTTCTCCCCAACAAATTGCAGA	217	57.789	57.359
CcES1870	comp10267_c0	AAT	4	ACCCTCTCTGCAACAGCAAGGA	GCTGGACTGGGTCAAGCTCTGG	242	57.83	59.157
CcES1871	comp10267_c0	TCAT	3.25	AAGATAGCAAAGAAGGCGGGGTTC	CGCTGCATACATTCAGCCTGCAAA	250	57.221	58.847
CcES1872	comp17079_c0	GAA	5	TGCGGCCCAACCAATCCACC	ACGAACCCATTTCACCAAAACCATCA	222	59.899	57.698
CcES1873	comp13306_c0	TC	6	GGCCATGATCCCACCACCGC	CCGATCCCTTGGCACCGCTC	231	60.11	59.836
CcES1874	comp239170_c0	CAT	4.33333	GCCGAGGAGCCTGACGCAAA	ATTGGCCGGCGATGACGGTG	201	59.699	60.112
CcES1875	comp15536_c0	TCC	4.66667	TCAAGTAGTTGAAGAAGGGTCTGCTGT	CCATGCATCCTGGGGATCAAGC	250	57.776	57.671
CcES1876	comp26953_c0	AGA	5.33333	CGAGAGGTTGCAAAGCAAGCCG	TGGAGGTACAGCAATCTTGGAGACT	213	59.252	57.167
CcES1877	comp17262_c1	CAC	4.33333	CCCAACCTGCCTTTCGGAACCC	TCCCCTGTCGTTTTAGCCCCT	156	59.921	57.147
CcES1878	comp17262_c1	TCA	4	TGCATCAGTGGCCTTAGGGGCT	TGGTGGTGCAGAAGCAGCAGA	247	59.914	58.628
CcES1879	comp40733_c0	TA	8.5	TGCTTGCACACTCTACCACCCT	TGGTGGCGTTGGCGATCACA	214	57.835	59.276
CcES1880	comp53939_c0	ATT	4.33333	TGCCATACTCTGCAAAACAAAACACAG	AGTTGGGGCTTGCCATACGTGA	242	57.207	58.494
CcES1881	comp92144_c0	AGG	4	CCGGCAGCAGCATCTGGCAA	AGATTCAGCCATGTCTTGTACCACG	245	60.319	57.133
CcES1882	comp19884_c0	TC	7	ACCTTCAACCACCCACCAAATCCT	TCACTCGCTTCACTTCGATCTCCA	298	58.17	57.715
CcES1883	comp24414_c0	AG	6.5	GCCTCACTCTCTCTTTTCACTGCACA	CCTCACCATCTTCGTCAATTCCAGGC	247	58.981	59.633
CcES1884	comp26660_c0	TCAGC	3	CACGCGCGGAAACACAAGCG	TGAAAGAAATCGATACGGTCCCTCCT	196	60.376	57.414
CcES1885	comp27510_c0	AAAG	4	ACTTTAAGGCAAGGAAGTTTCAGGCA	CTTGCTCTGGGCATTTTCTTGTGC	238	57.188	57.512
CcES1886	comp22443_c1	TTTC	4.5	TCGCGCTCCTTCGGTCTCCT	CGAACGGCCGGCGATTCTCA	167	59.693	59.842
CcES1887	comp23067_c0	AAG	6	ACGAGAAACATGGAGCTTCTTTGACC	GGCCATGACAGATGCCCGGT	238	57.628	59.123
CcES1888	comp15464_c0	AGA	4.66667	TCCGGACATAGGTTTTGCTGTGGA	ACTCCTGTCTTCCAAGCACCCCA	210	58.089	59.483
CcES1889	comp27574_c0	CAAA	3	TCCCGAGGAAAATCGAGCAGGA	AGGCAACGGGAGACGGTGGA	164	57.461	59.826
CcES1890	comp21774_c0	TTTC	3.25	AGGCATGACCAATCAAGAAAGCAAAGT	TGGACCAAACATTGGGTAGAAGCTCA	196	57.837	58.174
CcES1891	comp110347_c0	TATG	3	GGTCATATCGGATGTTAGCCTTGACCA	TGCCTCAAGGTTTTGGGGAAAAGAA	340	58.325	57.222
CcES1892	comp141940_c0	TCA	4	GGCAATGCAAACATCAGAAAGCCCA	AGCCTCTCGGTTACCTCCCTCA	185	58.989	58.205
CcES1893	comp58767_c0	GGA	4	AGTGCAGGCCAGAACTTGGCA	CCGAACCCCATTGCTCCCAGG	224	58.891	59.44
CcES1894	comp21072_c0	TCT	5.33333	GCAGGTGAAACACCTCCACTCACA	ACCTCCTCACCAGTCGTCACCT	171	59.057	58.676
CcES1895	comp30941_c0	ATTT	3	TGGCTTTTGTGCCTTCCTTCCTCT	ATTTGCGCACGCCTACATTTCATAC	297	58.492	57.076
CcES1896	comp21030_c0	GCG	4	GCACCAACGGAGCAGCACCT	CCAAGCGCCCTTGCCTCTCC	217	59.903	60.041
CcES1897	comp21618_c0	AAG	5	GGGTCGGTTAGCAACCAAATCCCA	GGGAGGAAGTCTCTGCTGTTGCC	226	59.167	59.198
CcES1898	comp21618_c0	AAAG	3	TGAAGGTGATGATGGACTGCCGA	GCCCTACACCCCGACCACCA	203	57.821	60.18
CcES1899	comp23176_c0	TCT	4.33333	GGAGGTTCCTGCCACCATGCC	TCGAAAGCTCTGTAGCTACCTTTTGTC	245	59.709	57.101
CcES1900	comp20043_c0	AGA	5	TCACTTCCTTTTCCGCCCTCTCA	TCGGCTTTGCCCTTTCTTCAGGC	199	57.684	59.932
CcES1901	comp20043_c0	CAA	4.33333	GGCAGCAACTACCGCAGGTGA	TGCTGTAACTGGTGGTGGAGCTGT	249	59.385	60.056
CcES1902	comp20043_c0	ACA	10.6667	ATCCACAACCACTGCAGCAACT	AGAGTCTGGACCCGTTCCCAC	193	57.009	57.54
CcES1903	comp9325_c0	TGG	4.66667	AGACTGTGACATCAAGGTCTGGAAGA	TCGCTCATGGCGACTTCTGC	399	57.235	57.449
CcES1904	comp147566_c0	CGC	4	AGAGGCCGCCACTGTTGGTT	TTGCGGCGAGGCAAGCCTTA	206	58.547	59.345
CcES1905	comp8334_c0	TTTA	3.5	CGGGGTGACCTCAAGAGAACATGC	TCAGGAGTTTTCATGGATGGTGGTACA	163	59.535	57.812
CcES1906	comp23208_c0	GAA	6.66667	TTGCAAGACATGCGGCGGGT	AACCAAACGGCCCCTGAGCG	231	59.902	59.902
