# Supplementary material for: Development and Characterization of 1,906 EST-SSR Markers from Unigenes in Jute (Corchorus spp.)
Source: PLoS One. 2015 Oct 29;10(10):e0140861. doi: 10.1371/journal.pone.0140861 (PMC4626149; doi:10.1371/journal.pone.0140861)
Supplement: S2 Table — (XLS) [file pone.0140861.s003.xls]

## Sheet: Information of CcES markers
Table S2 Gene annotation of 1,410 unigenes contained SSR loci in jute
Genes ID	Gene Length	nr GI	nr ID	nr Score	nr Evalue	nr Description
comp14219_c0	3591	255546473	XP_002514296.1	4388	0	site-1 protease, putative [Ricinus communis] >gi|223546752|gb|EEF48250.1| site-1 protease, putative [Ricinus communis]
comp7881_c0	2013	225447013	XP_002268282.1	1794	0	PREDICTED: probable beta-1,3-galactosyltransferase 2 [Vitis vinifera] >gi|297739150|emb|CBI28801.3| unnamed protein product [Vitis vinifera]
comp14631_c0	2761	297742933	CBI35800.3	1528	0	unnamed protein product [Vitis vinifera]
comp27539_c0	887	351734434	NP_001237024.1	508	8.73e-61	uncharacterized protein LOC100306067 precursor [Glycine max] >gi|255627431|gb|ACU14060.1| unknown [Glycine max]
comp12514_c0	479	--	--	--	--	--
comp8534_c0	1774	126013406	ABN69038.1	945	3.73e-117	WRKY protein [Solanum tuberosum]
comp18823_c1	1306	224133642	XP_002321625.1	1519	0	predicted protein [Populus trichocarpa] >gi|222868621|gb|EEF05752.1| predicted protein [Populus trichocarpa]
comp47678_c0	1510	255561745	XP_002521882.1	1267	7.76e-169	pentatricopeptide repeat-containing protein, putative [Ricinus communis] >gi|223538920|gb|EEF40518.1| pentatricopeptide repeat-containing protein, putative [Ricinus communis]
comp16227_c0	1086	225426236	XP_002263697.1	802	1.15e-102	PREDICTED: bidirectional sugar transporter SWEET4 [Vitis vinifera] >gi|297742391|emb|CBI34540.3| unnamed protein product [Vitis vinifera]
comp46864_c0	920	--	--	--	--	--
comp13707_c0	705	383081975	BAM05640.1	511	1.19e-61	S-adenosylmethionine synthase, partial [Eucalyptus globulus subsp. globulus]
comp63427_c0	405	--	--	--	--	--
comp59999_c0	647	28274015	AAO33901.1	151	8.95e-11	putative kinesin heavy chain [Gossypium barbadense]
comp12530_c0	2239	359473770	XP_002267942.2	1857	0	PREDICTED: uncharacterized protein LOC100260846 isoform 1 [Vitis vinifera] >gi|296088170|emb|CBI35662.3| unnamed protein product [Vitis vinifera]
comp26945_c0	1761	224090757	XP_002309072.1	942	6.6e-120	predicted protein [Populus trichocarpa] >gi|222855048|gb|EEE92595.1| predicted protein [Populus trichocarpa]
comp10368_c0	7808	224060923	XP_002300288.1	11007	0	predicted protein [Populus trichocarpa] >gi|222847546|gb|EEE85093.1| predicted protein [Populus trichocarpa]
comp22469_c0	333	--	--	--	--	--
comp25520_c0	1573	255762690	ACU33027.1	1932	0	sulfite oxidase [Hibiscus cannabinus]
comp13873_c0	2971	359490239	XP_002271104.2	1726	0	PREDICTED: receptor-like serine/threonine-protein kinase At2g45590-like [Vitis vinifera]
comp7839_c0	3963	255577434	XP_002529596.1	3089	0	amine oxidase, putative [Ricinus communis] >gi|223530929|gb|EEF32788.1| amine oxidase, putative [Ricinus communis]
comp27323_c0	1081	255574857	XP_002528335.1	946	7.41e-124	Vesicle transport protein SEC20, putative [Ricinus communis] >gi|223532203|gb|EEF34007.1| Vesicle transport protein SEC20, putative [Ricinus communis]
comp58180_c0	441	224142721	XP_002324703.1	322	5.06e-32	predicted protein [Populus trichocarpa] >gi|222866137|gb|EEF03268.1| predicted protein [Populus trichocarpa]
comp13834_c0	1023	156393665	XP_001636448.1	154	5.53e-10	predicted protein [Nematostella vectensis] >gi|156223551|gb|EDO44385.1| predicted protein [Nematostella vectensis]
comp13644_c0	2236	255568251	XP_002525100.1	1035	1.11e-131	BRASSINAZOLE-RESISTANT 1 protein, putative [Ricinus communis] >gi|223535559|gb|EEF37227.1| BRASSINAZOLE-RESISTANT 1 protein, putative [Ricinus communis]
comp24468_c0	1150	255575353	XP_002528579.1	817	3.48e-105	peroxiredoxin, putative [Ricinus communis] >gi|223531975|gb|EEF33787.1| peroxiredoxin, putative [Ricinus communis]
comp122040_c0	421	--	--	--	--	--
comp14675_c0	3284	297744010	CBI36980.3	1116	1.01e-130	unnamed protein product [Vitis vinifera]
comp25549_c0	1652	224088031	XP_002308298.1	455	5.3e-49	predicted protein [Populus trichocarpa] >gi|222854274|gb|EEE91821.1| predicted protein [Populus trichocarpa]
comp27986_c0	1727	255563568	XP_002522786.1	1459	0	DNA-directed RNA polymerase I/III subunits, putative [Ricinus communis] >gi|223538024|gb|EEF39637.1| DNA-directed RNA polymerase I/III subunits, putative [Ricinus communis]
comp24139_c0	1571	224075615	XP_002304708.1	1035	4.03e-136	predicted protein [Populus trichocarpa] >gi|222842140|gb|EEE79687.1| predicted protein [Populus trichocarpa]
comp9274_c0	1666	224106257	XP_002314103.1	1334	2.73e-178	predicted protein [Populus trichocarpa] >gi|222850511|gb|EEE88058.1| predicted protein [Populus trichocarpa]
comp20533_c0	3220	255546349	XP_002514234.1	1583	0	Golgin-84, putative [Ricinus communis] >gi|223546690|gb|EEF48188.1| Golgin-84, putative [Ricinus communis]
comp923_c0	444	--	--	--	--	--
comp28753_c0	2501	225428380	XP_002283529.1	2605	0	PREDICTED: SUMO-activating enzyme subunit 2-like [Vitis vinifera]
comp27290_c0	610	225441082	XP_002264567.1	325	4.28e-32	PREDICTED: uncharacterized protein C19orf29 homolog [Vitis vinifera] >gi|297740019|emb|CBI30201.3| unnamed protein product [Vitis vinifera]
comp25846_c0	3305	255571544	XP_002526718.1	2948	0	nucleic acid binding protein, putative [Ricinus communis] >gi|223533907|gb|EEF35632.1| nucleic acid binding protein, putative [Ricinus communis]
comp61490_c0	412	--	--	--	--	--
comp25287_c0	1221	255538966	XP_002510548.1	1167	2.43e-156	Zeamatin precursor, putative [Ricinus communis] >gi|223551249|gb|EEF52735.1| Zeamatin precursor, putative [Ricinus communis]
comp9702_c1	571	62320104	BAD94285.1	357	5.62e-40	alpha-glucan phosphorylase [Arabidopsis thaliana]
comp26073_c0	2150	224082298	XP_002306638.1	2304	0	predicted protein [Populus trichocarpa] >gi|222856087|gb|EEE93634.1| predicted protein [Populus trichocarpa]
comp71938_c0	660	224141345	XP_002324034.1	271	1.82e-26	predicted protein [Populus trichocarpa] >gi|222867036|gb|EEF04167.1| predicted protein [Populus trichocarpa]
comp11082_c0	2107	224056721	XP_002298990.1	1250	8.35e-165	aquaporin, MIP family, NIP subfamily [Populus trichocarpa] >gi|222846248|gb|EEE83795.1| aquaporin, MIP family, NIP subfamily [Populus trichocarpa]
comp10709_c0	3766	255579037	XP_002530370.1	4091	0	kinesin heavy chain, putative [Ricinus communis] >gi|223530117|gb|EEF32031.1| kinesin heavy chain, putative [Ricinus communis]
comp28325_c0	1499	255572955	XP_002527408.1	932	2.69e-119	conserved hypothetical protein [Ricinus communis] >gi|223533218|gb|EEF34974.1| conserved hypothetical protein [Ricinus communis]
comp31804_c0	760	--	--	--	--	--
comp25842_c0	1005	147862659	CAN83593.1	384	1.44e-42	hypothetical protein VITISV_037723 [Vitis vinifera]
comp16401_c0	2424	224057838	XP_002299349.1	1451	0	predicted protein [Populus trichocarpa] >gi|222846607|gb|EEE84154.1| predicted protein [Populus trichocarpa]
comp68783_c0	684	224083290	XP_002306978.1	770	7.69e-100	predicted protein [Populus trichocarpa] >gi|222856427|gb|EEE93974.1| predicted protein [Populus trichocarpa]
comp163742_c0	275	--	--	--	--	--
comp21533_c0	3575	51980218	AAU20773.1	1774	0	late elongated hypocotyl [Castanea sativa]
comp21215_c0	408	--	--	--	--	--
comp22946_c1	6718	356503246	XP_003520422.1	1154	0	PREDICTED: uncharacterized protein LOC100785239 [Glycine max]
comp7842_c0	2042	225443470	XP_002273636.1	1823	0	PREDICTED: synaptic vesicle 2-related protein [Vitis vinifera] >gi|297735684|emb|CBI18371.3| unnamed protein product [Vitis vinifera]
comp13783_c0	1581	255541568	XP_002511848.1	1411	0	conserved hypothetical protein [Ricinus communis] >gi|223549028|gb|EEF50517.1| conserved hypothetical protein [Ricinus communis]
comp23358_c0	1202	224116782	XP_002331876.1	221	1.82e-17	predicted protein [Populus trichocarpa] >gi|222875394|gb|EEF12525.1| predicted protein [Populus trichocarpa]
comp26022_c0	1284	255584025	XP_002532757.1	870	3.2e-112	GMP synthase, putative [Ricinus communis] >gi|223527486|gb|EEF29614.1| GMP synthase, putative [Ricinus communis]
comp27595_c0	353	--	--	--	--	--
comp11018_c0	1579	225435836	XP_002283799.1	1362	0	PREDICTED: transcription factor Pur-alpha 1-like [Vitis vinifera]
comp24066_c0	2316	225426534	XP_002278777.1	1659	0	PREDICTED: uncharacterized protein LOC100247984 isoform 1 [Vitis vinifera]
comp61966_c0	680	224116726	XP_002331862.1	480	1.53e-57	predicted protein [Populus trichocarpa] >gi|222875380|gb|EEF12511.1| predicted protein [Populus trichocarpa]
comp23232_c3	4070	225425009	XP_002267464.1	2879	0	PREDICTED: DNA-directed RNA polymerase 1, mitochondrial [Vitis vinifera]
comp15736_c0	2149	224082398	XP_002306678.1	1534	0	auxin efflux carrier component [Populus trichocarpa] >gi|222856127|gb|EEE93674.1| auxin efflux carrier component [Populus trichocarpa]
comp1430_c0	472	384498765	EIE89256.1	250	3.83e-23	endopeptidase [Rhizopus delemar RA 99-880]
comp19989_c0	3134	225442922	XP_002265016.1	721	3.51e-85	PREDICTED: adenine phosphoribosyltransferase 2-like [Vitis vinifera]
comp18436_c0	1799	225431667	XP_002263740.1	1647	0	PREDICTED: serine/threonine-protein phosphatase 7 [Vitis vinifera]
comp18754_c0	3100	302398793	ADL36691.1	785	7.37e-93	GATA domain class transcription factor [Malus x domestica]
comp188_c1	238	--	--	--	--	--
comp115395_c0	503	297733907	CBI15154.3	318	1.76e-33	unnamed protein product [Vitis vinifera]
comp18247_c1	2394	224080986	XP_002306254.1	2540	0	white-brown-complex ABC transporter family [Populus trichocarpa] >gi|222855703|gb|EEE93250.1| white-brown-complex ABC transporter family [Populus trichocarpa]
comp30044_c0	5242	224103117	XP_002312932.1	4094	0	predicted protein [Populus trichocarpa] >gi|222849340|gb|EEE86887.1| predicted protein [Populus trichocarpa]
comp9965_c0	7696	255549258	XP_002515683.1	7995	0	conserved hypothetical protein [Ricinus communis] >gi|223545226|gb|EEF46735.1| conserved hypothetical protein [Ricinus communis]
comp21483_c0	1430	225468618	XP_002266049.1	1005	3.58e-130	PREDICTED: uncharacterized protein LOC100245492 [Vitis vinifera]
comp43789_c0	565	167334	AAA33059.1	148	5.51e-10	dehydrin [Gossypium hirsutum] >gi|384328|prf||1905415A Lea3 protein
comp73596_c0	337	--	--	--	--	--
comp10663_c0	1338	359474353	XP_002265516.2	776	3.16e-97	PREDICTED: uncharacterized protein LOC100257409 [Vitis vinifera]
comp13408_c0	1633	370988687	BAL43557.1	668	9.87e-81	type-A response regulator [Petunia x hybrida]
comp156119_c0	675	255577375	XP_002529567.1	763	3.49e-97	ATP binding protein, putative [Ricinus communis] >gi|223530943|gb|EEF32801.1| ATP binding protein, putative [Ricinus communis]
comp28739_c0	1692	224074851	XP_002304467.1	765	2.92e-94	predicted protein [Populus trichocarpa] >gi|222841899|gb|EEE79446.1| predicted protein [Populus trichocarpa]
comp20316_c0	2353	225465447	XP_002266086.1	642	9.49e-72	PREDICTED: E3 ubiquitin-protein ligase PRT1-like [Vitis vinifera]
comp196357_c0	382	--	--	--	--	--
comp38027_c0	1944	356574323	XP_003555298.1	1922	0	PREDICTED: nucleobase-ascorbate transporter 4-like [Glycine max]
comp13518_c0	5975	225457689	XP_002273784.1	3714	0	PREDICTED: squamosa promoter-binding-like protein 14-like [Vitis vinifera]
comp50527_c0	744	357515783	XP_003628180.1	207	2.49e-17	Cytochrome b6/f complex subunit V [Medicago truncatula] >gi|355522202|gb|AET02656.1| Cytochrome b6/f complex subunit V [Medicago truncatula]
comp31946_c0	1114	225434712	XP_002281090.1	1371	0	PREDICTED: proliferating cell nuclear antigen [Vitis vinifera] >gi|147789518|emb|CAN72062.1| hypothetical protein VITISV_031803 [Vitis vinifera]
comp25268_c0	1355	255548457	XP_002515285.1	592	1.13e-71	Ocs element-binding factor, putative [Ricinus communis] >gi|223545765|gb|EEF47269.1| Ocs element-binding factor, putative [Ricinus communis]
comp11088_c0	4419	255559173	XP_002520608.1	2945	0	sugar transporter, putative [Ricinus communis] >gi|223540207|gb|EEF41781.1| sugar transporter, putative [Ricinus communis]
comp14025_c1	2049	255540425	XP_002511277.1	1030	3.95e-131	cysteine protease, putative [Ricinus communis] >gi|46395620|sp|O65039.1|CYSEP_RICCO RecName: Full=Vignain; AltName: Full=Cysteine endopeptidase; Flags: Precursor >gi|2944446|gb|AAC62396.1| cysteine endopeptidase precursor [Ricinus communis] >gi|223550392|gb|EEF51879.1| cysteine protease, putative [Ricinus communis]
comp29041_c0	1978	224103999	XP_002313277.1	1838	0	predicted protein [Populus trichocarpa] >gi|222849685|gb|EEE87232.1| predicted protein [Populus trichocarpa]
comp24505_c0	3161	255540415	XP_002511272.1	2965	0	conserved hypothetical protein [Ricinus communis] >gi|223550387|gb|EEF51874.1| conserved hypothetical protein [Ricinus communis]
comp83593_c0	611	255602084	XP_002537812.1	296	1.35e-31	conserved hypothetical protein [Ricinus communis] >gi|223514986|gb|EEF24571.1| conserved hypothetical protein [Ricinus communis]
comp15104_c0	2877	225448406	XP_002271517.1	3001	0	PREDICTED: uncharacterized protein LOC100265724 [Vitis vinifera] >gi|297736620|emb|CBI25491.3| unnamed protein product [Vitis vinifera]
comp73039_c0	2344	255553977	XP_002518029.1	2885	0	DNA (cytosine-5)-methyltransferase, putative [Ricinus communis] >gi|223543011|gb|EEF44547.1| DNA (cytosine-5)-methyltransferase, putative [Ricinus communis]
comp44787_c0	2033	224067838	XP_002302558.1	761	8.55e-90	predicted protein [Populus trichocarpa] >gi|222844284|gb|EEE81831.1| predicted protein [Populus trichocarpa]
comp29265_c0	3828	297735041	CBI17403.3	2715	0	unnamed protein product [Vitis vinifera]
comp44902_c0	529	--	--	--	--	--
comp45510_c0	579	--	--	--	--	--
comp1254_c0	425	255537167	XP_002509650.1	392	8.87e-45	conserved hypothetical protein [Ricinus communis] >gi|223549549|gb|EEF51037.1| conserved hypothetical protein [Ricinus communis]
comp14574_c0	4439	359491476	XP_002277625.2	4645	0	PREDICTED: probable ATP-dependent RNA helicase DHX36-like [Vitis vinifera]
comp16904_c0	5735	356517883	XP_003527615.1	3136	0	PREDICTED: uncharacterized protein LOC100815079 [Glycine max]
comp12550_c0	2135	356556468	XP_003546547.1	1502	0	PREDICTED: probable sugar phosphate/phosphate translocator At3g17430-like [Glycine max]
comp13885_c0	3490	255586705	XP_002533977.1	1923	0	CBL-interacting serine/threonine-protein kinase, putative [Ricinus communis] >gi|223526040|gb|EEF28408.1| CBL-interacting serine/threonine-protein kinase, putative [Ricinus communis]
comp23568_c0	5243	356503011	XP_003520306.1	455	9.31e-44	PREDICTED: uncharacterized protein LOC100807511 [Glycine max]
comp12940_c0	937	225452448	XP_002277810.1	430	6.54e-48	PREDICTED: uncharacterized protein LOC100254241 [Vitis vinifera]
comp18343_c0	2160	224133996	XP_002327730.1	1883	0	predicted protein [Populus trichocarpa] >gi|118486583|gb|ABK95130.1| unknown [Populus trichocarpa] >gi|222836815|gb|EEE75208.1| predicted protein [Populus trichocarpa]
comp34139_c0	295	--	--	--	--	--
comp23356_c1	3341	224074629	XP_002304401.1	1176	1.05e-144	predicted protein [Populus trichocarpa] >gi|222841833|gb|EEE79380.1| predicted protein [Populus trichocarpa]
comp23641_c0	1713	75308026	Q9AT56.1	1991	0	RecName: Full=S-adenosylmethionine synthase 1; Short=AdoMet synthase 1; AltName: Full=Methionine adenosyltransferase 1; Short=MAT 1 >gi|13540316|gb|AAK29409.1|AF346305_1 S-adenosyl-L-methionine synthetase [Elaeagnus umbellata]
comp17136_c0	2141	356529048	XP_003533109.1	1469	0	PREDICTED: uncharacterized lipoprotein syc1174_c-like [Glycine max]
comp25187_c0	1851	224129384	XP_002320573.1	1385	0	bile acid:Na+ symporter family protein [Populus trichocarpa] >gi|222861346|gb|EEE98888.1| bile acid:Na+ symporter family protein [Populus trichocarpa]
comp12797_c0	2328	359473000	XP_002278677.2	1439	0	PREDICTED: aspartic proteinase nepenthesin-1-like [Vitis vinifera]
comp21026_c1	1678	296082692	CBI21697.3	549	6.42e-60	unnamed protein product [Vitis vinifera]
comp27758_c0	2267	224134625	XP_002327450.1	2147	0	predicted protein [Populus trichocarpa] >gi|222836004|gb|EEE74425.1| predicted protein [Populus trichocarpa]
comp28420_c0	1909	224069226	XP_002302931.1	1817	0	predicted protein [Populus trichocarpa] >gi|222844657|gb|EEE82204.1| predicted protein [Populus trichocarpa]
comp23278_c0	5147	--	--	--	--	Boea hygrometrica mitochondrion, complete genome
comp91640_c0	357	--	--	--	--	--
comp25466_c0	1031	255562272	XP_002522144.1	356	3.48e-38	conserved hypothetical protein [Ricinus communis] >gi|223538743|gb|EEF40344.1| conserved hypothetical protein [Ricinus communis]
comp18488_c0	1360	385888878	AFI98561.1	883	2.85e-114	RabE1 [Nicotiana benthamiana]
comp11858_c0	2784	255545584	XP_002513852.1	960	5.29e-118	Transcription factor TGA7, putative [Ricinus communis] >gi|223546938|gb|EEF48435.1| Transcription factor TGA7, putative [Ricinus communis]
comp24252_c0	410	359476412	XP_002272657.2	356	4.3e-40	PREDICTED: serine/arginine-rich splicing factor 7-like isoform 1 [Vitis vinifera] >gi|296083786|emb|CBI24003.3| unnamed protein product [Vitis vinifera]
comp19880_c0	2132	224105439	XP_002313812.1	183	1.09e-11	predicted protein [Populus trichocarpa] >gi|222850220|gb|EEE87767.1| predicted protein [Populus trichocarpa]
comp21871_c1	470	--	--	--	--	--
comp61745_c0	379	--	--	--	--	--
comp39885_c0	918	224077346	XP_002305221.1	262	2.27e-24	predicted protein [Populus trichocarpa] >gi|222848185|gb|EEE85732.1| predicted protein [Populus trichocarpa]
comp18152_c1	368	--	--	--	--	--
comp54131_c0	529	--	--	--	--	--
comp27767_c0	677	--	--	--	--	--
comp26281_c0	2406	224113127	XP_002316399.1	1768	0	predicted protein [Populus trichocarpa] >gi|222865439|gb|EEF02570.1| predicted protein [Populus trichocarpa]
comp92292_c0	692	--	--	--	--	Corchorus olitorius microsatellite MJM566 sequence
comp18174_c0	6976	359489093	XP_002271177.2	5999	0	PREDICTED: uncharacterized protein LOC100252352 [Vitis vinifera]
comp14472_c0	2749	225432124	XP_002264226.1	1154	6.03e-142	PREDICTED: DNA (cytosine-5)-methyltransferase DRM2-like [Vitis vinifera]
comp14579_c0	1026	224133664	XP_002327650.1	451	3.54e-52	predicted protein [Populus trichocarpa] >gi|222836735|gb|EEE75128.1| predicted protein [Populus trichocarpa]
comp85503_c0	571	--	--	--	--	--
comp67926_c0	228	--	--	--	--	--
comp12446_c0	1796	118489522	ABK96563.1	235	3.68e-19	unknown [Populus trichocarpa x Populus deltoides]
comp31154_c0	1892	255582261	XP_002531922.1	2217	0	Glucan endo-1,3-beta-glucosidase precursor, putative [Ricinus communis] >gi|223528432|gb|EEF30466.1| Glucan endo-1,3-beta-glucosidase precursor, putative [Ricinus communis]
comp9490_c0	1290	224078600	XP_002305570.1	393	5.24e-42	predicted protein [Populus trichocarpa] >gi|222848534|gb|EEE86081.1| predicted protein [Populus trichocarpa]
comp22925_c0	2302	297811861	XP_002873814.1	320	2.29e-28	hypothetical protein ARALYDRAFT_488576 [Arabidopsis lyrata subsp. lyrata] >gi|297319651|gb|EFH50073.1| hypothetical protein ARALYDRAFT_488576 [Arabidopsis lyrata subsp. lyrata]
comp27604_c0	2149	255575683	XP_002528741.1	1928	0	Cell division protein ftsZ, putative [Ricinus communis] >gi|223531835|gb|EEF33653.1| Cell division protein ftsZ, putative [Ricinus communis]
comp11585_c0	1561	359473206	XP_002263883.2	1065	4.46e-138	PREDICTED: F-box/kelch-repeat protein At1g23390 [Vitis vinifera]
comp12729_c0	1412	358391667	EHK41071.1	199	1.07e-14	hypothetical protein TRIATDRAFT_301761 [Trichoderma atroviride IMI 206040]
comp23286_c0	4116	225432806	XP_002279386.1	3781	0	PREDICTED: uncharacterized protein LOC100249467 [Vitis vinifera] >gi|297737117|emb|CBI26318.3| unnamed protein product [Vitis vinifera]
comp9578_c0	483	--	--	--	--	--
comp21012_c1	3330	297738482	CBI27683.3	1313	5.4e-168	unnamed protein product [Vitis vinifera]
comp67737_c0	441	--	--	--	--	--
comp14732_c0	2238	302141996	CBI19199.3	2234	0	unnamed protein product [Vitis vinifera]
comp101823_c0	447	--	--	--	--	--
comp24419_c0	837	255553037	XP_002517561.1	608	1.55e-76	histone h2a, putative [Ricinus communis] >gi|223543193|gb|EEF44725.1| histone h2a, putative [Ricinus communis]
comp26621_c0	948	255576465	XP_002529124.1	396	1.44e-44	conserved hypothetical protein [Ricinus communis] >gi|223531403|gb|EEF33237.1| conserved hypothetical protein [Ricinus communis]
comp14893_c0	2480	225444574	XP_002277240.1	741	3.6e-87	PREDICTED: uncharacterized protein LOC100261032 [Vitis vinifera]
comp9824_c0	1931	225442121	XP_002273108.1	1685	0	PREDICTED: nodulation-signaling pathway 1 protein [Vitis vinifera]
comp20612_c0	676	356529231	XP_003533199.1	211	4.4e-17	PREDICTED: F-box protein At1g60400-like [Glycine max]
comp22313_c0	2711	--	--	--	--	Manihot esculenta precursor microRNA miR166b gene, complete sequence
comp24534_c0	2795	225425033	XP_002269902.1	2696	0	PREDICTED: protein NSP-INTERACTING KINASE 1 [Vitis vinifera] >gi|297738231|emb|CBI27432.3| unnamed protein product [Vitis vinifera]
comp11017_c1	1781	224129424	XP_002328713.1	2004	0	predicted protein [Populus trichocarpa] >gi|222839011|gb|EEE77362.1| predicted protein [Populus trichocarpa]
comp8241_c0	1483	224079574	XP_002305892.1	635	5.56e-76	predicted protein [Populus trichocarpa] >gi|222848856|gb|EEE86403.1| predicted protein [Populus trichocarpa]
comp273392_c0	321	--	--	--	--	--
comp17809_c0	1750	--	--	--	--	--
comp14349_c0	1536	281366637	ADA63528.1	1914	0	cytochrome c oxidase subunit I [Dermatophagoides pteronyssinus]
comp8146_c0	1413	224138956	XP_002326732.1	323	6.86e-31	predicted protein [Populus trichocarpa] >gi|222834054|gb|EEE72531.1| predicted protein [Populus trichocarpa]
comp11871_c0	1701	224128296	XP_002329129.1	585	3.82e-68	predicted protein [Populus trichocarpa] >gi|222869798|gb|EEF06929.1| predicted protein [Populus trichocarpa]
comp10909_c0	1119	--	--	--	--	--
comp37209_c0	770	--	--	--	--	--
comp28775_c0	1331	359480099	XP_002266289.2	527	7.66e-61	PREDICTED: alba-like protein C9orf23 homolog [Vitis vinifera]
comp19278_c0	2314	224109268	XP_002315142.1	1981	0	predicted protein [Populus trichocarpa] >gi|222864182|gb|EEF01313.1| predicted protein [Populus trichocarpa]
comp39502_c0	1101	224087758	XP_002308222.1	765	3.46e-97	predicted protein [Populus trichocarpa] >gi|222854198|gb|EEE91745.1| predicted protein [Populus trichocarpa]
comp21875_c0	1280	384487997	EIE80177.1	352	1.09e-34	hypothetical protein RO3G_04882 [Rhizopus delemar RA 99-880]
comp24125_c0	919	21553516	AAM62609.1	486	8.3e-58	unknown [Arabidopsis thaliana]
comp9639_c0	952	224082842	XP_002306862.1	634	1.47e-74	predicted protein [Populus trichocarpa] >gi|222856311|gb|EEE93858.1| predicted protein [Populus trichocarpa]
comp27874_c0	6163	332322132	CCA66040.1	1583	0	hypothetical protein [Beta vulgaris subsp. vulgaris]
comp59907_c0	210	--	--	--	--	--
comp11391_c0	938	255585910	XP_002533628.1	461	2.77e-54	conserved hypothetical protein [Ricinus communis] >gi|223526486|gb|EEF28757.1| conserved hypothetical protein [Ricinus communis]
comp22862_c0	1597	224084526	XP_002307325.1	258	1.98e-22	predicted protein [Populus trichocarpa] >gi|222856774|gb|EEE94321.1| predicted protein [Populus trichocarpa]
comp25348_c0	2634	359488843	XP_002274441.2	2505	0	PREDICTED: uncharacterized protein LOC100254332 [Vitis vinifera]
comp13705_c1	4151	255545438	XP_002513779.1	3287	0	RNA binding protein, putative [Ricinus communis] >gi|223546865|gb|EEF48362.1| RNA binding protein, putative [Ricinus communis]
comp21364_c8	7562	255541636	XP_002511882.1	8195	0	Chromo domain protein, putative [Ricinus communis] >gi|223549062|gb|EEF50551.1| Chromo domain protein, putative [Ricinus communis]
comp21602_c0	1736	224078840	XP_002305648.1	1300	2.26e-172	predicted protein [Populus trichocarpa] >gi|222848612|gb|EEE86159.1| predicted protein [Populus trichocarpa]
comp23248_c0	2319	224072885	XP_002303927.1	1356	6.82e-170	predicted protein [Populus trichocarpa] >gi|222841359|gb|EEE78906.1| predicted protein [Populus trichocarpa]
comp18216_c0	1829	262090294	ACY25088.1	966	1.18e-122	DREB1C [Gossypium hirsutum]
comp8787_c0	1289	225461324	XP_002284551.1	665	2.33e-80	PREDICTED: uncharacterized protein LOC100267532 [Vitis vinifera]
comp8140_c0	1492	225428348	XP_002280017.1	505	1.97e-56	PREDICTED: putative DNA-binding protein ESCAROLA [Vitis vinifera]
comp23378_c2	5746	242082275	XP_002445906.1	291	3.36e-77	hypothetical protein SORBIDRAFT_07g027820 [Sorghum bicolor] >gi|241942256|gb|EES15401.1| hypothetical protein SORBIDRAFT_07g027820 [Sorghum bicolor]
comp28149_c0	774	--	--	--	--	--
comp16758_c0	1088	297741515	CBI32647.3	611	1.55e-74	unnamed protein product [Vitis vinifera]
comp27223_c0	3108	255555231	XP_002518652.1	3201	0	pentatricopeptide repeat-containing protein, putative [Ricinus communis] >gi|223542033|gb|EEF43577.1| pentatricopeptide repeat-containing protein, putative [Ricinus communis]
comp13582_c0	1289	225439370	XP_002270030.1	632	7.9e-76	PREDICTED: uncharacterized protein At5g39865-like [Vitis vinifera]
comp14502_c0	1605	255551703	XP_002516897.1	1591	0	Flavonol synthase/flavanone 3-hydroxylase, putative [Ricinus communis] >gi|223543985|gb|EEF45511.1| Flavonol synthase/flavanone 3-hydroxylase, putative [Ricinus communis]
comp19164_c0	868	224085946	XP_002307750.1	915	1.65e-120	predicted protein [Populus trichocarpa] >gi|222857199|gb|EEE94746.1| predicted protein [Populus trichocarpa]
comp15422_c0	1143	351721086	NP_001236174.1	181	2.27e-13	uncharacterized protein LOC100306260 [Glycine max] >gi|255628031|gb|ACU14360.1| unknown [Glycine max]
comp16970_c0	2609	297746351	CBI16407.3	845	3.22e-100	unnamed protein product [Vitis vinifera]
comp7817_c0	1578	4185148	AAD08951.1	420	1.67e-56	putative reverse transcriptase [Arabidopsis thaliana] >gi|20197043|gb|AAM14892.1| putative reverse transcriptase [Arabidopsis thaliana]
comp72858_c0	274	--	--	--	--	--
comp14287_c0	1075	147799995	CAN68264.1	658	4.04e-78	hypothetical protein VITISV_002761 [Vitis vinifera]
comp29115_c0	909	225454190	XP_002272636.1	422	2.2e-47	PREDICTED: uncharacterized protein LOC100244723 [Vitis vinifera]
comp24914_c0	1157	225469636	XP_002265147.1	453	3.63e-51	PREDICTED: uncharacterized protein LOC100252669 [Vitis vinifera]
comp11880_c0	3307	225430884	XP_002269670.1	2196	0	PREDICTED: BEL1-like homeodomain protein 4-like [Vitis vinifera]
comp14933_c0	2222	310781377	ADP24158.1	2241	0	flavonoid 3'-hydroxylase [Gossypium hirsutum] >gi|310781379|gb|ADP24159.1| flavonoid 3'-hydroxylase [Gossypium hirsutum]
comp13696_c1	3826	255540053	XP_002511091.1	3300	0	RNA-binding protein, putative [Ricinus communis] >gi|223550206|gb|EEF51693.1| RNA-binding protein, putative [Ricinus communis]
comp21957_c0	2360	296089966	CBI39785.3	1189	8.87e-154	unnamed protein product [Vitis vinifera]
comp11109_c0	1333	255565591	XP_002523785.1	530	3.16e-62	zinc finger protein, putative [Ricinus communis] >gi|223536873|gb|EEF38511.1| zinc finger protein, putative [Ricinus communis]
comp20003_c0	1103	356521883	XP_003529580.1	222	4.05e-17	PREDICTED: cullin-1-like isoform 3 [Glycine max]
comp19005_c0	2427	255561799	XP_002521909.1	1066	5.08e-136	conserved hypothetical protein [Ricinus communis] >gi|223538947|gb|EEF40545.1| conserved hypothetical protein [Ricinus communis]
comp34818_c0	1696	255538218	XP_002510174.1	1572	0	serine-threonine protein kinase, plant-type, putative [Ricinus communis] >gi|223550875|gb|EEF52361.1| serine-threonine protein kinase, plant-type, putative [Ricinus communis]
comp23794_c0	1161	--	--	--	--	--
comp23112_c0	5015	356511518	XP_003524472.1	219	1.61e-18	PREDICTED: uncharacterized protein LOC100786679 [Glycine max]
comp26492_c0	1211	344190168	AEM97866.1	1207	2.31e-162	Cu/Zn-superoxide dismutase copper chaperone precursor [Corylus heterophylla]
comp26232_c0	1523	255561170	XP_002521597.1	1253	4.31e-168	transporter, putative [Ricinus communis] >gi|223539275|gb|EEF40868.1| transporter, putative [Ricinus communis]
comp9520_c0	1819	225430975	XP_002272148.1	954	4.84e-120	PREDICTED: uncharacterized protein LOC100263320 [Vitis vinifera]
comp44996_c0	564	--	--	--	--	--
comp24801_c0	1661	255579815	XP_002530745.1	1502	0	conserved hypothetical protein [Ricinus communis] >gi|223529709|gb|EEF31651.1| conserved hypothetical protein [Ricinus communis]
comp8696_c0	2112	224064055	XP_002301369.1	1680	0	predicted protein [Populus trichocarpa] >gi|222843095|gb|EEE80642.1| predicted protein [Populus trichocarpa]
comp27056_c0	339	224129772	XP_002320667.1	165	3.34e-13	predicted protein [Populus trichocarpa] >gi|222861440|gb|EEE98982.1| predicted protein [Populus trichocarpa]
comp15027_c1	1109	15529202	AAK97695.1	334	5.59e-33	AT3g01160/T4P13_15 [Arabidopsis thaliana] >gi|25090261|gb|AAN72264.1| At3g01160/T4P13_15 [Arabidopsis thaliana]
comp24935_c0	1821	255570037	XP_002525981.1	931	2.8e-118	DUF26 domain-containing protein 1 precursor, putative [Ricinus communis] >gi|223534713|gb|EEF36405.1| DUF26 domain-containing protein 1 precursor, putative [Ricinus communis]
comp249303_c0	315	--	--	--	--	--
comp24722_c0	2316	359484228	XP_002285448.2	1885	0	PREDICTED: putative clathrin assembly protein At5g35200 isoform 1 [Vitis vinifera] >gi|359484230|ref|XP_003633084.1| PREDICTED: putative clathrin assembly protein At5g35200 isoform 2 [Vitis vinifera]
comp23623_c0	3267	302142715	CBI19918.3	2003	0	unnamed protein product [Vitis vinifera]
comp28424_c0	1143	224102203	XP_002312588.1	813	9.32e-104	predicted protein [Populus trichocarpa] >gi|222852408|gb|EEE89955.1| predicted protein [Populus trichocarpa]
comp24176_c0	1510	188509932	ACD56621.1	1520	0	putative nodulin-like protein [Gossypioides kirkii]
comp58407_c0	842	147805932	CAN74403.1	496	4.1e-54	hypothetical protein VITISV_043633 [Vitis vinifera]
comp23716_c0	1772	253509569	ACT32029.1	1838	0	caffeic acid O-methyltransferase 2 [Gossypium hirsutum]
comp19698_c1	1064	297739699	CBI29881.3	823	3.34e-105	unnamed protein product [Vitis vinifera]
comp17486_c1	861	255581412	XP_002531514.1	686	1.74e-79	Leucine-rich repeat receptor protein kinase EXS precursor, putative [Ricinus communis] >gi|223528867|gb|EEF30868.1| Leucine-rich repeat receptor protein kinase EXS precursor, putative [Ricinus communis]
comp13017_c0	2072	224114439	XP_002316760.1	1616	0	predicted protein [Populus trichocarpa] >gi|222859825|gb|EEE97372.1| predicted protein [Populus trichocarpa]
comp18643_c0	1747	224072260	XP_002303678.1	854	3.23e-107	f-box family protein [Populus trichocarpa] >gi|222841110|gb|EEE78657.1| f-box family protein [Populus trichocarpa]
comp27843_c0	1238	225436081	XP_002277148.1	1005	2.06e-130	PREDICTED: BTB/POZ and MATH domain-containing protein 4-like isoform 1 [Vitis vinifera]
comp12367_c0	1250	224135477	XP_002322083.1	990	2.38e-130	predicted protein [Populus trichocarpa] >gi|222869079|gb|EEF06210.1| predicted protein [Populus trichocarpa]
comp15204_c0	592	--	--	--	--	--
comp14042_c0	5333	225432468	XP_002277304.1	3701	0	PREDICTED: uncharacterized protein LOC100266559 [Vitis vinifera]
comp27219_c0	1852	18447765	AAL67993.1	2626	0	fiddlehead-like protein [Gossypium hirsutum]
comp164958_c0	289	328771835	EGF81874.1	149	1.52e-09	hypothetical protein BATDEDRAFT_23554 [Batrachochytrium dendrobatidis JAM81]
comp18805_c0	625	60679580	AAX34052.1	468	1.91e-56	Sui m 5.03 allergen [Suidasia medanensis]
comp51997_c0	1825	224103891	XP_002313234.1	1011	1e-126	GRAS family transcription factor [Populus trichocarpa] >gi|222849642|gb|EEE87189.1| GRAS family transcription factor [Populus trichocarpa]
comp53397_c0	923	255544067	XP_002513096.1	306	4.05e-28	conserved hypothetical protein [Ricinus communis] >gi|223548107|gb|EEF49599.1| conserved hypothetical protein [Ricinus communis]
comp11966_c0	1809	224141539	XP_002324127.1	1800	0	predicted protein [Populus trichocarpa] >gi|222865561|gb|EEF02692.1| predicted protein [Populus trichocarpa]
comp20894_c0	2197	296090384	CBI40203.3	1364	5.88e-179	unnamed protein product [Vitis vinifera]
comp21195_c0	1165	224105409	XP_002313801.1	137	2.91e-07	predicted protein [Populus trichocarpa] >gi|222850209|gb|EEE87756.1| predicted protein [Populus trichocarpa]
comp23228_c1	5403	255537079	XP_002509606.1	1733	0	leucine rich repeat receptor kinase, putative [Ricinus communis] >gi|223549505|gb|EEF50993.1| leucine rich repeat receptor kinase, putative [Ricinus communis]
comp43684_c0	735	--	--	--	--	--
comp62394_c0	248	--	--	--	--	--
comp13460_c0	1448	224099503	XP_002311509.1	589	5.03e-71	predicted protein [Populus trichocarpa] >gi|222851329|gb|EEE88876.1| predicted protein [Populus trichocarpa]
comp20262_c0	2198	359477666	XP_002285287.2	1785	0	PREDICTED: casein kinase I isoform delta-like isoform 1 [Vitis vinifera] >gi|296083671|emb|CBI23660.3| unnamed protein product [Vitis vinifera]
comp24854_c0	3041	225427356	XP_002282657.1	3899	0	PREDICTED: lon protease homolog 2, peroxisomal [Vitis vinifera] >gi|297742183|emb|CBI33970.3| unnamed protein product [Vitis vinifera]
comp14590_c0	3229	255545834	XP_002513977.1	3203	0	isoamylase, putative [Ricinus communis] >gi|223547063|gb|EEF48560.1| isoamylase, putative [Ricinus communis]
comp29007_c0	1867	255544912	XP_002513517.1	1173	4.4e-152	conserved hypothetical protein [Ricinus communis] >gi|223547425|gb|EEF48920.1| conserved hypothetical protein [Ricinus communis]
comp1765_c0	459	29825377	AAO92280.1	306	4e-32	putative HMG-like protein [Dermacentor variabilis]
comp15517_c0	4294	224063319	XP_002301094.1	1648	0	predicted protein [Populus trichocarpa] >gi|222842820|gb|EEE80367.1| predicted protein [Populus trichocarpa]
comp30626_c0	851	255568333	XP_002525141.1	476	5.1e-56	hydrolase, hydrolyzing O-glycosyl compounds, putative [Ricinus communis] >gi|223535600|gb|EEF37268.1| hydrolase, hydrolyzing O-glycosyl compounds, putative [Ricinus communis]
comp85014_c0	492	--	--	--	--	--
comp992_c0	682	55419652	AAV51939.1	454	1.37e-53	SBP transcription factor [Gossypium hirsutum]
comp27931_c0	1226	255541158	XP_002511643.1	819	1.51e-104	conserved hypothetical protein [Ricinus communis] >gi|223548823|gb|EEF50312.1| conserved hypothetical protein [Ricinus communis]
comp48854_c0	863	--	--	--	--	--
comp9157_c0	2201	225438894	XP_002279137.1	2507	0	PREDICTED: pentatricopeptide repeat-containing protein At4g37380, chloroplastic-like [Vitis vinifera]
comp12245_c0	1683	255559515	XP_002520777.1	1439	0	conserved hypothetical protein [Ricinus communis] >gi|223539908|gb|EEF41486.1| conserved hypothetical protein [Ricinus communis]
comp21495_c0	5662	255539545	XP_002510837.1	2277	0	Transcriptional corepressor SEUSS, putative [Ricinus communis] >gi|223549952|gb|EEF51439.1| Transcriptional corepressor SEUSS, putative [Ricinus communis]
comp19263_c0	1155	255567029	XP_002524497.1	1143	4.74e-153	Peroxidase 25 precursor, putative [Ricinus communis] >gi|223536285|gb|EEF37937.1| Peroxidase 25 precursor, putative [Ricinus communis]
comp23812_c0	1859	321146482	ADW65758.1	1463	0	CONSTANS-like protein [Gossypium hirsutum]
comp20429_c1	672	255558702	XP_002520375.1	287	5.13e-28	hypothetical protein RCOM_1192800 [Ricinus communis] >gi|223540422|gb|EEF41991.1| hypothetical protein RCOM_1192800 [Ricinus communis]
comp22333_c0	2313	255548570	XP_002515341.1	1304	0	pentatricopeptide repeat-containing protein, putative [Ricinus communis] >gi|223545285|gb|EEF46790.1| pentatricopeptide repeat-containing protein, putative [Ricinus communis]
comp30714_c0	966	255584700	XP_002533071.1	1259	3.45e-169	conserved hypothetical protein [Ricinus communis] >gi|223527135|gb|EEF29310.1| conserved hypothetical protein [Ricinus communis]
comp20804_c0	3675	255573838	XP_002527838.1	4192	0	helicase, putative [Ricinus communis] >gi|223532762|gb|EEF34541.1| helicase, putative [Ricinus communis]
comp76911_c0	427	--	--	--	--	--
comp25789_c0	2780	255549601	XP_002515852.1	3773	0	5-methyltetrahydropteroyltriglutamate--homocysteine methyltransferase, putative [Ricinus communis] >gi|223545007|gb|EEF46521.1| 5-methyltetrahydropteroyltriglutamate--homocysteine methyltransferase, putative [Ricinus communis]
comp13371_c1	243	--	--	--	--	--
comp14926_c0	5075	225444541	XP_002275549.1	2673	0	PREDICTED: potassium channel KAT1 [Vitis vinifera]
comp13641_c0	1505	359491154	XP_002262951.2	665	7.62e-80	PREDICTED: uncharacterized protein LOC100251251 [Vitis vinifera] >gi|297733618|emb|CBI14865.3| unnamed protein product [Vitis vinifera]
comp16654_c0	2691	255537659	XP_002509896.1	2001	0	conserved hypothetical protein [Ricinus communis] >gi|223549795|gb|EEF51283.1| conserved hypothetical protein [Ricinus communis]
comp27563_c0	2893	296088674	CBI38124.3	2975	0	unnamed protein product [Vitis vinifera]
comp29254_c0	2118	225432159	XP_002274904.1	1799	0	PREDICTED: pentatricopeptide repeat-containing protein At3g06430, chloroplastic [Vitis vinifera]
comp12888_c0	2877	255576627	XP_002529203.1	2617	0	conserved hypothetical protein [Ricinus communis] >gi|223531321|gb|EEF33159.1| conserved hypothetical protein [Ricinus communis]
comp12540_c0	2333	441481995	AGC39092.1	1780	0	remorin-1 protein [Dimocarpus longan]
comp21226_c1	278	--	--	--	--	--
comp25936_c0	3345	255544928	XP_002513525.1	1754	0	nucleic acid binding protein, putative [Ricinus communis] >gi|223547433|gb|EEF48928.1| nucleic acid binding protein, putative [Ricinus communis]
comp13611_c0	1093	224096359	XP_002310609.1	542	1.25e-64	predicted protein [Populus trichocarpa] >gi|222853512|gb|EEE91059.1| predicted protein [Populus trichocarpa]
comp14545_c0	442	255583867	XP_002532684.1	273	2.62e-28	conserved hypothetical protein [Ricinus communis] >gi|223527581|gb|EEF29697.1| conserved hypothetical protein [Ricinus communis]
comp24748_c0	1581	224111294	XP_002315806.1	1513	0	predicted protein [Populus trichocarpa] >gi|222864846|gb|EEF01977.1| predicted protein [Populus trichocarpa]
comp13297_c0	3491	225432412	XP_002276957.1	2384	0	PREDICTED: uncharacterized protein LOC100244334 [Vitis vinifera]
comp21535_c0	2818	359493507	XP_002263295.2	900	1.11e-104	PREDICTED: wall-associated receptor kinase 2-like [Vitis vinifera]
comp18221_c0	1663	354464671	AER26531.1	1981	0	fructose 1,6 bisphosphate aldolase class 1 [Carica papaya]
comp14758_c0	4983	359386142	AEV43360.1	1820	0	RNA recognition motif protein 1 [Citrus sinensis]
comp14247_c0	1442	224060207	XP_002300085.1	796	2.49e-100	predicted protein [Populus trichocarpa] >gi|222847343|gb|EEE84890.1| predicted protein [Populus trichocarpa]
comp13319_c1	1182	225459336	XP_002284185.1	875	3.16e-112	PREDICTED: uncharacterized protein LOC100264413 [Vitis vinifera]
comp23566_c0	3249	255577491	XP_002529624.1	1741	0	leucine-rich repeat containing protein, putative [Ricinus communis] >gi|223530909|gb|EEF32769.1| leucine-rich repeat containing protein, putative [Ricinus communis]
comp26572_c0	2002	255583962	XP_002532728.1	2140	0	ptm1, putative [Ricinus communis] >gi|223527536|gb|EEF29659.1| ptm1, putative [Ricinus communis]
comp11315_c0	4748	255562653	XP_002522332.1	1950	0	leucine-rich repeat-containing protein, putative [Ricinus communis] >gi|223538410|gb|EEF40016.1| leucine-rich repeat-containing protein, putative [Ricinus communis]
comp12513_c0	340	--	--	--	--	--
comp13681_c0	2616	224136238	XP_002322279.1	1417	0	chromatin remodeling complex subunit [Populus trichocarpa] >gi|222869275|gb|EEF06406.1| chromatin remodeling complex subunit [Populus trichocarpa]
comp25769_c0	3940	224141143	XP_002323934.1	1987	0	predicted protein [Populus trichocarpa] >gi|222866936|gb|EEF04067.1| predicted protein [Populus trichocarpa]
comp51773_c0	1069	255549442	XP_002515774.1	1423	0	Pectinesterase-2 precursor, putative [Ricinus communis] >gi|223545102|gb|EEF46613.1| Pectinesterase-2 precursor, putative [Ricinus communis]
comp192587_c0	243	224115234	XP_002332194.1	157	6.81e-12	predicted protein [Populus trichocarpa] >gi|222875301|gb|EEF12432.1| predicted protein [Populus trichocarpa]
comp11833_c0	2408	356536520	XP_003536785.1	1135	2.63e-144	PREDICTED: protein CLP1 homolog [Glycine max]
comp11017_c0	881	225456004	XP_002279101.1	1149	5.67e-150	PREDICTED: stromal 70 kDa heat shock-related protein, chloroplastic-like [Vitis vinifera]
comp20956_c0	2680	356570325	XP_003553340.1	1955	0	PREDICTED: nucleolar MIF4G domain-containing protein 1-like [Glycine max]
comp24975_c0	1677	225438980	XP_002284333.1	1704	0	PREDICTED: casein kinase II subunit alpha isoform 1 [Vitis vinifera] >gi|296087330|emb|CBI33704.3| unnamed protein product [Vitis vinifera]
comp24356_c0	641	--	--	--	--	--
comp45598_c0	586	--	--	--	--	--
comp10830_c0	2667	255542430	XP_002512278.1	2377	0	Serine/threonine-protein kinase cdk9, putative [Ricinus communis] >gi|223548239|gb|EEF49730.1| Serine/threonine-protein kinase cdk9, putative [Ricinus communis]
comp18333_c0	1340	255545488	XP_002513804.1	728	5.33e-89	Caldesmon, putative [Ricinus communis] >gi|223546890|gb|EEF48387.1| Caldesmon, putative [Ricinus communis]
comp25259_c0	1089	255553426	XP_002517754.1	874	2.36e-114	acetyltransferase complex ard1 subunit, putative [Ricinus communis] >gi|223543026|gb|EEF44561.1| acetyltransferase complex ard1 subunit, putative [Ricinus communis]
comp17406_c0	2461	224068935	XP_002326235.1	1652	0	predicted protein [Populus trichocarpa] >gi|222833428|gb|EEE71905.1| predicted protein [Populus trichocarpa]
comp11655_c0	2487	255572579	XP_002527223.1	3366	0	oligopeptidase A, putative [Ricinus communis] >gi|223533399|gb|EEF35149.1| oligopeptidase A, putative [Ricinus communis]
comp265987_c0	322	194759596	XP_001962033.1	117	2.5e-06	GF14635 [Drosophila ananassae] >gi|190615730|gb|EDV31254.1| GF14635 [Drosophila ananassae]
comp43375_c0	639	--	--	--	--	--
comp5881_c0	711	--	--	--	--	--
comp14194_c0	2473	300507129	ADK23940.1	2217	0	KASII [Gossypium hirsutum]
comp14823_c1	1278	255541074	XP_002511601.1	1158	1.08e-146	ubiquitin-protein ligase, putative [Ricinus communis] >gi|223548781|gb|EEF50270.1| ubiquitin-protein ligase, putative [Ricinus communis]
comp12793_c0	1378	255587469	XP_002534282.1	1432	0	receptor protein kinase, putative [Ricinus communis] >gi|223525577|gb|EEF28099.1| receptor protein kinase, putative [Ricinus communis]
comp5320_c0	650	357474983	XP_003607777.1	546	4.97e-64	Anthocyanidin 5 3-O-glucosyltransferase [Medicago truncatula] >gi|355508832|gb|AES89974.1| Anthocyanidin 5 3-O-glucosyltransferase [Medicago truncatula]
comp22093_c0	3041	238479547	NP_001154572.1	648	5.39e-89	RNA-binding ASCH domain protein [Arabidopsis thaliana] >gi|330255179|gb|AEC10273.1| RNA-binding ASCH domain protein [Arabidopsis thaliana]
comp18551_c0	4207	224121634	XP_002318632.1	1913	0	predicted protein [Populus trichocarpa] >gi|222859305|gb|EEE96852.1| predicted protein [Populus trichocarpa]
comp19547_c0	738	224154728	XP_002337508.1	533	1.53e-64	predicted protein [Populus trichocarpa] >gi|222839489|gb|EEE77826.1| predicted protein [Populus trichocarpa]
comp50128_c0	1290	356559081	XP_003547830.1	1368	0	PREDICTED: protein BREVIS RADIX-like [Glycine max]
comp25904_c0	1409	224137238	XP_002327076.1	952	6.48e-124	predicted protein [Populus trichocarpa] >gi|222835391|gb|EEE73826.1| predicted protein [Populus trichocarpa]
comp18309_c0	1675	255537749	XP_002509941.1	795	7.27e-105	hypothetical protein RCOM_1691430 [Ricinus communis] >gi|223549840|gb|EEF51328.1| hypothetical protein RCOM_1691430 [Ricinus communis]
comp11975_c0	1768	--	--	--	--	--
comp25676_c0	797	188036222	3BBN	301	2.71e-30	Chain U, Homology Model For The Spinach Chloroplast 30s Subunit Fitted To 9.4a Cryo-Em Map Of The 70s Chlororibosome. >gi|17154781|gb|AAL35983.1|AF104396_1 ribosome-like protein [Cucumis sativus]
comp49136_c0	461	255559418	XP_002520729.1	153	1.1e-09	conserved hypothetical protein [Ricinus communis] >gi|223540114|gb|EEF41691.1| conserved hypothetical protein [Ricinus communis]
comp23341_c0	5445	255562613	XP_002522312.1	6592	0	nucleotide binding protein, putative [Ricinus communis] >gi|223538390|gb|EEF39996.1| nucleotide binding protein, putative [Ricinus communis]
comp27033_c0	1203	359806644	NP_001241278.1	795	1.71e-101	uncharacterized protein LOC100805822 [Glycine max] >gi|255647802|gb|ACU24361.1| unknown [Glycine max]
comp26580_c0	1369	321440548	ADW84692.1	1001	4.55e-132	dehydroascorbate reductase [Theobroma cacao]
comp21157_c0	1050	224112587	XP_002332749.1	762	2.79e-97	predicted protein [Populus trichocarpa] >gi|222833077|gb|EEE71554.1| predicted protein [Populus trichocarpa] >gi|283136114|gb|ADB11376.1| tau class glutathione transferase GSTU52 [Populus trichocarpa]
comp18753_c0	1580	255540509	XP_002511319.1	857	2.28e-107	protein kinase atn1, putative [Ricinus communis] >gi|223550434|gb|EEF51921.1| protein kinase atn1, putative [Ricinus communis]
comp8725_c0	994	225439823	XP_002277319.1	370	2.93e-40	PREDICTED: uncharacterized protein LOC100243200 [Vitis vinifera] >gi|147771778|emb|CAN66779.1| hypothetical protein VITISV_039550 [Vitis vinifera]
comp19055_c0	1782	224132018	XP_002321235.1	1359	0	predicted protein [Populus trichocarpa] >gi|222862008|gb|EEE99550.1| predicted protein [Populus trichocarpa]
comp17901_c0	1224	255558226	XP_002520140.1	793	7.48e-101	conserved hypothetical protein [Ricinus communis] >gi|223540632|gb|EEF42195.1| conserved hypothetical protein [Ricinus communis]
comp28624_c0	1439	224125042	XP_002319488.1	893	2.35e-112	predicted protein [Populus trichocarpa] >gi|222857864|gb|EEE95411.1| predicted protein [Populus trichocarpa]
comp16414_c0	797	--	--	--	--	--
comp9844_c0	2470	224146838	XP_002336349.1	2039	0	predicted protein [Populus trichocarpa] >gi|222834774|gb|EEE73237.1| predicted protein [Populus trichocarpa]
comp19478_c0	3899	359476014	XP_002280960.2	3630	0	PREDICTED: DNA topoisomerase 1-like [Vitis vinifera]
comp17546_c0	946	359491317	XP_003634263.1	1088	5.83e-141	PREDICTED: pentatricopeptide repeat-containing protein At5g61400-like [Vitis vinifera]
comp17885_c1	2654	255587629	XP_002534335.1	2251	0	RNA binding protein, putative [Ricinus communis] >gi|223525472|gb|EEF28048.1| RNA binding protein, putative [Ricinus communis]
comp21976_c0	4000	225450356	XP_002274890.1	834	1.81e-93	PREDICTED: uncharacterized protein LOC100258075 [Vitis vinifera]
comp10904_c0	953	--	--	--	--	--
comp24625_c0	986	224058443	XP_002299512.1	287	8.19e-29	predicted protein [Populus trichocarpa] >gi|222846770|gb|EEE84317.1| predicted protein [Populus trichocarpa]
comp39711_c0	2056	224139376	XP_002323082.1	898	5.47e-136	cytochrome P450 [Populus trichocarpa] >gi|222867712|gb|EEF04843.1| cytochrome P450 [Populus trichocarpa]
comp14844_c0	553	224096832	XP_002310753.1	127	2.52e-06	f-box family protein [Populus trichocarpa] >gi|118482074|gb|ABK92968.1| unknown [Populus trichocarpa] >gi|222853656|gb|EEE91203.1| f-box family protein [Populus trichocarpa]
comp23526_c0	5629	225441894	XP_002284389.1	796	7.08e-93	PREDICTED: uncharacterized protein LOC100257347 [Vitis vinifera]
comp21316_c0	3619	224118112	XP_002331561.1	1953	0	predicted protein [Populus trichocarpa] >gi|222873785|gb|EEF10916.1| predicted protein [Populus trichocarpa]
comp25551_c0	3418	224108659	XP_002314926.1	3159	0	predicted protein [Populus trichocarpa] >gi|222863966|gb|EEF01097.1| predicted protein [Populus trichocarpa]
comp21608_c0	1125	255562836	XP_002522423.1	825	5.47e-106	sur2 hydroxylase/desaturase, putative [Ricinus communis] >gi|223538308|gb|EEF39915.1| sur2 hydroxylase/desaturase, putative [Ricinus communis]
comp17727_c1	990	255587145	XP_002534156.1	1379	0	sulfate transporter, putative [Ricinus communis] >gi|223525778|gb|EEF28228.1| sulfate transporter, putative [Ricinus communis]
comp16576_c0	3917	359473713	XP_002266306.2	1987	0	PREDICTED: cyclin-dependent kinase G-2-like [Vitis vinifera]
comp22459_c6	222	--	--	--	--	--
comp14680_c0	3687	356517062	XP_003527209.1	1006	2.16e-121	PREDICTED: polyadenylate-binding protein, cytoplasmic and nuclear-like [Glycine max]
comp9115_c0	2143	334184580	NP_001189639.1	772	1.19e-141	ferrochelatase 2 [Arabidopsis thaliana] >gi|330253286|gb|AEC08380.1| ferrochelatase 2 [Arabidopsis thaliana]
comp18828_c0	3613	359482456	XP_002271838.2	2909	0	PREDICTED: CCAAT/enhancer-binding protein zeta-like [Vitis vinifera] >gi|297742950|emb|CBI35817.3| unnamed protein product [Vitis vinifera]
comp24929_c0	1267	297743775	CBI36658.3	728	2.63e-91	unnamed protein product [Vitis vinifera]
comp47628_c0	619	255559637	XP_002520838.1	257	3.66e-24	conserved hypothetical protein [Ricinus communis] >gi|223539969|gb|EEF41547.1| conserved hypothetical protein [Ricinus communis]
comp39228_c0	570	--	--	--	--	--
comp23354_c0	3069	356559575	XP_003548074.1	940	2.37e-113	PREDICTED: histidinol-phosphate aminotransferase, chloroplastic-like [Glycine max]
comp32259_c0	650	--	--	--	--	--
comp26764_c0	1443	224068234	XP_002302686.1	1383	0	predicted protein [Populus trichocarpa] >gi|222844412|gb|EEE81959.1| predicted protein [Populus trichocarpa]
comp105613_c0	487	297736692	CBI25709.3	353	1.58e-38	unnamed protein product [Vitis vinifera]
comp69981_c0	274	218117257	CAQ37757.1	236	1.84e-24	60S ribosomal protein L39 [Brachionus plicatilis]
comp18864_c1	1990	255546177	XP_002514148.1	1119	1.47e-163	ATP binding protein, putative [Ricinus communis] >gi|223546604|gb|EEF48102.1| ATP binding protein, putative [Ricinus communis]
comp38375_c0	5340	296085937	CBI31378.3	1704	0	unnamed protein product [Vitis vinifera]
comp22095_c0	2974	356562191	XP_003549355.1	674	3.71e-126	PREDICTED: K(+) efflux antiporter 6-like [Glycine max]
comp19141_c1	2372	225426682	XP_002275215.1	2123	0	PREDICTED: guard cell S-type anion channel SLAC1 [Vitis vinifera]
comp22482_c0	4404	356546782	XP_003541801.1	148	3.5e-07	PREDICTED: LOW QUALITY PROTEIN: receptor-like serine/threonine-protein kinase At1g78530-like [Glycine max]
comp20651_c0	2251	224078792	XP_002305631.1	213	2.8e-23	predicted protein [Populus trichocarpa] >gi|222848595|gb|EEE86142.1| predicted protein [Populus trichocarpa]
comp85612_c0	806	224112673	XP_002316258.1	637	3.41e-78	predicted protein [Populus trichocarpa] >gi|222865298|gb|EEF02429.1| predicted protein [Populus trichocarpa]
comp694_c1	448	255556257	XP_002519163.1	417	2.88e-47	Histone-lysine N-methyltransferase ATXR6, putative [Ricinus communis] >gi|223541826|gb|EEF43374.1| Histone-lysine N-methyltransferase ATXR6, putative [Ricinus communis]
comp11346_c0	1064	297743546	CBI36413.3	152	2.11e-09	unnamed protein product [Vitis vinifera]
comp26554_c0	715	297804476	XP_002870122.1	199	2.55e-17	hypothetical protein ARALYDRAFT_329817 [Arabidopsis lyrata subsp. lyrata] >gi|297315958|gb|EFH46381.1| hypothetical protein ARALYDRAFT_329817 [Arabidopsis lyrata subsp. lyrata]
comp40838_c0	268	--	--	--	--	--
comp89499_c0	530	--	--	--	--	--
comp24507_c0	3948	225441573	XP_002281426.1	3240	0	PREDICTED: eukaryotic translation initiation factor 3 subunit C-like [Vitis vinifera]
comp15058_c0	5062	359473030	XP_002277322.2	5600	0	PREDICTED: serine/threonine-protein kinase sepA-like [Vitis vinifera]
comp14601_c0	2820	255563002	XP_002522505.1	1255	1.02e-159	conserved hypothetical protein [Ricinus communis] >gi|223538196|gb|EEF39805.1| conserved hypothetical protein [Ricinus communis]
comp29621_c0	607	332322136	CCA66044.1	163	1.68e-10	hypothetical protein [Beta vulgaris subsp. vulgaris]
comp106593_c0	450	--	--	--	--	--
comp119502_c0	339	--	--	--	--	--
comp11447_c0	457	--	--	--	--	--
comp35011_c0	1114	147768311	CAN78117.1	148	3.18e-08	hypothetical protein VITISV_041540 [Vitis vinifera]
comp22567_c0	2728	255538116	XP_002510123.1	1502	0	conserved hypothetical protein [Ricinus communis] >gi|223550824|gb|EEF52310.1| conserved hypothetical protein [Ricinus communis]
comp23484_c0	4272	224133400	XP_002321558.1	5657	0	predicted protein [Populus trichocarpa] >gi|222868554|gb|EEF05685.1| predicted protein [Populus trichocarpa]
comp17795_c0	1690	255561848	XP_002521933.1	1463	0	carboxylesterase np, putative [Ricinus communis] >gi|223538858|gb|EEF40457.1| carboxylesterase np, putative [Ricinus communis]
comp25749_c0	1116	351726381	NP_001235077.1	370	5.54e-40	uncharacterized protein LOC100527368 precursor [Glycine max] >gi|255632191|gb|ACU16454.1| unknown [Glycine max]
comp18835_c0	2291	255541236	XP_002511682.1	1043	0	beta-tubulin cofactor d, putative [Ricinus communis] >gi|223548862|gb|EEF50351.1| beta-tubulin cofactor d, putative [Ricinus communis]
comp158825_c0	420	--	--	--	--	--
comp10770_c0	2189	255555465	XP_002518769.1	2347	0	Protein CYPRO4, putative [Ricinus communis] >gi|223542150|gb|EEF43694.1| Protein CYPRO4, putative [Ricinus communis]
comp79913_c0	772	--	--	--	--	--
comp27507_c0	3558	359487960	XP_003633682.1	2975	0	PREDICTED: uncharacterized protein LOC100250287 [Vitis vinifera]
comp18247_c2	1068	255538900	XP_002510515.1	1009	1.12e-134	carboxy-lyase, putative [Ricinus communis] >gi|223551216|gb|EEF52702.1| carboxy-lyase, putative [Ricinus communis]
comp13499_c0	2620	255556043	XP_002519056.1	801	6.34e-97	rnf5, putative [Ricinus communis] >gi|223541719|gb|EEF43267.1| rnf5, putative [Ricinus communis]
comp21850_c0	1889	147770085	CAN69886.1	1112	4.31e-145	hypothetical protein VITISV_005072 [Vitis vinifera]
comp13821_c0	2163	297833498	XP_002884631.1	931	0	hypothetical protein ARALYDRAFT_896875 [Arabidopsis lyrata subsp. lyrata] >gi|297330471|gb|EFH60890.1| hypothetical protein ARALYDRAFT_896875 [Arabidopsis lyrata subsp. lyrata]
comp13968_c1	2625	224113403	XP_002316485.1	1872	0	predicted protein [Populus trichocarpa] >gi|222865525|gb|EEF02656.1| predicted protein [Populus trichocarpa]
comp11044_c0	1686	225452472	XP_002278444.1	1799	0	PREDICTED: formate dehydrogenase, mitochondrial [Vitis vinifera] >gi|296087673|emb|CBI34929.3| unnamed protein product [Vitis vinifera]
comp25526_c0	1088	224138804	XP_002326694.1	510	2.4e-60	predicted protein [Populus trichocarpa] >gi|222834016|gb|EEE72493.1| predicted protein [Populus trichocarpa]
comp22328_c0	4632	224091715	XP_002309333.1	1543	0	predicted protein [Populus trichocarpa] >gi|222855309|gb|EEE92856.1| predicted protein [Populus trichocarpa]
comp40636_c0	1325	225423617	XP_002274548.1	1141	2.61e-151	PREDICTED: zinc transporter 5 isoform 1 [Vitis vinifera] >gi|147860029|emb|CAN83128.1| hypothetical protein VITISV_029536 [Vitis vinifera] >gi|381282974|gb|AFG19376.1| zinc transporter protein [Vitis vinifera]
comp22431_c0	1903	225454148	XP_002273023.1	1183	2.89e-153	PREDICTED: tRNA-specific adenosine deaminase 1 [Vitis vinifera] >gi|297745247|emb|CBI40327.3| unnamed protein product [Vitis vinifera]
comp19652_c0	1475	224128117	XP_002320248.1	965	2.8e-125	predicted protein [Populus trichocarpa] >gi|222861021|gb|EEE98563.1| predicted protein [Populus trichocarpa]
comp161810_c0	341	--	--	--	--	--
comp17478_c0	1834	255576527	XP_002529155.1	1055	2.64e-135	DNA binding protein, putative [Ricinus communis] >gi|223531434|gb|EEF33268.1| DNA binding protein, putative [Ricinus communis]
comp11717_c0	1755	363814437	NP_001242853.1	398	1.29e-41	uncharacterized protein LOC100801269 precursor [Glycine max] >gi|255640987|gb|ACU20773.1| unknown [Glycine max]
comp28723_c0	4947	359480945	XP_002268303.2	6434	0	PREDICTED: intron-binding protein aquarius-like [Vitis vinifera]
comp13014_c0	1707	--	--	--	--	Ricinus communis ATECP63, putative, mRNA
comp16056_c1	505	351727711	NP_001237682.1	148	4.92e-10	uncharacterized protein LOC100527293 [Glycine max] >gi|255632023|gb|ACU16364.1| unknown [Glycine max]
comp17000_c0	941	255550786	XP_002516441.1	301	8.47e-29	conserved hypothetical protein [Ricinus communis] >gi|223544261|gb|EEF45782.1| conserved hypothetical protein [Ricinus communis]
comp11905_c0	554	15225731	NP_180831.1	376	4.59e-43	putative cytochrome b5 isoform 2 [Arabidopsis thaliana] >gi|12229741|sp|O48845.1|CYB5B_ARATH RecName: Full=Cytochrome b5 isoform B; AltName: Full=Cytochrome b5 isoform 2 >gi|2914701|gb|AAC04491.1| putative cytochrome b5 [Arabidopsis thaliana] >gi|22136052|gb|AAM91608.1| putative cytochrome b5 [Arabidopsis thaliana] >gi|23197754|gb|AAN15404.1| putative cytochrome b5 [Arabidopsis thaliana] >gi|1107…
comp19629_c0	3109	225447446	XP_002266343.1	2410	0	PREDICTED: uncharacterized protein LOC100249524 [Vitis vinifera]
comp23576_c1	2649	255570484	XP_002526200.1	1300	5.18e-164	transcription factor hy5, putative [Ricinus communis] >gi|223534478|gb|EEF36179.1| transcription factor hy5, putative [Ricinus communis]
comp26220_c0	1702	338173751	AEI83422.1	1481	0	chlorophyll synthase [Camellia sinensis]
comp19341_c1	1463	224143011	XP_002324817.1	1005	2.4e-128	predicted protein [Populus trichocarpa] >gi|222866251|gb|EEF03382.1| predicted protein [Populus trichocarpa]
comp14164_c1	304	--	--	--	--	--
comp14723_c0	3737	297733763	CBI15010.3	2548	0	unnamed protein product [Vitis vinifera]
comp26931_c0	1194	356532455	XP_003534788.1	457	1.38e-51	PREDICTED: uncharacterized protein LOC100801458 [Glycine max]
comp13619_c0	3006	224116018	XP_002317186.1	2783	0	predicted protein [Populus trichocarpa] >gi|222860251|gb|EEE97798.1| predicted protein [Populus trichocarpa]
comp14803_c0	2515	359495706	XP_002270728.2	1605	0	PREDICTED: equilibrative nucleoside transporter 2-like [Vitis vinifera]
comp22340_c0	643	--	--	--	--	--
comp21764_c0	1230	--	--	--	--	--
comp23705_c0	891	330318588	AEC10962.1	526	3.98e-63	40S ribosomal protein s10 [Camellia sinensis]
comp246221_c0	561	--	--	--	--	--
comp39895_c0	559	--	--	--	--	--
comp20343_c0	1543	359492693	XP_002281118.2	757	1.25e-91	PREDICTED: transcription factor bHLH110-like [Vitis vinifera] >gi|302142540|emb|CBI19743.3| unnamed protein product [Vitis vinifera]
comp8546_c0	2878	356558975	XP_003547777.1	2592	0	PREDICTED: probable xyloglucan glycosyltransferase 6-like isoform 1 [Glycine max]
comp80387_c0	268	--	--	--	--	--
comp21981_c0	1546	225445168	XP_002284097.1	351	1.72e-35	PREDICTED: methyltransferase-like protein 5 [Vitis vinifera] >gi|297738789|emb|CBI28034.3| unnamed protein product [Vitis vinifera]
comp8632_c0	1497	255543319	XP_002512722.1	1515	0	N-acetyltransferase, putative [Ricinus communis] >gi|223547733|gb|EEF49225.1| N-acetyltransferase, putative [Ricinus communis]
comp49002_c0	1999	224100529	XP_002311912.1	2140	0	predicted protein [Populus trichocarpa] >gi|222851732|gb|EEE89279.1| predicted protein [Populus trichocarpa]
comp19789_c0	1479	297743970	CBI36940.3	518	2.56e-59	unnamed protein product [Vitis vinifera]
comp14356_c0	1848	225458539	XP_002282356.1	852	1.88e-106	PREDICTED: probable inactive heme oxygenase 2, chloroplastic [Vitis vinifera] >gi|302142360|emb|CBI19563.3| unnamed protein product [Vitis vinifera]
comp10975_c0	1027	147766885	CAN67530.1	491	3.96e-57	hypothetical protein VITISV_004311 [Vitis vinifera]
comp49461_c0	585	255547882	XP_002514998.1	203	7.9e-16	alpha DNA polymerase, putative [Ricinus communis] >gi|223546049|gb|EEF47552.1| alpha DNA polymerase, putative [Ricinus communis]
comp11809_c0	731	--	--	--	--	--
comp20073_c0	1702	225442597	XP_002284456.1	795	3.59e-98	PREDICTED: uncharacterized protein LOC100261724 [Vitis vinifera] >gi|297743254|emb|CBI36121.3| unnamed protein product [Vitis vinifera]
comp48961_c0	389	--	--	--	--	--
comp25337_c0	1849	255546077	XP_002514098.1	1738	0	conserved hypothetical protein [Ricinus communis] >gi|223546554|gb|EEF48052.1| conserved hypothetical protein [Ricinus communis]
comp13084_c0	1461	255582495	XP_002532033.1	785	1.16e-96	conserved hypothetical protein [Ricinus communis] >gi|223528303|gb|EEF30349.1| conserved hypothetical protein [Ricinus communis]
comp45535_c0	536	--	--	--	--	--
comp207071_c0	204	--	--	--	--	--
comp20403_c0	1709	255577689	XP_002529721.1	1198	1.77e-157	bromodomain-containing protein, putative [Ricinus communis] >gi|223530823|gb|EEF32687.1| bromodomain-containing protein, putative [Ricinus communis]
comp253427_c0	389	242050478	XP_002462983.1	154	4.97e-10	hypothetical protein SORBIDRAFT_02g035790 [Sorghum bicolor] >gi|241926360|gb|EER99504.1| hypothetical protein SORBIDRAFT_02g035790 [Sorghum bicolor]
comp13762_c0	323	--	--	--	--	--
comp13566_c0	2382	225426292	XP_002265286.1	1826	0	PREDICTED: uncharacterized protein LOC100259778 [Vitis vinifera]
comp60768_c0	736	--	--	--	--	--
comp14864_c0	2159	--	--	--	--	--
comp26151_c0	2845	224107106	XP_002314377.1	3195	0	predicted protein [Populus trichocarpa] >gi|222863417|gb|EEF00548.1| predicted protein [Populus trichocarpa]
comp7545_c0	338	--	--	--	--	--
comp586_c0	423	--	--	--	--	--
comp24804_c0	3393	157812633	ABV80356.1	4837	0	phosphoenolpyruvate carboxylase [Gossypium hirsutum]
comp25845_c0	2729	359478956	XP_003632194.1	2804	0	PREDICTED: probable protein phosphatase 2C 23-like isoform 2 [Vitis vinifera]
comp19327_c1	2028	224098604	XP_002311222.1	2074	0	predicted protein [Populus trichocarpa] >gi|222851042|gb|EEE88589.1| predicted protein [Populus trichocarpa]
comp23394_c0	2109	225448101	XP_002273942.1	1546	0	PREDICTED: kinetochore protein NDC80 homolog [Vitis vinifera]
comp82949_c0	515	356563936	XP_003550213.1	373	4.32e-39	PREDICTED: L-type lectin-domain containing receptor kinase IX.1-like [Glycine max]
comp14175_c1	437	332167937	AEE25653.1	200	8.22e-17	auxin-responsive protein [Gossypium hirsutum]
comp12713_c0	2301	255539368	XP_002510749.1	2002	0	conserved hypothetical protein [Ricinus communis] >gi|223551450|gb|EEF52936.1| conserved hypothetical protein [Ricinus communis]
comp21561_c0	3908	255555629	XP_002518850.1	2663	0	hypothetical protein RCOM_1311830 [Ricinus communis] >gi|223541837|gb|EEF43383.1| hypothetical protein RCOM_1311830 [Ricinus communis]
comp19677_c0	669	255561699	XP_002521859.1	140	1.06e-07	conserved hypothetical protein [Ricinus communis] >gi|223538897|gb|EEF40495.1| conserved hypothetical protein [Ricinus communis]
comp23981_c0	993	359476269	XP_002281141.2	1086	1.36e-146	PREDICTED: 40S ribosomal protein S3-3-like [Vitis vinifera] >gi|296081703|emb|CBI20708.3| unnamed protein product [Vitis vinifera]
comp61937_c0	1219	359480799	XP_002277966.2	748	3.55e-92	PREDICTED: uncharacterized protein LOC100245665 [Vitis vinifera] >gi|296082405|emb|CBI21410.3| unnamed protein product [Vitis vinifera]
comp10934_c0	1849	302142224	CBI19427.3	705	1.19e-88	unnamed protein product [Vitis vinifera]
comp23480_c0	2742	356497971	XP_003517829.1	1217	0	PREDICTED: beta-glucosidase 40-like [Glycine max]
comp23875_c0	1365	255547195	XP_002514655.1	498	3.61e-56	glycine-rich RNA-binding protein, putative [Ricinus communis] >gi|223546259|gb|EEF47761.1| glycine-rich RNA-binding protein, putative [Ricinus communis]
comp25988_c0	1236	297745628	CBI40793.3	887	2.63e-115	unnamed protein product [Vitis vinifera]
comp29953_c0	1639	255548572	XP_002515342.1	1551	0	amine oxidase, putative [Ricinus communis] >gi|223545286|gb|EEF46791.1| amine oxidase, putative [Ricinus communis]
comp23050_c1	2147	224074307	XP_002304348.1	2031	0	predicted protein [Populus trichocarpa] >gi|222841780|gb|EEE79327.1| predicted protein [Populus trichocarpa]
comp8977_c0	592	224127188	XP_002320009.1	212	5.94e-19	predicted protein [Populus trichocarpa] >gi|222860782|gb|EEE98324.1| predicted protein [Populus trichocarpa]
comp12280_c0	2133	240254647	NP_181994.5	1871	0	alpha-1,3-glucosyltransferase [Arabidopsis thaliana] >gi|322510137|sp|O80505.3|ALG8_ARATH RecName: Full=Probable dolichyl pyrophosphate Glc1Man9GlcNAc2 alpha-1,3-glucosyltransferase; AltName: Full=Asparagine-linked glycosylation protein 8 homolog; AltName: Full=Dol-P-Glc:Glc(1)Man(9)GlcNAc(2)-PP-dolichyl alpha-1,3-glucosyltransferase; AltName: Full=Dolichyl-P-Glc:Glc1Man9GlcNAc2-PP-dolichyl gluco…
comp12634_c0	2519	297736440	CBI25311.3	1940	0	unnamed protein product [Vitis vinifera]
comp24312_c0	1591	224103735	XP_002313173.1	1179	3.35e-155	predicted protein [Populus trichocarpa] >gi|222849581|gb|EEE87128.1| predicted protein [Populus trichocarpa]
comp77631_c0	416	--	--	--	--	--
comp23443_c3	1713	255550574	XP_002516337.1	1465	0	conserved hypothetical protein [Ricinus communis] >gi|223544567|gb|EEF46084.1| conserved hypothetical protein [Ricinus communis]
comp41175_c0	604	255549716	XP_002515909.1	528	1.68e-59	Nodulation receptor kinase precursor, putative [Ricinus communis] >gi|223544814|gb|EEF46329.1| Nodulation receptor kinase precursor, putative [Ricinus communis]
comp7945_c0	947	225436239	XP_002271399.1	579	5.77e-71	PREDICTED: protein PHLOEM PROTEIN 2-LIKE A1 [Vitis vinifera] >gi|296090208|emb|CBI40027.3| unnamed protein product [Vitis vinifera]
comp19220_c0	1535	302143307	CBI21868.3	749	4.09e-86	unnamed protein product [Vitis vinifera]
comp25650_c0	4578	224104089	XP_002313313.1	2699	0	predicted protein [Populus trichocarpa] >gi|222849721|gb|EEE87268.1| predicted protein [Populus trichocarpa]
comp12898_c0	1925	255560125	XP_002521080.1	515	6.69e-100	conserved hypothetical protein [Ricinus communis] >gi|223539649|gb|EEF41231.1| conserved hypothetical protein [Ricinus communis]
comp44443_c0	743	--	--	--	--	--
comp20824_c0	2403	224106019	XP_002314015.1	1946	0	predicted protein [Populus trichocarpa] >gi|222850423|gb|EEE87970.1| predicted protein [Populus trichocarpa]
comp19497_c0	1852	255582384	XP_002531981.1	881	1.17e-108	Protein gar2, putative [Ricinus communis] >gi|223528378|gb|EEF30417.1| Protein gar2, putative [Ricinus communis]
comp12507_c0	3921	255585368	XP_002533380.1	3069	0	conserved hypothetical protein [Ricinus communis] >gi|223526773|gb|EEF28998.1| conserved hypothetical protein [Ricinus communis]
comp105814_c0	329	--	--	--	--	--
comp54853_c0	633	--	--	--	--	--
comp26060_c0	2442	255541186	XP_002511657.1	862	1.69e-106	vesicle-associated membrane protein, putative [Ricinus communis] >gi|223548837|gb|EEF50326.1| vesicle-associated membrane protein, putative [Ricinus communis]
comp20531_c0	3874	224122342	XP_002318811.1	1158	1.56e-142	predicted protein [Populus trichocarpa] >gi|222859484|gb|EEE97031.1| predicted protein [Populus trichocarpa]
comp20422_c3	2790	255559296	XP_002520668.1	729	1.97e-176	nucleic acid binding protein, putative [Ricinus communis] >gi|223540053|gb|EEF41630.1| nucleic acid binding protein, putative [Ricinus communis]
comp146302_c0	270	--	--	--	--	--
comp14267_c0	1757	255586039	XP_002533687.1	1141	1.11e-148	zinc finger protein, putative [Ricinus communis] >gi|223526413|gb|EEF28695.1| zinc finger protein, putative [Ricinus communis]
comp11430_c0	2228	225462735	XP_002269132.1	1223	2.37e-159	PREDICTED: probable protein phosphatase 2C 76 [Vitis vinifera] >gi|302143680|emb|CBI22541.3| unnamed protein product [Vitis vinifera]
comp54865_c0	918	--	--	--	--	--
comp9660_c0	535	357454713	XP_003597637.1	123	4.51e-07	hypothetical protein MTR_2g100440 [Medicago truncatula] >gi|355486685|gb|AES67888.1| hypothetical protein MTR_2g100440 [Medicago truncatula]
comp158592_c0	250	--	--	--	--	--
comp92845_c0	541	--	--	--	--	--
comp9837_c0	2641	225464505	XP_002272128.1	1964	0	PREDICTED: uncharacterized protein LOC100262848 [Vitis vinifera] >gi|302143836|emb|CBI22697.3| unnamed protein product [Vitis vinifera]
comp23365_c0	3471	--	--	--	--	--
comp27833_c0	1738	224062171	XP_002300788.1	1516	0	predicted protein [Populus trichocarpa] >gi|222842514|gb|EEE80061.1| predicted protein [Populus trichocarpa]
comp116204_c0	294	--	--	--	--	--
comp24663_c0	1235	356543912	XP_003540402.1	752	1.11e-95	PREDICTED: uncharacterized protein LOC100802937 [Glycine max]
comp23209_c0	3781	225456571	XP_002265430.1	490	1.33e-109	PREDICTED: uncharacterized protein LOC100256963 [Vitis vinifera] >gi|297734077|emb|CBI15324.3| unnamed protein product [Vitis vinifera]
comp22195_c0	2864	255544159	XP_002513142.1	2190	0	conserved hypothetical protein [Ricinus communis] >gi|223548153|gb|EEF49645.1| conserved hypothetical protein [Ricinus communis]
comp23908_c0	1753	224062099	XP_002300754.1	1435	0	predicted protein [Populus trichocarpa] >gi|222842480|gb|EEE80027.1| predicted protein [Populus trichocarpa]
comp20636_c0	621	--	--	--	--	--
comp17466_c0	3118	224125646	XP_002329683.1	951	0	predicted protein [Populus trichocarpa] >gi|222870591|gb|EEF07722.1| predicted protein [Populus trichocarpa]
comp18567_c0	4346	225433251	XP_002282069.1	1736	0	PREDICTED: uncharacterized protein LOC100247804 [Vitis vinifera] >gi|296083723|emb|CBI23712.3| unnamed protein product [Vitis vinifera]
comp9644_c0	1694	224074159	XP_002304279.1	1173	2.83e-154	mtn21-like protein [Populus trichocarpa] >gi|222841711|gb|EEE79258.1| mtn21-like protein [Populus trichocarpa]
comp10808_c0	439	--	--	--	--	--
comp23767_c0	812	224126435	XP_002329553.1	390	2.89e-44	predicted protein [Populus trichocarpa] >gi|222870262|gb|EEF07393.1| predicted protein [Populus trichocarpa]
comp19911_c0	3147	297739695	CBI29877.3	3476	0	unnamed protein product [Vitis vinifera]
comp28963_c0	997	356538720	XP_003537849.1	472	1.03e-53	PREDICTED: uncharacterized protein LOC100779359 [Glycine max]
comp10376_c0	4337	225454595	XP_002267912.1	3560	0	PREDICTED: uncharacterized protein LOC100240775 [Vitis vinifera]
comp101975_c0	490	--	--	--	--	--
comp28259_c0	3019	225463942	XP_002269515.1	4041	0	PREDICTED: polyphosphoinositide phosphatase [Vitis vinifera] >gi|296087898|emb|CBI35181.3| unnamed protein product [Vitis vinifera]
comp24446_c0	2045	224068937	XP_002302861.1	1951	0	predicted protein [Populus trichocarpa] >gi|222844587|gb|EEE82134.1| predicted protein [Populus trichocarpa]
comp11564_c1	603	--	--	--	--	--
comp13559_c1	2490	225448904	XP_002265080.1	1967	0	PREDICTED: malate dehydrogenase [NADP], chloroplastic [Vitis vinifera] >gi|296085946|emb|CBI31387.3| unnamed protein product [Vitis vinifera]
comp21178_c0	1957	--	--	--	--	--
comp215155_c0	239	402076538	EJT71961.1	125	1.44e-07	40S ribosomal protein S8 [Gaeumannomyces graminis var. tritici R3-111a-1]
comp23833_c0	3572	255583653	XP_002532581.1	2300	0	CBL-interacting serine/threonine-protein kinase, putative [Ricinus communis] >gi|223527690|gb|EEF29798.1| CBL-interacting serine/threonine-protein kinase, putative [Ricinus communis]
comp36578_c0	608	--	--	--	--	--
comp10905_c0	623	255560189	XP_002521112.1	427	3.08e-49	Vesicle-associated membrane protein, putative [Ricinus communis] >gi|223539681|gb|EEF41263.1| Vesicle-associated membrane protein, putative [Ricinus communis]
comp64950_c0	602	--	--	--	--	--
comp12783_c0	269	--	--	--	--	--
comp22636_c0	4846	225456727	XP_002268222.1	2370	0	PREDICTED: RINT1-like protein-like [Vitis vinifera]
comp96572_c0	358	--	--	--	--	--
comp22301_c1	3225	356562495	XP_003549506.1	2960	0	PREDICTED: probable alpha,alpha-trehalose-phosphate synthase [UDP-forming] 11-like [Glycine max]
comp21517_c0	1970	255552796	XP_002517441.1	1644	0	ATP binding protein, putative [Ricinus communis] >gi|223543452|gb|EEF44983.1| ATP binding protein, putative [Ricinus communis]
comp65138_c0	648	--	--	--	--	--
comp15295_c0	5553	224120768	XP_002318412.1	4176	0	SET domain protein [Populus trichocarpa] >gi|222859085|gb|EEE96632.1| SET domain protein [Populus trichocarpa]
comp14300_c0	1819	255555521	XP_002518797.1	1486	0	conserved hypothetical protein [Ricinus communis] >gi|223542178|gb|EEF43722.1| conserved hypothetical protein [Ricinus communis]
comp25852_c0	1963	224058445	XP_002299513.1	1014	2.95e-130	predicted protein [Populus trichocarpa] >gi|222846771|gb|EEE84318.1| predicted protein [Populus trichocarpa]
comp16039_c0	1012	--	--	--	--	--
comp10568_c0	2155	224086324	XP_002307849.1	1535	0	predicted protein [Populus trichocarpa] >gi|222853825|gb|EEE91372.1| predicted protein [Populus trichocarpa]
comp14784_c1	3360	224088270	XP_002308399.1	3315	0	predicted protein [Populus trichocarpa] >gi|222854375|gb|EEE91922.1| predicted protein [Populus trichocarpa]
comp21022_c0	2346	255545828	XP_002513974.1	1092	1.25e-134	kinase, putative [Ricinus communis] >gi|223547060|gb|EEF48557.1| kinase, putative [Ricinus communis]
comp26295_c0	416	255551593	XP_002516842.1	281	2.69e-30	structural constituent of ribosome, putative [Ricinus communis] >gi|223543930|gb|EEF45456.1| structural constituent of ribosome, putative [Ricinus communis]
comp21364_c3	1631	224144239	XP_002325231.1	1705	0	predicted protein [Populus trichocarpa] >gi|222866665|gb|EEF03796.1| predicted protein [Populus trichocarpa]
comp155847_c0	338	--	--	--	--	--
comp19226_c0	1973	359490387	XP_002274057.2	1676	0	PREDICTED: uncharacterized protein LOC100245174 [Vitis vinifera]
comp26246_c0	1305	255559198	XP_002520620.1	1039	8.27e-137	Pre-mRNA-splicing factor isy-1, putative [Ricinus communis] >gi|223540181|gb|EEF41756.1| Pre-mRNA-splicing factor isy-1, putative [Ricinus communis]
comp19309_c0	1355	388494500	AFK35316.1	549	8.35e-65	unknown [Lotus japonicus]
comp29703_c0	4578	295885030	ADG57590.1	5331	0	RNA-dependent RNA polymerase 6 [Gossypium hirsutum] >gi|295885034|gb|ADG57592.1| RNA-dependent RNA polymerase 6 [Gossypium hirsutum]
comp23635_c0	4244	296083035	CBI22439.3	1993	0	unnamed protein product [Vitis vinifera]
comp26094_c0	2985	255555687	XP_002518879.1	2040	0	WD-repeat protein, putative [Ricinus communis] >gi|223541866|gb|EEF43412.1| WD-repeat protein, putative [Ricinus communis]
comp64293_c0	846	--	--	--	--	--
comp23245_c0	2336	225455720	XP_002267181.1	1160	0	PREDICTED: DNA polymerase epsilon subunit 2-like [Vitis vinifera]
comp13709_c0	3530	359490807	XP_002272450.2	2354	0	PREDICTED: uncharacterized protein LOC100255603 [Vitis vinifera] >gi|302143912|emb|CBI23017.3| unnamed protein product [Vitis vinifera]
comp14647_c2	471	268044266	ACY92093.1	644	8.56e-83	phosphoenolpyruvate carboxylase 2 [Gossypium hirsutum]
comp20152_c0	1939	359496730	XP_003635314.1	1051	1.41e-132	PREDICTED: probable ADP-ribosylation factor GTPase-activating protein AGD5-like [Vitis vinifera] >gi|302144235|emb|CBI23473.3| unnamed protein product [Vitis vinifera]
comp20407_c0	1510	359490779	XP_002269798.2	341	6.15e-53	PREDICTED: uncharacterized protein LOC100252112 [Vitis vinifera] >gi|302144012|emb|CBI23117.3| unnamed protein product [Vitis vinifera]
comp12912_c0	1888	224138024	XP_002326499.1	680	1.65e-80	predicted protein [Populus trichocarpa] >gi|222833821|gb|EEE72298.1| predicted protein [Populus trichocarpa]
comp22202_c0	6117	224065683	XP_002301919.1	2919	0	predicted protein [Populus trichocarpa] >gi|222843645|gb|EEE81192.1| predicted protein [Populus trichocarpa]
comp5971_c0	425	224143233	XP_002324888.1	445	2.6e-50	predicted protein [Populus trichocarpa] >gi|222866322|gb|EEF03453.1| predicted protein [Populus trichocarpa]
comp106743_c0	412	224102733	XP_002334139.1	179	3.45e-14	predicted protein [Populus trichocarpa] >gi|222869849|gb|EEF06980.1| predicted protein [Populus trichocarpa]
comp26602_c0	2083	224133786	XP_002327680.1	1825	0	predicted protein [Populus trichocarpa] >gi|222836765|gb|EEE75158.1| predicted protein [Populus trichocarpa]
comp26348_c0	1833	224081885	XP_002306515.1	1283	1.01e-170	predicted protein [Populus trichocarpa] >gi|222855964|gb|EEE93511.1| predicted protein [Populus trichocarpa]
comp11070_c0	1582	255584412	XP_002532938.1	1239	1.51e-165	nucleic acid binding protein, putative [Ricinus communis] >gi|223527289|gb|EEF29442.1| nucleic acid binding protein, putative [Ricinus communis]
comp78518_c0	461	224098764	XP_002311259.1	246	7.57e-22	AP2 domain-containing transcription factor [Populus trichocarpa] >gi|222851079|gb|EEE88626.1| AP2 domain-containing transcription factor [Populus trichocarpa]
comp22158_c0	1798	255543815	XP_002512970.1	862	2.21e-116	conserved hypothetical protein [Ricinus communis] >gi|223547981|gb|EEF49473.1| conserved hypothetical protein [Ricinus communis]
comp20890_c0	2711	359494575	XP_002267779.2	2438	0	PREDICTED: uncharacterized protein LOC100267869 [Vitis vinifera]
comp117742_c0	628	224108653	XP_002314923.1	280	5.97e-28	predicted protein [Populus trichocarpa] >gi|222863963|gb|EEF01094.1| predicted protein [Populus trichocarpa]
comp70530_c0	853	--	--	--	--	--
comp148276_c0	258	--	--	--	--	--
comp22478_c0	1388	297734015	CBI15262.3	1189	1.44e-158	unnamed protein product [Vitis vinifera]
comp22843_c0	293	--	--	--	--	--
comp14446_c0	2766	296083316	CBI22952.3	1722	0	unnamed protein product [Vitis vinifera]
comp11589_c0	1926	225431820	XP_002273305.1	1694	0	PREDICTED: probable polygalacturonase-like [Vitis vinifera]
comp26915_c0	3274	224130324	XP_002320809.1	2964	0	predicted protein [Populus trichocarpa] >gi|222861582|gb|EEE99124.1| predicted protein [Populus trichocarpa]
comp12325_c0	1429	224136894	XP_002322442.1	1079	9.97e-142	predicted protein [Populus trichocarpa] >gi|222869438|gb|EEF06569.1| predicted protein [Populus trichocarpa]
comp102100_c0	241	--	--	--	--	--
comp19751_c0	1597	359473789	XP_002265030.2	680	3.48e-82	PREDICTED: peptidyl-prolyl cis-trans isomerase CYP20-2, chloroplastic-like [Vitis vinifera] >gi|296088703|emb|CBI38153.3| unnamed protein product [Vitis vinifera]
comp9506_c0	1812	225450283	XP_002267624.1	1949	0	PREDICTED: ATPase family gene 2 protein-like [Vitis vinifera]
comp14209_c0	1886	255558990	XP_002520518.1	1133	6.86e-147	protein with unknown function [Ricinus communis] >gi|223540360|gb|EEF41931.1| protein with unknown function [Ricinus communis]
comp9477_c1	591	255543252	XP_002512689.1	674	8.95e-87	transferase, transferring glycosyl groups, putative [Ricinus communis] >gi|223548650|gb|EEF50141.1| transferase, transferring glycosyl groups, putative [Ricinus communis]
comp25955_c0	1004	357516503	XP_003628540.1	327	7.11e-34	Translation initiation factor [Medicago truncatula] >gi|355522562|gb|AET03016.1| Translation initiation factor [Medicago truncatula]
comp14752_c0	927	255553843	XP_002517962.1	936	1.45e-122	Peroxisomal membrane protein, putative [Ricinus communis] >gi|223542944|gb|EEF44480.1| Peroxisomal membrane protein, putative [Ricinus communis]
comp29956_c0	1726	359484398	XP_003633103.1	1066	2.02e-138	PREDICTED: uncharacterized protein LOC100853647 [Vitis vinifera] >gi|147821411|emb|CAN63506.1| hypothetical protein VITISV_011681 [Vitis vinifera]
comp51286_c0	1279	--	--	--	--	--
comp20049_c0	4059	224058967	XP_002299668.1	257	9.28e-22	predicted protein [Populus trichocarpa] >gi|222846926|gb|EEE84473.1| predicted protein [Populus trichocarpa]
comp22926_c0	2075	15219162	NP_177997.1	268	2.34e-22	putative F-box/FBD/LRR-repeat protein [Arabidopsis thaliana] >gi|75268063|sp|Q9ZV94.1|FDL11_ARATH RecName: Full=Putative F-box/FBD/LRR-repeat protein At1g78760 >gi|3834318|gb|AAC83034.1| Similar to gi|2244754 heat shock transcription factor HSF30 homolog from Arabidopsis thaliana chromosome 4 contig gb|Z97335 [Arabidopsis thaliana] >gi|332198026|gb|AEE36147.1| putative F-box/FBD/LRR-repeat protei…
comp28460_c0	2755	224131956	XP_002328149.1	1908	0	predicted protein [Populus trichocarpa] >gi|222837664|gb|EEE76029.1| predicted protein [Populus trichocarpa]
comp12278_c0	2514	224086066	XP_002307801.1	2509	0	predicted protein [Populus trichocarpa] >gi|222857250|gb|EEE94797.1| predicted protein [Populus trichocarpa]
comp22165_c2	1225	255583627	XP_002532569.1	265	2.58e-24	conserved hypothetical protein [Ricinus communis] >gi|223527724|gb|EEF29830.1| conserved hypothetical protein [Ricinus communis]
comp21505_c0	7597	225458309	XP_002281503.1	2869	0	PREDICTED: uncharacterized protein LOC100262487 [Vitis vinifera]
comp24029_c0	1932	225444659	XP_002277008.1	1718	0	PREDICTED: nucleolysin TIAR isoform 2 [Vitis vinifera]
comp9003_c0	2132	356560981	XP_003548764.1	1293	1.03e-168	PREDICTED: uncharacterized protein LOC100818499 [Glycine max]
comp26861_c0	2812	186509640	NP_001118545.1	2472	0	alpha-1,4-galacturonosyltransferase [Arabidopsis thaliana] >gi|332640078|gb|AEE73599.1| alpha-1,4-galacturonosyltransferase [Arabidopsis thaliana]
comp22816_c1	2588	359480487	XP_002275725.2	2277	0	PREDICTED: protein SCAI isoform 1 [Vitis vinifera]
comp17948_c0	2555	147770652	CAN64544.1	1293	1.5e-165	hypothetical protein VITISV_033383 [Vitis vinifera]
comp13200_c0	1294	224097055	XP_002310823.1	832	2.17e-103	predicted protein [Populus trichocarpa] >gi|222853726|gb|EEE91273.1| predicted protein [Populus trichocarpa]
comp26665_c0	1777	255563939	XP_002522969.1	1875	0	cytochrome P450, putative [Ricinus communis] >gi|223537781|gb|EEF39399.1| cytochrome P450, putative [Ricinus communis]
comp118632_c0	260	--	--	--	--	--
comp23318_c0	6055	255543935	XP_002513030.1	6884	0	ankyrin-repeat containing protein, putative [Ricinus communis] >gi|223548041|gb|EEF49533.1| ankyrin-repeat containing protein, putative [Ricinus communis]
comp161891_c0	342	--	--	--	--	--
comp23111_c3	2368	255587441	XP_002534272.1	1996	0	ATP binding protein, putative [Ricinus communis] >gi|223525595|gb|EEF28109.1| ATP binding protein, putative [Ricinus communis]
comp28311_c0	2277	255541774	XP_002511951.1	2645	0	atpob1, putative [Ricinus communis] >gi|223549131|gb|EEF50620.1| atpob1, putative [Ricinus communis]
comp18534_c0	2511	255576322	XP_002529054.1	1587	0	RNA binding protein, putative [Ricinus communis] >gi|223531534|gb|EEF33365.1| RNA binding protein, putative [Ricinus communis]
comp17627_c0	2373	255554561	XP_002518319.1	1582	0	glutamyl-tRNA(gln) amidotransferase subunit A, putative [Ricinus communis] >gi|223542539|gb|EEF44079.1| glutamyl-tRNA(gln) amidotransferase subunit A, putative [Ricinus communis]
comp47692_c0	822	--	--	--	--	--
comp15199_c0	1480	224124992	XP_002329864.1	1238	6.23e-166	predicted protein [Populus trichocarpa] >gi|222871101|gb|EEF08232.1| predicted protein [Populus trichocarpa]
comp14714_c0	1317	255582044	XP_002531819.1	737	1.01e-92	calcium binding protein/cast, putative [Ricinus communis] >gi|223528553|gb|EEF30576.1| calcium binding protein/cast, putative [Ricinus communis]
comp9893_c0	762	359497578	XP_003635571.1	534	1.83e-63	PREDICTED: DEAD-box ATP-dependent RNA helicase 16-like, partial [Vitis vinifera]
comp22581_c1	2935	296084840	CBI27722.3	1369	1.93e-172	unnamed protein product [Vitis vinifera]
comp20810_c0	2550	359485174	XP_003633227.1	353	4.43e-32	PREDICTED: serine/threonine-protein phosphatase 7 long form homolog [Vitis vinifera]
comp27809_c0	2665	359473614	XP_002271091.2	1603	0	PREDICTED: uncharacterized protein LOC100257476 [Vitis vinifera]
comp38552_c0	876	255542526	XP_002512326.1	305	2.09e-29	conserved hypothetical protein [Ricinus communis] >gi|223548287|gb|EEF49778.1| conserved hypothetical protein [Ricinus communis]
comp17033_c0	979	--	--	--	--	--
comp17290_c1	422	--	--	--	--	--
comp25196_c0	957	257219566	ACV50436.1	207	5.76e-18	Avr9/Cf-9 rapidly elicited protein [Jatropha curcas]
comp27929_c0	3076	356512785	XP_003525096.1	4010	0	PREDICTED: ribonucleoside-diphosphate reductase large subunit [Glycine max] >gi|27261142|gb|AAN87547.1|AF118784_1 ribonucleotide reductase large subunit A [Glycine max]
comp13676_c0	4095	224118994	XP_002331299.1	2769	0	predicted protein [Populus trichocarpa] >gi|222873882|gb|EEF11013.1| predicted protein [Populus trichocarpa]
comp13303_c0	768	224146482	XP_002326022.1	118	9.98e-06	predicted protein [Populus trichocarpa] >gi|222862897|gb|EEF00404.1| predicted protein [Populus trichocarpa]
comp13865_c0	2056	297742541	CBI34690.3	1818	0	unnamed protein product [Vitis vinifera]
comp17002_c0	1385	209967469	ACJ02359.1	395	1.27e-42	hypothetical protein [Populus tremula x Populus alba]
comp207661_c0	242	--	--	--	--	--
comp20376_c1	540	--	--	--	--	--
comp19995_c3	1370	255547608	XP_002514861.1	376	1.4e-37	glycerophosphodiester phosphodiesterase, putative [Ricinus communis] >gi|223545912|gb|EEF47415.1| glycerophosphodiester phosphodiesterase, putative [Ricinus communis]
comp25408_c0	3962	255583387	XP_002532454.1	1870	0	conserved hypothetical protein [Ricinus communis] >gi|223527844|gb|EEF29940.1| conserved hypothetical protein [Ricinus communis]
comp20437_c0	3789	147771903	CAN75708.1	3050	0	hypothetical protein VITISV_031421 [Vitis vinifera]
comp63953_c0	642	--	--	--	--	--
comp34567_c0	662	--	--	--	--	--
comp20115_c0	2162	224079997	XP_002305987.1	1574	0	predicted protein [Populus trichocarpa] >gi|222848951|gb|EEE86498.1| predicted protein [Populus trichocarpa]
comp68551_c0	531	--	--	--	--	--
comp19326_c0	2246	255576671	XP_002529225.1	1563	0	Cysteine protease ATG4B, putative [Ricinus communis] >gi|223531343|gb|EEF33181.1| Cysteine protease ATG4B, putative [Ricinus communis]
comp24639_c0	1104	255566179	XP_002524077.1	875	6.02e-114	conserved hypothetical protein [Ricinus communis] >gi|223536645|gb|EEF38287.1| conserved hypothetical protein [Ricinus communis]
comp10026_c0	312	--	--	--	--	--
comp115173_c0	237	396458600	XP_003833913.1	141	6.24e-09	similar to mitochondrial ATP synthase beta subunit [Leptosphaeria maculans JN3] >gi|312210461|emb|CBX90548.1| similar to mitochondrial ATP synthase beta subunit [Leptosphaeria maculans JN3]
comp12437_c0	2492	225449649	XP_002262753.1	1473	0	PREDICTED: putative disease resistance protein At3g14460 [Vitis vinifera]
comp23773_c0	1099	124502497	ABN13629.1	420	9.48e-47	blue copper-like protein [Gossypium hirsutum]
comp17976_c0	2660	255588331	XP_002534570.1	1735	0	conserved hypothetical protein [Ricinus communis] >gi|223525005|gb|EEF27813.1| conserved hypothetical protein [Ricinus communis]
comp23203_c0	4138	255545634	XP_002513877.1	1303	0	sulfate transporter, putative [Ricinus communis] >gi|223546963|gb|EEF48460.1| sulfate transporter, putative [Ricinus communis]
comp191478_c0	479	--	--	--	--	--
comp61384_c0	561	--	--	--	--	--
comp107075_c0	589	--	--	--	--	--
comp25655_c0	1346	359495767	XP_003635085.1	999	3.89e-131	PREDICTED: thioredoxin-like protein HCF164, chloroplastic-like [Vitis vinifera] >gi|298205068|emb|CBI38364.3| unnamed protein product [Vitis vinifera]
comp25105_c0	1900	224096157	XP_002310554.1	1941	0	predicted protein [Populus trichocarpa] >gi|222853457|gb|EEE91004.1| predicted protein [Populus trichocarpa]
comp23202_c1	1218	--	--	--	--	--
comp15113_c0	1579	224139894	XP_002323328.1	604	5.47e-70	predicted protein [Populus trichocarpa] >gi|222867958|gb|EEF05089.1| predicted protein [Populus trichocarpa]
comp19152_c3	558	--	--	--	--	--
comp14394_c0	1236	356525533	XP_003531379.1	715	7.63e-90	PREDICTED: uncharacterized protein LOC100783763 [Glycine max]
comp22208_c0	2414	--	--	--	--	--
comp83858_c0	584	--	--	--	--	--
comp18001_c0	4055	359479076	XP_002272083.2	1757	0	PREDICTED: uncharacterized protein LOC100254731 [Vitis vinifera]
comp11174_c0	2298	225461754	XP_002285533.1	1866	0	PREDICTED: uncharacterized protein LOC100252018 [Vitis vinifera] >gi|302142861|emb|CBI20156.3| unnamed protein product [Vitis vinifera]
comp26380_c0	2393	225441016	XP_002277577.1	1577	0	PREDICTED: uncharacterized protein LOC100244314 [Vitis vinifera]
comp25512_c0	1686	315661108	ADU54563.1	1355	0	mitogen-activated protein kinase kinase [Gossypium hirsutum]
comp21097_c0	2473	359478573	XP_002279931.2	1398	0	PREDICTED: uncharacterized protein LOC100265690 [Vitis vinifera]
comp25770_c0	893	224134755	XP_002321898.1	471	4.82e-55	predicted protein [Populus trichocarpa] >gi|118488310|gb|ABK95974.1| unknown [Populus trichocarpa] >gi|222868894|gb|EEF06025.1| predicted protein [Populus trichocarpa]
comp11997_c0	960	--	--	--	--	--
comp205142_c0	280	--	--	--	--	--
comp13697_c0	1168	224054440	XP_002298261.1	1118	1.92e-149	predicted protein [Populus trichocarpa] >gi|222845519|gb|EEE83066.1| predicted protein [Populus trichocarpa]
comp28737_c0	1199	224130788	XP_002320926.1	702	7.84e-87	predicted protein [Populus trichocarpa] >gi|222861699|gb|EEE99241.1| predicted protein [Populus trichocarpa]
comp66684_c0	1529	255559478	XP_002520759.1	1059	9.42e-137	conserved hypothetical protein [Ricinus communis] >gi|223540144|gb|EEF41721.1| conserved hypothetical protein [Ricinus communis]
comp21455_c0	2673	359475622	XP_003631717.1	928	5.28e-164	PREDICTED: wall-associated receptor kinase-like 10-like, partial [Vitis vinifera]
comp25882_c0	2015	255561431	XP_002521726.1	1837	0	srpk, putative [Ricinus communis] >gi|223539117|gb|EEF40713.1| srpk, putative [Ricinus communis]
comp26975_c0	1846	224100741	XP_002311995.1	1271	1.22e-167	predicted protein [Populus trichocarpa] >gi|222851815|gb|EEE89362.1| predicted protein [Populus trichocarpa]
comp26077_c0	790	224100271	XP_002311809.1	435	3.78e-51	predicted protein [Populus trichocarpa] >gi|118483508|gb|ABK93652.1| unknown [Populus trichocarpa] >gi|118487086|gb|ABK95373.1| unknown [Populus trichocarpa] >gi|222851629|gb|EEE89176.1| predicted protein [Populus trichocarpa]
comp14570_c0	3350	255584390	XP_002532928.1	1944	0	Transporter ATM1, mitochondrial precursor, putative [Ricinus communis] >gi|223527304|gb|EEF29455.1| Transporter ATM1, mitochondrial precursor, putative [Ricinus communis]
comp17799_c0	810	255536767	XP_002509450.1	418	4.44e-48	Squamosa promoter-binding protein, putative [Ricinus communis] >gi|223549349|gb|EEF50837.1| Squamosa promoter-binding protein, putative [Ricinus communis]
comp18125_c0	2526	255583943	XP_002532719.1	1070	9.68e-135	ubiquitin-protein ligase, putative [Ricinus communis] >gi|223527546|gb|EEF29668.1| ubiquitin-protein ligase, putative [Ricinus communis]
comp18119_c0	3126	112253871	YP_717127.1	3091	0	maturase-related protein [Brassica napus] >gi|37591073|dbj|BAC98875.1| maturase-related protein [Brassica napus]
comp26096_c0	1249	224128015	XP_002329233.1	1173	5.06e-158	predicted protein [Populus trichocarpa] >gi|222871014|gb|EEF08145.1| predicted protein [Populus trichocarpa]
comp26529_c0	1150	255562558	XP_002522285.1	750	1.16e-95	Cyclic phosphodiesterase, putative [Ricinus communis] >gi|223538538|gb|EEF40143.1| Cyclic phosphodiesterase, putative [Ricinus communis]
comp86032_c0	902	--	--	--	--	--
comp18162_c3	2424	255545206	XP_002513664.1	1870	0	DELLA protein GAI, putative [Ricinus communis] >gi|223547572|gb|EEF49067.1| DELLA protein GAI, putative [Ricinus communis]
comp25643_c0	3497	359494701	XP_002269774.2	3514	0	PREDICTED: dynamin-related protein 3A-like [Vitis vinifera]
comp43893_c0	413	--	--	--	--	--
comp24666_c0	935	356516372	XP_003526869.1	299	3.85e-27	PREDICTED: probable methyltransferase PMT26-like [Glycine max]
comp50952_c0	577	--	--	--	--	--
comp19686_c0	4346	147790037	CAN60525.1	2541	0	hypothetical protein VITISV_000522 [Vitis vinifera]
comp8931_c0	1227	255538222	XP_002510176.1	549	1.65e-65	conserved hypothetical protein [Ricinus communis] >gi|223550877|gb|EEF52363.1| conserved hypothetical protein [Ricinus communis]
comp22996_c1	2540	356572958	XP_003554632.1	178	7.45e-12	PREDICTED: uncharacterized protein LOC100811105 [Glycine max]
comp9389_c0	1126	255557723	XP_002519891.1	370	1.82e-38	conserved hypothetical protein [Ricinus communis] >gi|223540937|gb|EEF42495.1| conserved hypothetical protein [Ricinus communis]
comp26813_c0	2923	356532111	XP_003534617.1	1726	0	PREDICTED: probable galacturonosyltransferase 7-like [Glycine max]
comp5436_c0	349	--	--	--	--	--
comp21138_c0	6270	255550191	XP_002516146.1	3805	0	myosin XI, putative [Ricinus communis] >gi|223544632|gb|EEF46148.1| myosin XI, putative [Ricinus communis]
comp10227_c0	652	--	--	--	--	--
comp1007_c0	250	--	--	--	--	--
comp41563_c0	2536	359482580	XP_002278844.2	1045	6.06e-126	PREDICTED: uncharacterized protein LOC100258390 [Vitis vinifera]
comp12615_c0	3733	224129594	XP_002328755.1	4084	0	predicted protein [Populus trichocarpa] >gi|222839053|gb|EEE77404.1| predicted protein [Populus trichocarpa]
comp173340_c0	271	375267590	CCD28245.1	169	2.64e-13	ubiquitin-associated/translation elongation factor EF1B, partial [Plasmopara viticola]
comp64819_c0	332	--	--	--	--	--
comp26178_c0	816	351727048	NP_001237915.1	318	8.87e-34	uncharacterized protein LOC100527051 [Glycine max] >gi|255631448|gb|ACU16091.1| unknown [Glycine max]
comp26545_c0	1035	255544121	XP_002513123.1	775	2.84e-99	conserved hypothetical protein [Ricinus communis] >gi|223548134|gb|EEF49626.1| conserved hypothetical protein [Ricinus communis]
comp11545_c0	2794	224074305	XP_002304347.1	3766	0	predicted protein [Populus trichocarpa] >gi|222841779|gb|EEE79326.1| predicted protein [Populus trichocarpa]
comp158767_c0	233	--	--	--	--	--
comp31668_c0	2062	225437426	XP_002271736.1	2313	0	PREDICTED: endoglucanase 17 [Vitis vinifera]
comp12308_c0	1581	255580365	XP_002531010.1	800	6.95e-100	DUF26 domain-containing protein 1 precursor, putative [Ricinus communis] >gi|223529408|gb|EEF31370.1| DUF26 domain-containing protein 1 precursor, putative [Ricinus communis]
comp18733_c0	1667	255586491	XP_002533887.1	1388	0	organic anion transporter, putative [Ricinus communis] >gi|223526164|gb|EEF28498.1| organic anion transporter, putative [Ricinus communis]
comp14009_c0	1329	359497537	XP_002264133.2	1019	1.07e-133	PREDICTED: phosphoribosylglycinamide formyltransferase, chloroplastic [Vitis vinifera] >gi|296088222|emb|CBI35737.3| unnamed protein product [Vitis vinifera]
comp91797_c0	302	255590101	XP_002535171.1	111	9.25e-06	conserved hypothetical protein [Ricinus communis] >gi|223523835|gb|EEF27211.1| conserved hypothetical protein [Ricinus communis]
comp27682_c0	1222	359492891	XP_002284055.2	213	2.05e-17	PREDICTED: uncharacterized protein LOC100245494 [Vitis vinifera]
comp20908_c0	1066	225446347	XP_002272559.1	135	1.32e-07	PREDICTED: uncharacterized protein LOC100262522 [Vitis vinifera] >gi|302143286|emb|CBI21847.3| unnamed protein product [Vitis vinifera]
comp11977_c0	2547	224096616	XP_002310672.1	843	3.89e-99	predicted protein [Populus trichocarpa] >gi|222853575|gb|EEE91122.1| predicted protein [Populus trichocarpa]
comp18231_c0	1446	118486519	ABK95099.1	271	7.28e-23	unknown [Populus trichocarpa]
comp53716_c0	715	--	--	--	--	--
comp11372_c0	1771	118482610	ABK93225.1	1032	1.11e-131	unknown [Populus trichocarpa]
comp15486_c0	1636	255553739	XP_002517910.1	322	2.2e-31	conserved hypothetical protein [Ricinus communis] >gi|223542892|gb|EEF44428.1| conserved hypothetical protein [Ricinus communis]
comp23989_c0	998	255557943	XP_002520000.1	357	2e-38	conserved hypothetical protein [Ricinus communis] >gi|223540764|gb|EEF42324.1| conserved hypothetical protein [Ricinus communis]
comp8899_c0	1286	225426777	XP_002282782.1	762	4.16e-96	PREDICTED: ribosomal RNA processing protein 36 homolog [Vitis vinifera] >gi|297742597|emb|CBI34746.3| unnamed protein product [Vitis vinifera]
comp21864_c0	1191	119501629	XP_001267571.1	179	5.48e-12	hypothetical protein NFIA_044930 [Neosartorya fischeri NRRL 181] >gi|119415737|gb|EAW25674.1| conserved hypothetical protein [Neosartorya fischeri NRRL 181]
comp26740_c0	3297	359474932	XP_002280381.2	1253	2.89e-156	PREDICTED: F-box protein At2g16365-like [Vitis vinifera]
comp19914_c0	1959	255571016	XP_002526459.1	1161	2.03e-150	sodium-bile acid cotransporter, putative [Ricinus communis] >gi|223534239|gb|EEF35954.1| sodium-bile acid cotransporter, putative [Ricinus communis]
comp22849_c1	875	224109182	XP_002315113.1	656	1.04e-82	predicted protein [Populus trichocarpa] >gi|222864153|gb|EEF01284.1| predicted protein [Populus trichocarpa]
comp19030_c0	1947	255589942	XP_002535131.1	1647	0	zinc finger protein, putative [Ricinus communis] >gi|223523954|gb|EEF27251.1| zinc finger protein, putative [Ricinus communis]
comp20597_c0	4267	224093120	XP_002309798.1	2364	0	predicted protein [Populus trichocarpa] >gi|222852701|gb|EEE90248.1| predicted protein [Populus trichocarpa]
comp23823_c0	2690	255561582	XP_002521801.1	1518	0	Patellin-3, putative [Ricinus communis] >gi|223539014|gb|EEF40611.1| Patellin-3, putative [Ricinus communis]
comp13230_c0	600	147866761	CAN80989.1	437	5.69e-47	hypothetical protein VITISV_021527 [Vitis vinifera]
comp14097_c0	1469	225459665	XP_002284617.1	1130	3.52e-149	PREDICTED: uncharacterized protein LOC100250482 [Vitis vinifera]
comp19889_c0	3465	297739262	CBI28913.3	2292	0	unnamed protein product [Vitis vinifera]
comp19976_c0	1687	225462181	XP_002268483.1	487	6.55e-52	PREDICTED: uncharacterized protein LOC100267894 [Vitis vinifera] >gi|296082773|emb|CBI21778.3| unnamed protein product [Vitis vinifera]
comp114180_c0	203	--	--	--	--	--
comp38814_c0	685	--	--	--	--	--
comp19692_c0	1070	224116868	XP_002317414.1	874	5.46e-111	predicted protein [Populus trichocarpa] >gi|116265940|gb|ABJ91218.1| CBL-interacting protein kinase 11 [Populus trichocarpa] >gi|222860479|gb|EEE98026.1| predicted protein [Populus trichocarpa]
comp13924_c0	2023	255544818	XP_002513470.1	602	3.53e-69	integral membrane protein, putative [Ricinus communis] >gi|223547378|gb|EEF48873.1| integral membrane protein, putative [Ricinus communis]
comp62241_c0	379	224109000	XP_002315045.1	406	2.26e-45	predicted protein [Populus trichocarpa] >gi|222864085|gb|EEF01216.1| predicted protein [Populus trichocarpa]
comp11860_c0	3500	359478930	XP_002283389.2	1829	0	PREDICTED: telomere repeat-binding protein 5-like [Vitis vinifera]
comp9805_c0	370	--	--	--	--	--
comp10347_c0	5579	225433707	XP_002268048.1	4269	0	PREDICTED: probable importin-7 homolog [Vitis vinifera]
comp1078_c0	481	224059466	XP_002299860.1	180	6.54e-15	predicted protein [Populus trichocarpa] >gi|222847118|gb|EEE84665.1| predicted protein [Populus trichocarpa]
comp91628_c0	889	--	--	--	--	--
comp13164_c0	1066	320589980	EFX02436.1	254	4.18e-22	hypothetical protein CMQ_2485 [Grosmannia clavigera kw1407]
comp21766_c0	2821	--	--	--	--	--
comp23358_c3	4292	24461867	AAN62354.1	2092	0	CTV.22 [Citrus trifoliata]
comp26767_c0	1668	388520637	AFK48380.1	607	1.31e-70	unknown [Medicago truncatula]
comp12299_c0	5662	225461650	XP_002283115.1	2265	0	PREDICTED: uncharacterized protein LOC100267539 [Vitis vinifera]
comp11940_c1	319	--	--	--	--	--
comp12377_c0	1241	--	--	--	--	--
comp13453_c0	2122	359474766	XP_002270851.2	793	3.38e-95	PREDICTED: carbon catabolite repressor protein 4 homolog 4-like [Vitis vinifera]
comp34494_c0	1455	255579122	XP_002530409.1	1230	9.48e-163	conserved hypothetical protein [Ricinus communis] >gi|223530058|gb|EEF31979.1| conserved hypothetical protein [Ricinus communis]
comp11954_c0	709	--	--	--	--	--
comp12403_c0	1084	225453929	XP_002279679.1	519	4.78e-61	PREDICTED: probable calcium-binding protein CML10 isoform 2 [Vitis vinifera] >gi|225453931|ref|XP_002279660.1| PREDICTED: probable calcium-binding protein CML10 isoform 1 [Vitis vinifera]
comp10742_c0	1365	356527218	XP_003532209.1	997	8.52e-131	PREDICTED: heterogeneous nuclear ribonucleoprotein F-like [Glycine max]
comp21661_c0	1115	--	--	--	--	--
comp23682_c0	2738	225431149	XP_002268226.1	1589	0	PREDICTED: WD repeat-containing protein 82-B-like [Vitis vinifera]
comp25742_c0	1290	255551060	XP_002516578.1	1210	1.65e-162	GTP-binding protein engB, putative [Ricinus communis] >gi|223544398|gb|EEF45919.1| GTP-binding protein engB, putative [Ricinus communis]
comp73849_c0	1154	224108417	XP_002314840.1	1254	4.1e-168	predicted protein [Populus trichocarpa] >gi|222863880|gb|EEF01011.1| predicted protein [Populus trichocarpa]
comp28046_c0	1427	147768778	CAN60458.1	752	4.63e-94	hypothetical protein VITISV_019556 [Vitis vinifera]
comp120145_c0	284	--	--	--	--	--
comp30124_c0	1355	224138936	XP_002326727.1	1041	2.44e-137	predicted protein [Populus trichocarpa] >gi|222834049|gb|EEE72526.1| predicted protein [Populus trichocarpa]
comp14262_c1	860	366984550	AEX09184.1	1001	1.78e-132	glycolate oxidase [Gossypium hirsutum]
comp16420_c0	794	--	--	--	--	--
comp16753_c0	563	--	--	--	--	--
comp13775_c0	1303	225427923	XP_002275216.1	872	2.93e-112	PREDICTED: translocon-associated protein subunit alpha [Vitis vinifera] >gi|147821778|emb|CAN77171.1| hypothetical protein VITISV_029842 [Vitis vinifera] >gi|297744658|emb|CBI37920.3| unnamed protein product [Vitis vinifera]
comp191499_c0	226	--	--	--	--	--
comp20819_c0	1661	118482964	ABK93394.1	437	2.24e-46	unknown [Populus trichocarpa]
comp23051_c0	2259	225432636	XP_002278244.1	2423	0	PREDICTED: primary amine oxidase [Vitis vinifera] >gi|297737034|emb|CBI26235.3| unnamed protein product [Vitis vinifera]
comp7887_c0	366	--	--	--	--	--
comp25870_c0	1191	224137118	XP_002327027.1	779	1.54e-99	predicted protein [Populus trichocarpa] >gi|222835342|gb|EEE73777.1| predicted protein [Populus trichocarpa]
comp187891_c0	266	--	--	--	--	--
comp15181_c0	3232	224068408	XP_002326113.1	1598	0	predicted protein [Populus trichocarpa] >gi|222833306|gb|EEE71783.1| predicted protein [Populus trichocarpa]
comp14418_c0	2134	218187004	EEC69431.1	246	1.01e-25	hypothetical protein OsI_38599 [Oryza sativa Indica Group]
comp15790_c0	1029	--	--	--	--	--
comp12586_c0	1574	37785880	AAP57092.1	376	4.41e-37	DFP1 [Dermatophagoides farinae]
comp19185_c0	2131	255560019	XP_002521028.1	1085	8.49e-139	ring finger protein, putative [Ricinus communis] >gi|223539865|gb|EEF41445.1| ring finger protein, putative [Ricinus communis]
comp18706_c0	3327	334184326	NP_179622.5	2334	0	DENN (AEX-3) domain-containing protein [Arabidopsis thaliana] >gi|330251899|gb|AEC06993.1| DENN (AEX-3) domain-containing protein [Arabidopsis thaliana]
comp24373_c0	923	38258219	Q94G00.1	536	2.06e-65	RecName: Full=Peptidyl-prolyl cis-trans isomerase Pin1; Short=PPIase Pin1; AltName: Full=MdPin1; AltName: Full=Rotamase Pin1 >gi|15077233|gb|AAK83088.1|AF290200_1 Pin1-type peptidyl-prolyl cis/trans isomerase [Malus x domestica]
comp100670_c0	1127	225448659	XP_002274607.1	552	3.84e-107	PREDICTED: N(2),N(2)-dimethylguanosine tRNA methyltransferase Trm1 [Vitis vinifera] >gi|147780177|emb|CAN75521.1| hypothetical protein VITISV_043594 [Vitis vinifera]
comp39725_c0	1523	224119072	XP_002331318.1	1212	1.09e-161	predicted protein [Populus trichocarpa] >gi|222873901|gb|EEF11032.1| predicted protein [Populus trichocarpa]
comp22523_c0	692	172051200	ACB70375.1	718	4.47e-92	translation elongation factor EF-1 alpha/Tu [Ornithodoros coriaceus]
comp8490_c0	2237	225456620	XP_002269071.1	797	1.34e-93	PREDICTED: uncharacterized protein LOC100251842 isoform 1 [Vitis vinifera] >gi|297734049|emb|CBI15296.3| unnamed protein product [Vitis vinifera]
comp17920_c0	547	318086966	ADV40075.1	389	1.12e-44	60S ribosomal protein L40A [Latrodectus hesperus]
comp17569_c0	3129	--	--	--	--	--
comp9028_c0	1378	296090689	CBI41089.3	756	2.21e-93	unnamed protein product [Vitis vinifera]
comp1012_c0	613	--	--	--	--	--
comp21762_c0	5860	255550972	XP_002516534.1	1904	0	Poly(A) polymerase beta, putative [Ricinus communis] >gi|223544354|gb|EEF45875.1| Poly(A) polymerase beta, putative [Ricinus communis]
comp18680_c2	3166	255575584	XP_002528692.1	3067	0	Brassinosteroid LRR receptor kinase precursor, putative [Ricinus communis] >gi|223531864|gb|EEF33681.1| Brassinosteroid LRR receptor kinase precursor, putative [Ricinus communis]
comp159225_c0	416	--	--	--	--	--
comp64102_c0	558	224089775	XP_002308811.1	234	2.08e-22	predicted protein [Populus trichocarpa] >gi|222854787|gb|EEE92334.1| predicted protein [Populus trichocarpa]
comp8376_c0	4672	225447543	XP_002268724.1	5100	0	PREDICTED: phytochrome C [Vitis vinifera]
comp200_c0	319	--	--	--	--	--
comp10725_c0	2504	242062454	XP_002452516.1	295	8.01e-25	hypothetical protein SORBIDRAFT_04g027285 [Sorghum bicolor] >gi|241932347|gb|EES05492.1| hypothetical protein SORBIDRAFT_04g027285 [Sorghum bicolor]
comp16394_c0	1206	--	--	--	--	--
comp26345_c0	1848	255568653	XP_002525300.1	1265	3.81e-165	conserved hypothetical protein [Ricinus communis] >gi|223535458|gb|EEF37128.1| conserved hypothetical protein [Ricinus communis]
comp24247_c0	2024	224073138	XP_002303990.1	1983	0	predicted protein [Populus trichocarpa] >gi|222841422|gb|EEE78969.1| predicted protein [Populus trichocarpa]
comp486_c0	531	--	--	--	--	--
comp14849_c0	819	330318558	AEC10951.1	452	4.53e-53	histone H2B.2 [Camellia sinensis]
comp15076_c1	2215	255540861	XP_002511495.1	1134	0	tRNA ligase, putative [Ricinus communis] >gi|223550610|gb|EEF52097.1| tRNA ligase, putative [Ricinus communis]
comp107618_c0	498	--	--	--	--	--
comp20677_c0	4089	255539380	XP_002510755.1	3066	0	o-linked n-acetylglucosamine transferase, ogt, putative [Ricinus communis] >gi|223551456|gb|EEF52942.1| o-linked n-acetylglucosamine transferase, ogt, putative [Ricinus communis]
comp11517_c0	259	--	--	--	--	--
comp8401_c0	1477	225453144	XP_002273909.1	1291	7.43e-173	PREDICTED: U-box domain-containing protein 4 [Vitis vinifera] >gi|147807233|emb|CAN61950.1| hypothetical protein VITISV_002189 [Vitis vinifera]
comp106750_c0	692	255589584	XP_002535012.1	776	1.23e-94	Disease resistance protein RPH8A, putative [Ricinus communis] >gi|223524193|gb|EEF27370.1| Disease resistance protein RPH8A, putative [Ricinus communis]
comp22965_c0	709	359493574	XP_002271071.2	174	8.53e-16	PREDICTED: TMV resistance protein N [Vitis vinifera]
comp44406_c0	769	255575685	XP_002528742.1	356	1.37e-38	conserved hypothetical protein [Ricinus communis] >gi|223531836|gb|EEF33654.1| conserved hypothetical protein [Ricinus communis]
comp22962_c0	640	334186377	NP_001190681.1	722	1.51e-94	ubiquitin 11 [Arabidopsis thaliana] >gi|357512383|ref|XP_003626480.1| Ubiquitin-like protein [Medicago truncatula] >gi|40287484|gb|AAR83856.1| hexameric polyubiquitin 6PU11 [Capsicum annuum] >gi|147802377|emb|CAN77120.1| hypothetical protein VITISV_031666 [Vitis vinifera] >gi|217074820|gb|ACJ85770.1| unknown [Medicago truncatula] >gi|332657071|gb|AEE82471.1| ubiquitin 11 [Arabidopsis thaliana] >g…
comp20852_c1	1655	224100083	XP_002311736.1	1555	0	predicted protein [Populus trichocarpa] >gi|222851556|gb|EEE89103.1| predicted protein [Populus trichocarpa]
comp18411_c1	2326	255579410	XP_002530549.1	2680	0	isopropylmalate synthase, putative [Ricinus communis] >gi|223529911|gb|EEF31840.1| isopropylmalate synthase, putative [Ricinus communis]
comp18180_c0	395	140053482	ABO80459.1	145	9.39e-09	RNA-directed DNA polymerase (Reverse transcriptase); Ribonuclease H [Medicago truncatula]
comp42035_c0	1451	225452406	XP_002273842.1	1040	7.63e-136	PREDICTED: uncharacterized protein LOC100247330 [Vitis vinifera] >gi|296087638|emb|CBI34894.3| unnamed protein product [Vitis vinifera]
comp11475_c0	929	224144798	XP_002325418.1	470	1.08e-54	predicted protein [Populus trichocarpa] >gi|222862293|gb|EEE99799.1| predicted protein [Populus trichocarpa]
comp10500_c0	1436	224093568	XP_002309937.1	770	4.17e-97	predicted protein [Populus trichocarpa] >gi|222852840|gb|EEE90387.1| predicted protein [Populus trichocarpa]
comp19825_c1	1950	224141927	XP_002324312.1	1984	0	predicted protein [Populus trichocarpa] >gi|222865746|gb|EEF02877.1| predicted protein [Populus trichocarpa]
comp26194_c0	4126	225462440	XP_002264614.1	4294	0	PREDICTED: serine/threonine-protein phosphatase BSL3-like [Vitis vinifera]
comp27350_c0	1616	224127860	XP_002329195.1	1086	2.97e-141	predicted protein [Populus trichocarpa] >gi|222870976|gb|EEF08107.1| predicted protein [Populus trichocarpa]
comp23227_c0	1771	147864249	CAN83016.1	1199	9.02e-156	hypothetical protein VITISV_041695 [Vitis vinifera]
comp13945_c1	1514	356572637	XP_003554474.1	729	4.35e-89	PREDICTED: 33 kDa ribonucleoprotein, chloroplastic-like [Glycine max]
comp29960_c0	1278	356503299	XP_003520448.1	811	2.58e-102	PREDICTED: uncharacterized protein LOC100809118 [Glycine max]
comp19641_c0	879	395146564	AFN53716.1	246	4.26e-23	putative DUF584 protein [Linum usitatissimum]
comp15107_c0	801	--	--	--	--	--
comp10446_c0	2597	255544460	XP_002513291.1	1106	1.18e-137	transcription factor, putative [Ricinus communis] >gi|223547199|gb|EEF48694.1| transcription factor, putative [Ricinus communis]
comp25133_c0	1321	255579126	XP_002530411.1	879	2.81e-114	Pollen-specific protein SF3, putative [Ricinus communis] >gi|223530060|gb|EEF31981.1| Pollen-specific protein SF3, putative [Ricinus communis]
comp23873_c0	1084	224060423	XP_002300192.1	1106	6.8e-149	predicted protein [Populus trichocarpa] >gi|118482123|gb|ABK92992.1| unknown [Populus trichocarpa] >gi|222847450|gb|EEE84997.1| predicted protein [Populus trichocarpa]
comp41921_c0	2578	255548461	XP_002515287.1	3445	0	DNA replication licensing factor MCM7, putative [Ricinus communis] >gi|223545767|gb|EEF47271.1| DNA replication licensing factor MCM7, putative [Ricinus communis]
comp27910_c0	928	225433902	XP_002265598.1	724	4.59e-93	PREDICTED: peptidyl-prolyl cis-trans isomerase E [Vitis vinifera] >gi|297743796|emb|CBI36679.3| unnamed protein product [Vitis vinifera]
comp13339_c0	303	--	--	--	--	--
comp72147_c0	595	--	--	--	--	--
comp33623_c0	570	255546337	XP_002514228.1	183	7.97e-15	hypothetical protein RCOM_1049910 [Ricinus communis] >gi|223546684|gb|EEF48182.1| hypothetical protein RCOM_1049910 [Ricinus communis]
comp13140_c1	701	225460961	XP_002278138.1	548	1.8e-61	PREDICTED: aconitate hydratase 2, mitochondrial [Vitis vinifera] >gi|297737441|emb|CBI26642.3| unnamed protein product [Vitis vinifera]
comp23356_c0	3204	224129402	XP_002328708.1	817	1.06e-96	predicted protein [Populus trichocarpa] >gi|222839006|gb|EEE77357.1| predicted protein [Populus trichocarpa]
comp7848_c0	1066	224126281	XP_002329516.1	609	4.06e-74	predicted protein [Populus trichocarpa] >gi|222870225|gb|EEF07356.1| predicted protein [Populus trichocarpa]
comp14022_c0	1049	356560577	XP_003548567.1	487	1.99e-56	PREDICTED: uncharacterized protein LOC100799633 [Glycine max]
comp13447_c0	2731	359493612	XP_003634635.1	1508	0	PREDICTED: uncharacterized protein LOC100264164 [Vitis vinifera] >gi|302142926|emb|CBI20221.3| unnamed protein product [Vitis vinifera]
comp19110_c1	1219	--	--	--	--	--
comp8587_c0	1882	225436420	XP_002273519.1	1623	0	PREDICTED: serine carboxypeptidase-like 51-like [Vitis vinifera]
comp21187_c0	3205	224058199	XP_002299463.1	1959	0	predicted protein [Populus trichocarpa] >gi|222846721|gb|EEE84268.1| predicted protein [Populus trichocarpa]
comp10688_c0	1822	217072092	ACJ84406.1	1381	0	unknown [Medicago truncatula]
comp28802_c0	1976	225734419	ACO25189.1	2309	0	putative fizzy-like protein [Gossypium hirsutum]
comp20556_c0	1084	255570697	XP_002526303.1	286	2.37e-25	kinase, putative [Ricinus communis] >gi|223534384|gb|EEF36092.1| kinase, putative [Ricinus communis]
comp120037_c0	445	224123178	XP_002330358.1	137	6.2e-08	predicted protein [Populus trichocarpa] >gi|222871562|gb|EEF08693.1| predicted protein [Populus trichocarpa]
comp23715_c0	1004	255581937	XP_002531767.1	546	5.28e-66	Photosystem I reaction center subunit V, chloroplast precursor, putative [Ricinus communis] >gi|223528603|gb|EEF30623.1| Photosystem I reaction center subunit V, chloroplast precursor, putative [Ricinus communis]
comp20664_c0	691	--	--	--	--	--
comp15467_c0	1165	--	--	--	--	--
comp21270_c0	2909	118486577	ABK95127.1	1980	0	unknown [Populus trichocarpa]
comp12809_c0	5669	255538108	XP_002510119.1	2938	0	Xylem serine proteinase 1 precursor, putative [Ricinus communis] >gi|223550820|gb|EEF52306.1| Xylem serine proteinase 1 precursor, putative [Ricinus communis]
comp12984_c0	1885	225452484	XP_002278807.1	1880	0	PREDICTED: peptidyl-prolyl cis-trans isomerase, chloroplastic [Vitis vinifera] >gi|296087681|emb|CBI34937.3| unnamed protein product [Vitis vinifera]
comp26026_c0	1896	356505737	XP_003521646.1	1866	0	PREDICTED: isopenicillin N epimerase-like isoform 1 [Glycine max] >gi|356505739|ref|XP_003521647.1| PREDICTED: isopenicillin N epimerase-like isoform 2 [Glycine max]
comp69741_c0	647	255575647	XP_002528723.1	685	6.91e-88	hydrolase, putative [Ricinus communis] >gi|223531817|gb|EEF33635.1| hydrolase, putative [Ricinus communis]
comp27500_c0	2158	225432596	XP_002281432.1	1620	0	PREDICTED: probable LRR receptor-like serine/threonine-protein kinase At1g67720 [Vitis vinifera] >gi|297737017|emb|CBI26218.3| unnamed protein product [Vitis vinifera]
comp14503_c0	1709	225424250	XP_002284485.1	568	1.49e-65	PREDICTED: uncharacterized protein LOC100249059 [Vitis vinifera] >gi|147801559|emb|CAN77015.1| hypothetical protein VITISV_036885 [Vitis vinifera] >gi|297737691|emb|CBI26892.3| unnamed protein product [Vitis vinifera]
comp8676_c0	1016	356531780	XP_003534454.1	342	1e-36	PREDICTED: transcription factor bHLH135-like [Glycine max]
comp21906_c0	815	255582868	XP_002532206.1	299	3.59e-31	NOI, putative [Ricinus communis] >gi|223528102|gb|EEF30175.1| NOI, putative [Ricinus communis]
comp193492_c0	256	--	--	--	--	--
comp22240_c0	4075	359487063	XP_002270806.2	3544	0	PREDICTED: valyl-tRNA synthetase-like [Vitis vinifera]
comp81013_c0	363	--	--	--	--	--
comp90335_c0	214	--	--	--	--	--
comp11471_c0	280	--	--	--	--	--
comp21513_c2	1462	--	--	--	--	--
comp21350_c1	3176	255562580	XP_002522296.1	2801	0	trehalose-6-phosphate synthase, putative [Ricinus communis] >gi|223538549|gb|EEF40154.1| trehalose-6-phosphate synthase, putative [Ricinus communis]
comp22182_c0	1279	224105227	XP_002313733.1	1350	1.64e-180	predicted protein [Populus trichocarpa] >gi|222850141|gb|EEE87688.1| predicted protein [Populus trichocarpa]
comp702_c0	316	225462354	XP_002269543.1	221	4.02e-20	PREDICTED: protein SOMBRERO [Vitis vinifera]
comp47895_c0	1211	255583582	XP_002532547.1	954	2.92e-123	conserved hypothetical protein [Ricinus communis] >gi|223527736|gb|EEF29841.1| conserved hypothetical protein [Ricinus communis]
comp12763_c0	955	255540235	XP_002511182.1	673	4.43e-85	nucleic acid binding protein, putative [Ricinus communis] >gi|223550297|gb|EEF51784.1| nucleic acid binding protein, putative [Ricinus communis]
comp12066_c0	386	--	--	--	--	--
comp14718_c2	3302	224109408	XP_002315185.1	578	1.34e-65	predicted protein [Populus trichocarpa] >gi|222864225|gb|EEF01356.1| predicted protein [Populus trichocarpa]
comp22657_c0	850	--	--	--	--	--
comp20203_c0	2224	356543350	XP_003540124.1	2173	0	PREDICTED: ATPase family AAA domain-containing protein 3-B-like [Glycine max]
comp49169_c0	417	255580766	XP_002531204.1	533	3.71e-64	Benzoate carboxyl methyltransferase, putative [Ricinus communis] >gi|223529206|gb|EEF31181.1| Benzoate carboxyl methyltransferase, putative [Ricinus communis]
comp20612_c3	1551	--	--	--	--	--
comp20194_c0	2845	326506910	BAJ91496.1	211	8.97e-15	predicted protein [Hordeum vulgare subsp. vulgare]
comp26508_c0	3259	224144430	XP_002325287.1	2566	0	Cl-channel clc-7 [Populus trichocarpa] >gi|222862162|gb|EEE99668.1| Cl-channel clc-7 [Populus trichocarpa]
comp15081_c0	1393	373882306	AEY78528.1	1346	3.45e-178	polyphenol oxidase [Canarium album]
comp19488_c0	1718	356571884	XP_003554101.1	1016	0	PREDICTED: ubiquitin carboxyl-terminal hydrolase 5-like [Glycine max]
comp15476_c1	1379	255574879	XP_002528346.1	855	1.69e-108	Auxin-responsive protein IAA13, putative [Ricinus communis] >gi|223532214|gb|EEF34018.1| Auxin-responsive protein IAA13, putative [Ricinus communis]
comp22456_c0	4602	255585505	XP_002533444.1	2128	0	eif2alpha kinase, putative [Ricinus communis] >gi|223526706|gb|EEF28940.1| eif2alpha kinase, putative [Ricinus communis]
comp22863_c0	2322	224139464	XP_002323125.1	1615	0	predicted protein [Populus trichocarpa] >gi|222867755|gb|EEF04886.1| predicted protein [Populus trichocarpa]
comp19143_c0	1632	296086315	CBI31756.3	469	5.92e-51	unnamed protein product [Vitis vinifera]
comp34216_c0	1340	356519309	XP_003528315.1	975	2.92e-127	PREDICTED: uncharacterized protein LOC100775686 [Glycine max]
comp23310_c2	1368	147792835	CAN77748.1	839	4.05e-107	hypothetical protein VITISV_012451 [Vitis vinifera]
comp14483_c0	2021	8439541	AAF74981.1	2048	0	cystathionine gamma-synthase isoform 1 [Solanum tuberosum]
comp22076_c0	1751	224129402	XP_002328708.1	387	4.36e-39	predicted protein [Populus trichocarpa] >gi|222839006|gb|EEE77357.1| predicted protein [Populus trichocarpa]
comp27043_c0	1286	225444944	XP_002282373.1	924	1.59e-119	PREDICTED: cytidine deaminase-like [Vitis vinifera]
comp22899_c0	1518	186477888	ACC85688.1	1977	0	actin [Sarcoptes scabiei type hominis]
comp43281_c0	1522	225462749	XP_002268340.1	1008	3.64e-131	PREDICTED: uncharacterized protein LOC100244979 [Vitis vinifera]
comp10147_c0	3454	224089390	XP_002308714.1	3323	0	predicted protein [Populus trichocarpa] >gi|222854690|gb|EEE92237.1| predicted protein [Populus trichocarpa]
comp29717_c0	1268	6552361	BAA88222.1	705	5.1e-87	myb-related transcription factor LBM2 [Nicotiana tabacum]
comp13114_c0	1016	118485725	ABK94712.1	652	3.04e-81	unknown [Populus trichocarpa]
comp22373_c1	3472	359489530	XP_002273654.2	2424	0	PREDICTED: uncharacterized protein LOC100254100 [Vitis vinifera]
comp13248_c0	6636	224083569	XP_002307067.1	5809	0	predicted protein [Populus trichocarpa] >gi|222856516|gb|EEE94063.1| predicted protein [Populus trichocarpa]
comp25949_c0	2290	359474508	XP_003631483.1	1228	1.46e-158	PREDICTED: MORN repeat-containing protein 1-like [Vitis vinifera]
comp12528_c0	342	--	--	--	--	--
comp17668_c1	507	--	--	--	--	--
comp25111_c0	3092	255554789	XP_002518432.1	3146	0	conserved hypothetical protein [Ricinus communis] >gi|223542277|gb|EEF43819.1| conserved hypothetical protein [Ricinus communis]
comp11298_c0	1158	224105349	XP_002313779.1	203	8.27e-17	predicted protein [Populus trichocarpa] >gi|222850187|gb|EEE87734.1| predicted protein [Populus trichocarpa]
comp11140_c0	972	--	--	--	--	--
comp19596_c0	1273	--	--	--	--	--
comp20729_c0	2871	225462064	XP_002276057.1	1136	0	PREDICTED: probable RNA polymerase II transcription factor B subunit 1-1 [Vitis vinifera] >gi|296090002|emb|CBI39821.3| unnamed protein product [Vitis vinifera]
comp25499_c0	4154	255582489	XP_002532030.1	4396	0	Structural maintenance of chromosome 1 protein, putative [Ricinus communis] >gi|223528300|gb|EEF30346.1| Structural maintenance of chromosome 1 protein, putative [Ricinus communis]
comp20205_c1	3051	224080476	XP_002306141.1	2847	0	predicted protein [Populus trichocarpa] >gi|222849105|gb|EEE86652.1| predicted protein [Populus trichocarpa]
comp21662_c2	4957	190148357	ACE63261.1	4387	0	histidine kinase 3 [Betula pendula]
comp12177_c0	973	225445063	XP_002280262.1	240	3.87e-22	PREDICTED: uncharacterized protein LOC100249186 [Vitis vinifera]
comp27679_c0	2777	297827583	XP_002881674.1	2672	0	dehydration-responsive family protein [Arabidopsis lyrata subsp. lyrata] >gi|297327513|gb|EFH57933.1| dehydration-responsive family protein [Arabidopsis lyrata subsp. lyrata]
comp14049_c0	2258	224065170	XP_002301698.1	2063	0	predicted protein [Populus trichocarpa] >gi|222843424|gb|EEE80971.1| predicted protein [Populus trichocarpa]
comp189774_c0	345	--	--	--	--	--
comp30754_c0	982	359480520	XP_003632481.1	176	5.93e-13	PREDICTED: uncharacterized protein At5g65660-like [Vitis vinifera] >gi|297735867|emb|CBI18621.3| unnamed protein product [Vitis vinifera]
comp26231_c0	2000	224095007	XP_002310325.1	2069	0	predicted protein [Populus trichocarpa] >gi|222853228|gb|EEE90775.1| predicted protein [Populus trichocarpa]
comp22090_c0	1710	57863830	AAS16893.2	208	5.4e-27	putative hAT family dimerisation domain containing protein [Oryza sativa Japonica Group]
comp14774_c0	1716	255538456	XP_002510293.1	913	2.15e-115	DNA binding protein, putative [Ricinus communis] >gi|223550994|gb|EEF52480.1| DNA binding protein, putative [Ricinus communis]
comp12718_c0	2406	224079077	XP_002305740.1	2321	0	predicted protein [Populus trichocarpa] >gi|222848704|gb|EEE86251.1| predicted protein [Populus trichocarpa]
comp119720_c0	855	--	--	--	--	--
comp18739_c0	1915	255556450	XP_002519259.1	1908	0	poly(A) polymerase, putative [Ricinus communis] >gi|223541574|gb|EEF43123.1| poly(A) polymerase, putative [Ricinus communis]
comp24193_c0	1537	255574752	XP_002528284.1	1470	0	phospholipase C, putative [Ricinus communis] >gi|223532321|gb|EEF34122.1| phospholipase C, putative [Ricinus communis]
comp28754_c0	986	224107765	XP_002314594.1	384	1.79e-42	predicted protein [Populus trichocarpa] >gi|222863634|gb|EEF00765.1| predicted protein [Populus trichocarpa]
comp12953_c0	1553	224139934	XP_002323347.1	1653	0	predicted protein [Populus trichocarpa] >gi|222867977|gb|EEF05108.1| predicted protein [Populus trichocarpa]
comp11581_c0	2058	224139582	XP_002323179.1	1722	0	GRAS family transcription factor [Populus trichocarpa] >gi|222867809|gb|EEF04940.1| GRAS family transcription factor [Populus trichocarpa]
comp22513_c0	1245	255542814	XP_002512470.1	547	8.98e-59	phospholipase d zeta, putative [Ricinus communis] >gi|223548431|gb|EEF49922.1| phospholipase d zeta, putative [Ricinus communis]
comp22843_c1	4849	297816648	XP_002876207.1	2305	0	ATPDR9/PDR9 [Arabidopsis lyrata subsp. lyrata] >gi|297322045|gb|EFH52466.1| ATPDR9/PDR9 [Arabidopsis lyrata subsp. lyrata]
comp6770_c0	227	71015584	XP_758825.1	158	9.96e-12	hypothetical protein UM02678.1 [Ustilago maydis 521] >gi|46098615|gb|EAK83848.1| hypothetical protein UM02678.1 [Ustilago maydis 521]
comp19299_c0	923	225452833	XP_002283624.1	785	2.87e-96	PREDICTED: beta-1,3-galactosyltransferase 15-like [Vitis vinifera]
comp74656_c0	635	--	--	--	--	--
comp51249_c0	1617	224105893	XP_002313970.1	1854	0	predicted protein [Populus trichocarpa] >gi|222850378|gb|EEE87925.1| predicted protein [Populus trichocarpa]
comp21318_c1	633	255583473	XP_002532495.1	539	1.99e-66	map3k delta-1 protein kinase, putative [Ricinus communis] >gi|223527794|gb|EEF29894.1| map3k delta-1 protein kinase, putative [Ricinus communis]
comp11202_c0	1578	23476279	AAN28270.1	1027	1.08e-133	myb-like transcription factor 1 [Gossypium hirsutum]
comp54171_c0	854	225458402	XP_002283570.1	505	3.35e-60	PREDICTED: probable calcium-binding protein CML41-like [Vitis vinifera]
comp16356_c0	2875	255548495	XP_002515304.1	2131	0	triacylglycerol lipase, putative [Ricinus communis] >gi|223545784|gb|EEF47288.1| triacylglycerol lipase, putative [Ricinus communis]
comp26092_c0	2950	255559014	XP_002520530.1	3418	0	sorting and assembly machinery (sam50) protein, putative [Ricinus communis] >gi|223540372|gb|EEF41943.1| sorting and assembly machinery (sam50) protein, putative [Ricinus communis]
comp61108_c0	1506	224114113	XP_002316671.1	403	7.96e-41	NBS resistance protein [Populus trichocarpa] >gi|222859736|gb|EEE97283.1| NBS resistance protein [Populus trichocarpa]
comp12453_c0	2067	--	--	--	--	--
comp19279_c0	2833	13346176	AAK19610.1	3323	0	BNLGHi8377 [Gossypium hirsutum]
comp25249_c0	1762	317106771	BAJ53263.1	638	3.19e-75	JMS10C05.6 [Jatropha curcas]
comp22729_c0	1648	224143553	XP_002324995.1	1142	3.01e-151	predicted protein [Populus trichocarpa] >gi|222866429|gb|EEF03560.1| predicted protein [Populus trichocarpa]
comp11098_c0	2570	255542844	XP_002512485.1	2438	0	importin alpha, putative [Ricinus communis] >gi|223548446|gb|EEF49937.1| importin alpha, putative [Ricinus communis]
comp12291_c0	2768	359473688	XP_003631348.1	3000	0	PREDICTED: helicase SWR1-like [Vitis vinifera] >gi|297738311|emb|CBI27512.3| unnamed protein product [Vitis vinifera]
comp17360_c0	2128	15237659	NP_201234.1	1847	0	dicarboxylate transport 2.1 [Arabidopsis thaliana] >gi|75171656|sp|Q9FMF7.1|DIT21_ARATH RecName: Full=Dicarboxylate transporter 2.1, chloroplastic; AltName: Full=AtpDCT1; AltName: Full=Glutamate/malate translocator; Flags: Precursor >gi|9759405|dbj|BAB09860.1| 2-oxoglutarate/malate translocator [Arabidopsis thaliana] >gi|15810581|gb|AAL07178.1| putative 2-oxoglutarate/malate translocator protein …
comp188955_c0	210	--	--	--	--	--
comp25734_c0	5618	225437959	XP_002269589.1	6833	0	PREDICTED: ABC transporter C family member 5-like [Vitis vinifera]
comp20145_c0	1517	255547562	XP_002514838.1	1648	0	riboflavin-specific deaminase, putative [Ricinus communis] >gi|223545889|gb|EEF47392.1| riboflavin-specific deaminase, putative [Ricinus communis]
comp78900_c0	441	--	--	--	--	--
comp13343_c0	909	359495681	XP_003635057.1	791	3.95e-102	PREDICTED: ZF-HD homeobox protein At4g24660-like [Vitis vinifera]
comp33392_c0	357	--	--	--	--	--
comp15757_c0	278	--	--	--	--	--
comp43116_c0	2460	224135537	XP_002322098.1	2345	0	predicted protein [Populus trichocarpa] >gi|222869094|gb|EEF06225.1| predicted protein [Populus trichocarpa]
comp21042_c0	3087	255561807	XP_002521913.1	2467	0	PLE, putative [Ricinus communis] >gi|223538951|gb|EEF40549.1| PLE, putative [Ricinus communis]
comp8053_c0	4071	255556378	XP_002519223.1	938	1.52e-103	conserved hypothetical protein [Ricinus communis] >gi|223541538|gb|EEF43087.1| conserved hypothetical protein [Ricinus communis]
comp92172_c0	226	--	--	--	--	--
comp19673_c0	2838	359486765	XP_002282355.2	2819	0	PREDICTED: delta-1-pyrroline-5-carboxylate synthase [Vitis vinifera] >gi|296086171|emb|CBI31612.3| unnamed protein product [Vitis vinifera]
comp135576_c0	233	--	--	--	--	--
comp23355_c0	2968	224056174	XP_002298739.1	221	2.13e-34	predicted protein [Populus trichocarpa] >gi|222845997|gb|EEE83544.1| predicted protein [Populus trichocarpa]
comp12151_c0	1659	118487153	ABK95405.1	696	1.13e-83	unknown [Populus trichocarpa]
comp21265_c0	6768	255564822	XP_002523405.1	6489	0	Helicase, putative [Ricinus communis] >gi|223537355|gb|EEF38984.1| Helicase, putative [Ricinus communis]
comp22648_c0	1709	225459360	XP_002285806.1	1673	0	PREDICTED: probable glucan 1,3-beta-glucosidase A [Vitis vinifera] >gi|302141928|emb|CBI19131.3| unnamed protein product [Vitis vinifera]
comp22447_c0	5382	121501704	ABM55245.1	1855	0	transposon-like protein [Beta vulgaris]
comp24899_c0	1079	118482459	ABK93152.1	545	1.43e-64	unknown [Populus trichocarpa]
comp10844_c0	3170	296082002	CBI21007.3	882	1.44e-104	unnamed protein product [Vitis vinifera]
comp19663_c0	2190	225432189	XP_002268620.1	2907	0	PREDICTED: uncharacterized protein LOC100247698 [Vitis vinifera]
comp8180_c0	2126	255560011	XP_002521024.1	1937	0	conserved hypothetical protein [Ricinus communis] >gi|223539861|gb|EEF41441.1| conserved hypothetical protein [Ricinus communis]
comp141390_c0	435	154277364	XP_001539523.1	233	3.43e-23	conserved hypothetical protein [Ajellomyces capsulatus NAm1] >gi|150413108|gb|EDN08491.1| conserved hypothetical protein [Ajellomyces capsulatus NAm1] >gi|225561169|gb|EEH09450.1| plasma membrane proteolipid 3 [Ajellomyces capsulatus G186AR] >gi|240280247|gb|EER43751.1| plasma membrane proteolipid 3 [Ajellomyces capsulatus H143] >gi|325096659|gb|EGC49969.1| plasma membrane proteolipid 3 [Ajellomy…
comp16605_c0	1127	--	--	--	--	--
comp296879_c0	239	--	--	--	--	--
comp16769_c0	2578	225464499	XP_002272003.1	1695	0	PREDICTED: kinesin-like protein KIF22-like [Vitis vinifera]
comp11729_c0	1093	225439327	XP_002269188.1	667	3.29e-83	PREDICTED: protein LURP-one-related 8 [Vitis vinifera] >gi|296089330|emb|CBI39102.3| unnamed protein product [Vitis vinifera]
comp59619_c0	1478	224139936	XP_002323348.1	1295	5.5e-170	predicted protein [Populus trichocarpa] >gi|222867978|gb|EEF05109.1| predicted protein [Populus trichocarpa]
comp22160_c0	5052	225448150	XP_002263889.1	2368	0	PREDICTED: ATP-dependent RNA helicase DHX29 [Vitis vinifera] >gi|297739540|emb|CBI29722.3| unnamed protein product [Vitis vinifera]
comp25556_c0	1589	224099981	XP_002311696.1	888	4.82e-113	predicted protein [Populus trichocarpa] >gi|118486835|gb|ABK95252.1| unknown [Populus trichocarpa] >gi|222851516|gb|EEE89063.1| predicted protein [Populus trichocarpa]
comp14799_c0	3973	255571408	XP_002526652.1	2271	0	ATP binding protein, putative [Ricinus communis] >gi|223534019|gb|EEF35740.1| ATP binding protein, putative [Ricinus communis]
comp22493_c1	1764	224054488	XP_002298285.1	2074	0	predicted protein [Populus trichocarpa] >gi|222845543|gb|EEE83090.1| predicted protein [Populus trichocarpa]
comp15091_c0	1843	255541782	XP_002511955.1	945	9.39e-119	Common plant regulatory factor CPRF-1, putative [Ricinus communis] >gi|223549135|gb|EEF50624.1| Common plant regulatory factor CPRF-1, putative [Ricinus communis]
comp10639_c0	1022	356529789	XP_003533470.1	310	2.93e-31	PREDICTED: uncharacterized protein LOC100784500 [Glycine max]
comp21218_c0	2917	359492067	XP_002282310.2	1164	1.28e-144	PREDICTED: uncharacterized protein LOC100266128 [Vitis vinifera] >gi|302142367|emb|CBI19570.3| unnamed protein product [Vitis vinifera]
comp18176_c0	1455	255537117	XP_002509625.1	417	2.76e-44	conserved hypothetical protein [Ricinus communis] >gi|223549524|gb|EEF51012.1| conserved hypothetical protein [Ricinus communis]
comp26468_c0	1153	255570960	XP_002526431.1	1016	1.97e-135	protein with unknown function [Ricinus communis] >gi|223534211|gb|EEF35926.1| protein with unknown function [Ricinus communis]
comp26101_c0	2789	359491801	XP_002269119.2	3422	0	PREDICTED: dolichyl-diphosphooligosaccharide--protein glycosyltransferase subunit STT3-like [Vitis vinifera]
comp14283_c0	1817	224071652	XP_002303549.1	786	1.03e-96	predicted protein [Populus trichocarpa] >gi|222840981|gb|EEE78528.1| predicted protein [Populus trichocarpa]
comp9974_c0	1532	224140943	XP_002323836.1	1186	1.66e-156	AP2 domain-containing transcription factor [Populus trichocarpa] >gi|222866838|gb|EEF03969.1| AP2 domain-containing transcription factor [Populus trichocarpa]
comp15450_c0	1385	313103463	ADR31547.1	1615	0	mitogen-activated protein kinase kinase 6 [Gossypium hirsutum] >gi|313103465|gb|ADR31548.1| mitogen-activated protein kinase kinase 6 [Gossypium hirsutum]
comp27608_c0	2642	255543897	XP_002513011.1	2562	0	tRNA-dihydrouridine synthase, putative [Ricinus communis] >gi|223548022|gb|EEF49514.1| tRNA-dihydrouridine synthase, putative [Ricinus communis]
comp25736_c0	2257	255583138	XP_002532335.1	2403	0	conserved hypothetical protein [Ricinus communis] >gi|223527952|gb|EEF30037.1| conserved hypothetical protein [Ricinus communis]
comp210970_c0	298	--	--	--	--	--
comp16941_c1	884	356546916	XP_003541866.1	505	5.2e-57	PREDICTED: transcription factor bHLH123-like [Glycine max]
comp16431_c0	1518	255588343	XP_002534573.1	431	1.01e-93	protein with unknown function [Ricinus communis] >gi|223524997|gb|EEF27811.1| protein with unknown function [Ricinus communis]
comp21902_c2	2298	147866605	CAN83687.1	1732	0	hypothetical protein VITISV_031800 [Vitis vinifera]
comp14741_c0	2822	224121980	XP_002330701.1	1518	0	predicted protein [Populus trichocarpa] >gi|222872305|gb|EEF09436.1| predicted protein [Populus trichocarpa]
comp23687_c0	2195	255553335	XP_002517709.1	1622	0	CBL-interacting serine/threonine-protein kinase, putative [Ricinus communis] >gi|223543107|gb|EEF44641.1| CBL-interacting serine/threonine-protein kinase, putative [Ricinus communis]
comp23918_c0	1299	296083584	CBI23573.3	706	5.76e-89	unnamed protein product [Vitis vinifera]
comp196778_c0	201	--	--	--	--	--
comp26280_c0	4274	359493759	XP_002279640.2	3689	0	PREDICTED: protein transport protein Sec24-like At4g32640-like [Vitis vinifera] >gi|302143220|emb|CBI20515.3| unnamed protein product [Vitis vinifera]
comp25390_c0	1447	224110178	XP_002315438.1	930	6.86e-121	predicted protein [Populus trichocarpa] >gi|222864478|gb|EEF01609.1| predicted protein [Populus trichocarpa]
comp20160_c0	3165	255541996	XP_002512062.1	762	7.66e-90	6-phosphogluconolactonase, putative [Ricinus communis] >gi|223549242|gb|EEF50731.1| 6-phosphogluconolactonase, putative [Ricinus communis]
comp27974_c0	931	--	--	--	--	--
comp59055_c0	720	224108524	XP_002314879.1	455	4.34e-54	predicted protein [Populus trichocarpa] >gi|222863919|gb|EEF01050.1| predicted protein [Populus trichocarpa]
comp7885_c0	399	--	--	--	--	--
comp14879_c0	2107	224130652	XP_002320894.1	1645	0	predicted protein [Populus trichocarpa] >gi|222861667|gb|EEE99209.1| predicted protein [Populus trichocarpa]
comp10219_c0	3354	255565533	XP_002523757.1	3203	0	eukaryotic translation initiation factor 2c, putative [Ricinus communis] >gi|223537061|gb|EEF38697.1| eukaryotic translation initiation factor 2c, putative [Ricinus communis]
comp104591_c0	302	--	--	--	--	--
comp20227_c0	1951	255548720	XP_002515416.1	1673	0	protein phosphatase 2c, putative [Ricinus communis] >gi|223545360|gb|EEF46865.1| protein phosphatase 2c, putative [Ricinus communis]
comp16974_c0	3730	225450013	XP_002272410.1	3587	0	PREDICTED: structural maintenance of chromosomes protein 5 [Vitis vinifera] >gi|297736324|emb|CBI24962.3| unnamed protein product [Vitis vinifera]
comp67453_c0	670	--	--	--	--	--
comp13664_c0	3664	225465121	XP_002270724.1	3019	0	PREDICTED: transforming growth factor-beta receptor-associated protein 1 homolog [Vitis vinifera] >gi|302143252|emb|CBI20547.3| unnamed protein product [Vitis vinifera]
comp27358_c0	1324	255549080	XP_002515596.1	872	3.39e-111	Gibberellin 3-beta-dioxygenase, putative [Ricinus communis] >gi|223545540|gb|EEF47045.1| Gibberellin 3-beta-dioxygenase, putative [Ricinus communis]
comp43496_c0	213	--	--	--	--	--
comp18091_c0	682	45738062	AAS75831.1	580	6.34e-73	group 2 allergen Sui m 2 [Suidasia medanensis]
comp26850_c0	1176	147807424	CAN70760.1	672	8.98e-83	hypothetical protein VITISV_012853 [Vitis vinifera]
comp20836_c0	960	224100471	XP_002311890.1	208	1.68e-17	predicted protein [Populus trichocarpa] >gi|222851710|gb|EEE89257.1| predicted protein [Populus trichocarpa]
comp14234_c0	1145	255542239	XP_002512183.1	388	1.41e-42	conserved hypothetical protein [Ricinus communis] >gi|223548727|gb|EEF50217.1| conserved hypothetical protein [Ricinus communis]
comp36455_c0	378	--	--	--	--	--
comp18128_c0	788	--	--	--	--	--
comp18899_c0	1608	224142243	XP_002324468.1	344	8.67e-35	predicted protein [Populus trichocarpa] >gi|222865902|gb|EEF03033.1| predicted protein [Populus trichocarpa]
comp29941_c0	4849	224092306	XP_002309551.1	2017	0	predicted protein [Populus trichocarpa] >gi|222855527|gb|EEE93074.1| predicted protein [Populus trichocarpa]
comp19600_c0	1360	--	--	--	--	--
comp29131_c0	307	--	--	--	--	--
comp20707_c0	2070	224136205	XP_002322271.1	883	1.09e-144	f-box family protein [Populus trichocarpa] >gi|222869267|gb|EEF06398.1| f-box family protein [Populus trichocarpa]
comp15093_c0	1182	255580754	XP_002531198.1	351	2.79e-36	conserved hypothetical protein [Ricinus communis] >gi|223529200|gb|EEF31175.1| conserved hypothetical protein [Ricinus communis]
comp18299_c0	1142	225462729	XP_002267886.1	973	2.4e-128	PREDICTED: bidirectional sugar transporter SWEET3 [Vitis vinifera] >gi|302143683|emb|CBI22544.3| unnamed protein product [Vitis vinifera]
comp8270_c0	787	255581829	XP_002531715.1	270	4.74e-27	Cytochrome c oxidase copper chaperone, putative [Ricinus communis] >gi|223528658|gb|EEF30674.1| Cytochrome c oxidase copper chaperone, putative [Ricinus communis]
comp24416_c0	1156	224124164	XP_002319261.1	555	9.74e-67	predicted protein [Populus trichocarpa] >gi|222857637|gb|EEE95184.1| predicted protein [Populus trichocarpa]
comp27054_c0	1855	224105347	XP_002313778.1	1227	2.45e-160	predicted protein [Populus trichocarpa] >gi|222850186|gb|EEE87733.1| predicted protein [Populus trichocarpa]
comp21573_c0	2056	224133668	XP_002327651.1	1549	0	predicted protein [Populus trichocarpa] >gi|222836736|gb|EEE75129.1| predicted protein [Populus trichocarpa]
comp19898_c0	2090	225452173	XP_002270738.1	568	8.43e-64	PREDICTED: uncharacterized protein LOC100249110 [Vitis vinifera]
comp10290_c0	2764	356498758	XP_003518216.1	1308	4.04e-166	PREDICTED: reticulon-like protein B21-like [Glycine max]
comp14746_c0	1239	255586233	XP_002533771.1	1212	1.25e-163	Protein C9orf32, putative [Ricinus communis] >gi|223526308|gb|EEF28616.1| Protein C9orf32, putative [Ricinus communis]
comp20693_c0	2160	225456402	XP_002280540.1	574	2.65e-66	PREDICTED: uncharacterized protein LOC100261037 [Vitis vinifera]
comp25527_c0	1184	255553189	XP_002517637.1	898	1.66e-117	GTP binding protein, putative [Ricinus communis] >gi|223543269|gb|EEF44801.1| GTP binding protein, putative [Ricinus communis]
comp23917_c0	2301	356562748	XP_003549631.1	2468	0	PREDICTED: LOW QUALITY PROTEIN: aldehyde dehydrogenase family 2 member B4, mitochondrial-like [Glycine max]
comp48796_c0	558	297746160	CBI16216.3	326	2.79e-34	unnamed protein product [Vitis vinifera]
comp20371_c0	3892	255544742	XP_002513432.1	1486	0	conserved hypothetical protein [Ricinus communis] >gi|223547340|gb|EEF48835.1| conserved hypothetical protein [Ricinus communis]
comp20430_c0	2966	225458840	XP_002285329.1	2345	0	PREDICTED: tetratricopeptide repeat protein 7A-like [Vitis vinifera]
comp2018_c0	229	--	--	--	--	--
comp16709_c0	2658	359477907	XP_002270439.2	2189	0	PREDICTED: pentatricopeptide repeat-containing protein At1g04840-like [Vitis vinifera]
comp19324_c0	1782	224100863	XP_002312044.1	1013	8.02e-131	predicted protein [Populus trichocarpa] >gi|222851864|gb|EEE89411.1| predicted protein [Populus trichocarpa]
comp36979_c0	443	--	--	--	--	--
comp75482_c0	596	15488438	AAL01115.1	542	1.33e-67	polygalacturonase [Gossypium hirsutum]
comp24775_c0	1485	352740728	AEQ62559.1	945	3.17e-123	Rac/Rop GTPase 2 [Aquilaria microcarpa]
comp22418_c0	2947	--	--	--	--	--
comp19586_c0	2340	255549982	XP_002516042.1	1540	0	ATP binding protein, putative [Ricinus communis] >gi|223544947|gb|EEF46462.1| ATP binding protein, putative [Ricinus communis]
comp23013_c3	2366	232024	Q01197.1	297	4.9e-27	RecName: Full=Protein E6 >gi|167323|gb|AAA33055.1| 5' start site is putative; putative [Gossypium hirsutum] >gi|1000084|gb|AAB03079.1| E6 [Gossypium hirsutum] >gi|209361537|gb|ACI43385.1| E6-1 protein kinase [Gossypium hirsutum]
comp55627_c0	967	--	--	--	--	--
comp14706_c1	1182	357495837	XP_003618207.1	991	7.31e-131	ADP-ribosylation factor [Medicago truncatula] >gi|355493222|gb|AES74425.1| ADP-ribosylation factor [Medicago truncatula]
comp30161_c0	1239	147814791	CAN74414.1	248	9.95e-23	hypothetical protein VITISV_042395 [Vitis vinifera]
comp22259_c0	2188	225447095	XP_002273297.1	2234	0	PREDICTED: uncharacterized protein LOC100246609 [Vitis vinifera]
comp70922_c0	600	224065844	XP_002301972.1	148	9.75e-10	predicted protein [Populus trichocarpa] >gi|222843698|gb|EEE81245.1| predicted protein [Populus trichocarpa]
comp21941_c0	4125	356559593	XP_003548083.1	1152	1.12e-161	PREDICTED: uncharacterized aarF domain-containing protein kinase At1g71810, chloroplastic-like [Glycine max]
comp78348_c0	435	--	--	--	--	--
comp18445_c0	1889	351724767	NP_001236301.1	240	9.33e-21	uncharacterized protein LOC100499807 [Glycine max] >gi|255626787|gb|ACU13738.1| unknown [Glycine max]
comp20236_c0	2926	255544508	XP_002513315.1	1413	0	conserved hypothetical protein [Ricinus communis] >gi|223547223|gb|EEF48718.1| conserved hypothetical protein [Ricinus communis]
comp13945_c0	1142	224085938	XP_002307747.1	799	9.69e-103	predicted protein [Populus trichocarpa] >gi|222857196|gb|EEE94743.1| predicted protein [Populus trichocarpa]
comp25138_c0	2140	255554312	XP_002518196.1	2351	0	Beta-amylase, putative [Ricinus communis] >gi|223542792|gb|EEF44329.1| Beta-amylase, putative [Ricinus communis]
comp13395_c0	1822	255587015	XP_002534099.1	604	3.94e-69	ring finger protein, putative [Ricinus communis] >gi|223525847|gb|EEF28281.1| ring finger protein, putative [Ricinus communis]
comp38821_c0	4070	359477306	XP_002276974.2	1783	0	PREDICTED: uncharacterized protein LOC100266667 [Vitis vinifera]
comp5254_c0	315	--	--	--	--	--
comp12819_c0	1584	357467621	XP_003604095.1	1201	1.57e-158	hypothetical protein MTR_3g118430 [Medicago truncatula] >gi|355493143|gb|AES74346.1| hypothetical protein MTR_3g118430 [Medicago truncatula]
comp10491_c0	666	--	--	--	--	--
comp72686_c0	382	--	--	--	--	--
comp23433_c1	2220	224117482	XP_002317586.1	271	5.08e-22	predicted protein [Populus trichocarpa] >gi|222860651|gb|EEE98198.1| predicted protein [Populus trichocarpa]
comp17858_c0	1745	255571913	XP_002526899.1	166	9.59e-26	fad NAD binding oxidoreductases, putative [Ricinus communis] >gi|223533798|gb|EEF35530.1| fad NAD binding oxidoreductases, putative [Ricinus communis]
comp9748_c0	2100	359481981	XP_002277307.2	1273	2.33e-164	PREDICTED: trihelix transcription factor GT-2-like [Vitis vinifera] >gi|297740072|emb|CBI30254.3| unnamed protein product [Vitis vinifera]
comp8311_c0	2574	224112331	XP_002316155.1	1545	0	predicted protein [Populus trichocarpa] >gi|222865195|gb|EEF02326.1| predicted protein [Populus trichocarpa]
comp25399_c0	2591	327344117	AEA50963.1	1869	0	putative PDF1-interacting protein 1, partial [Gossypium barbadense]
comp11266_c0	1291	296087554	CBI34143.3	383	2.36e-41	unnamed protein product [Vitis vinifera]
comp9105_c0	1211	255560994	XP_002521509.1	1159	3.24e-155	folate carrier protein, putative [Ricinus communis] >gi|223539187|gb|EEF40780.1| folate carrier protein, putative [Ricinus communis]
comp10364_c0	1243	388504178	AFK40155.1	149	3.85e-09	unknown [Medicago truncatula]
comp8168_c0	842	224059156	XP_002299743.1	512	4.05e-62	predicted protein [Populus trichocarpa] >gi|118488316|gb|ABK95977.1| unknown [Populus trichocarpa] >gi|222847001|gb|EEE84548.1| predicted protein [Populus trichocarpa]
comp18079_c0	3736	224063411	XP_002301133.1	3885	0	predicted protein [Populus trichocarpa] >gi|222842859|gb|EEE80406.1| predicted protein [Populus trichocarpa]
comp78198_c0	214	--	--	--	--	--
comp14965_c0	1506	224100683	XP_002311972.1	2109	0	predicted protein [Populus trichocarpa] >gi|222851792|gb|EEE89339.1| predicted protein [Populus trichocarpa]
comp34246_c0	710	--	--	--	--	--
comp137557_c0	436	302410747	XP_003003207.1	681	7.58e-87	aldehyde reductase [Verticillium albo-atrum VaMs.102] >gi|261358231|gb|EEY20659.1| aldehyde reductase [Verticillium albo-atrum VaMs.102]
comp133507_c0	253	--	--	--	--	--
comp13917_c0	1181	224063657	XP_002301250.1	898	1.6e-117	predicted protein [Populus trichocarpa] >gi|224137010|ref|XP_002327000.1| predicted protein [Populus trichocarpa] >gi|222835315|gb|EEE73750.1| predicted protein [Populus trichocarpa] >gi|222842976|gb|EEE80523.1| predicted protein [Populus trichocarpa]
comp11517_c1	436	--	--	--	--	--
comp29288_c0	2208	224091104	XP_002309180.1	819	1.28e-98	predicted protein [Populus trichocarpa] >gi|222855156|gb|EEE92703.1| predicted protein [Populus trichocarpa]
comp500_c0	1001	356514292	XP_003525840.1	1022	3.1e-133	PREDICTED: uncharacterized protein LOC100794824 [Glycine max]
comp31765_c0	1113	224090677	XP_002309054.1	215	1.03e-17	predicted protein [Populus trichocarpa] >gi|222855030|gb|EEE92577.1| predicted protein [Populus trichocarpa]
comp26503_c0	701	356555354	XP_003545998.1	153	3.73e-11	PREDICTED: uncharacterized protein LOC100803709 [Glycine max]
comp15865_c0	2727	359497085	XP_002269005.2	659	2.1e-76	PREDICTED: uncharacterized protein LOC100244841 [Vitis vinifera] >gi|147854404|emb|CAN81290.1| hypothetical protein VITISV_005312 [Vitis vinifera] >gi|296084737|emb|CBI25878.3| unnamed protein product [Vitis vinifera]
comp22116_c0	5552	225430758	XP_002266737.1	1240	0	PREDICTED: pyridine nucleotide-disulfide oxidoreductase domain-containing protein 2 [Vitis vinifera] >gi|297735155|emb|CBI17517.3| unnamed protein product [Vitis vinifera]
comp12231_c0	1367	255565665	XP_002523822.1	570	2.03e-66	conserved hypothetical protein [Ricinus communis] >gi|223536910|gb|EEF38548.1| conserved hypothetical protein [Ricinus communis]
comp12292_c0	1653	224108029	XP_002314694.1	2311	0	predicted protein [Populus trichocarpa] >gi|222863734|gb|EEF00865.1| predicted protein [Populus trichocarpa]
comp9933_c0	2562	255564599	XP_002523294.1	2100	0	pentatricopeptide repeat-containing protein, putative [Ricinus communis] >gi|223537382|gb|EEF39010.1| pentatricopeptide repeat-containing protein, putative [Ricinus communis]
comp23357_c1	1310	255546095	XP_002514107.1	402	6.79e-42	hypothetical protein RCOM_1046780 [Ricinus communis] >gi|223546563|gb|EEF48061.1| hypothetical protein RCOM_1046780 [Ricinus communis]
comp10062_c0	2240	224118766	XP_002317900.1	1352	6.08e-178	predicted protein [Populus trichocarpa] >gi|222858573|gb|EEE96120.1| predicted protein [Populus trichocarpa]
comp11145_c0	3716	359478703	XP_002275617.2	4903	0	PREDICTED: ubiquitin-activating enzyme E1 1 [Vitis vinifera]
comp43634_c0	884	--	--	--	--	--
comp23013_c1	211	--	--	--	--	--
comp23947_c0	3452	324984027	ADY68796.1	4667	0	cellulose synthase A1 [Gossypium barbadense] >gi|324984031|gb|ADY68798.1| cellulose synthase A1 [Gossypium herbaceum subsp. africanum] >gi|345104003|gb|AEN70823.1| cellulose synthase [Gossypium mustelinum] >gi|345104015|gb|AEN70829.1| cellulose synthase [Gossypium barbadense var. brasiliense] >gi|345104019|gb|AEN70831.1| cellulose synthase [Gossypium barbadense var. peruvianum]
comp22907_c1	2923	255543517	XP_002512821.1	760	5.01e-88	conserved hypothetical protein [Ricinus communis] >gi|223547832|gb|EEF49324.1| conserved hypothetical protein [Ricinus communis]
comp25463_c0	2583	255571041	XP_002526471.1	1922	0	pentatricopeptide repeat-containing protein, putative [Ricinus communis] >gi|223534146|gb|EEF35862.1| pentatricopeptide repeat-containing protein, putative [Ricinus communis]
comp23529_c0	4402	224112054	XP_002316069.1	1728	0	predicted protein [Populus trichocarpa] >gi|222865109|gb|EEF02240.1| predicted protein [Populus trichocarpa]
comp23309_c0	2484	--	--	--	--	--
comp9819_c0	1686	224090992	XP_002309137.1	1506	0	predicted protein [Populus trichocarpa] >gi|222855113|gb|EEE92660.1| predicted protein [Populus trichocarpa]
comp11558_c0	1315	255573615	XP_002527730.1	461	9.04e-52	RING-H2 finger protein ATL2J, putative [Ricinus communis] >gi|223532871|gb|EEF34643.1| RING-H2 finger protein ATL2J, putative [Ricinus communis]
comp18033_c0	1739	297831700	XP_002883732.1	819	6.54e-102	hypothetical protein ARALYDRAFT_480213 [Arabidopsis lyrata subsp. lyrata] >gi|297329572|gb|EFH59991.1| hypothetical protein ARALYDRAFT_480213 [Arabidopsis lyrata subsp. lyrata]
comp18699_c0	842	--	--	--	--	--
comp68600_c0	606	52082696	AAU25941.1	230	7.74e-20	cytochrome b [Vitis vinifera]
comp37320_c0	907	224053447	XP_002297821.1	237	6.85e-22	predicted protein [Populus trichocarpa] >gi|222845079|gb|EEE82626.1| predicted protein [Populus trichocarpa]
comp21556_c0	3162	224053877	XP_002298024.1	1513	0	predicted protein [Populus trichocarpa] >gi|222845282|gb|EEE82829.1| predicted protein [Populus trichocarpa]
comp105829_c0	524	--	--	--	--	--
comp18764_c0	2069	359494643	XP_002263207.2	1660	0	PREDICTED: DEAD-box ATP-dependent RNA helicase 36-like [Vitis vinifera] >gi|297736137|emb|CBI24175.3| unnamed protein product [Vitis vinifera]
comp25950_c0	1201	225446445	XP_002276868.1	903	1.94e-117	PREDICTED: nuclear cap-binding protein subunit 2-like isoform 1 [Vitis vinifera] >gi|359485224|ref|XP_003633238.1| PREDICTED: nuclear cap-binding protein subunit 2-like isoform 2 [Vitis vinifera] >gi|359485226|ref|XP_003633239.1| PREDICTED: nuclear cap-binding protein subunit 2-like isoform 3 [Vitis vinifera]
comp22243_c0	2172	225429712	XP_002281957.1	622	1.6e-105	PREDICTED: G-protein coupled receptor 1 [Vitis vinifera] >gi|296081730|emb|CBI20735.3| unnamed protein product [Vitis vinifera]
comp20385_c0	1719	255586454	XP_002533871.1	1768	0	serine/threonine protein kinase, putative [Ricinus communis] >gi|223526182|gb|EEF28511.1| serine/threonine protein kinase, putative [Ricinus communis]
comp11688_c0	3624	255570428	XP_002526173.1	3264	0	suppressor of ty, putative [Ricinus communis] >gi|223534550|gb|EEF36249.1| suppressor of ty, putative [Ricinus communis]
comp61271_c0	639	255557405	XP_002519733.1	257	1.17e-23	WRKY transcription factor, putative [Ricinus communis] >gi|223541150|gb|EEF42706.1| WRKY transcription factor, putative [Ricinus communis]
comp8499_c0	2222	356517820	XP_003527584.1	1188	1.53e-151	PREDICTED: uncharacterized protein LOC100795376 [Glycine max]
comp27319_c0	1011	255546702	XP_002514410.1	367	4.17e-40	conserved hypothetical protein [Ricinus communis] >gi|449454315|ref|XP_004144901.1| PREDICTED: uncharacterized protein LOC101221471 [Cucumis sativus] >gi|449471307|ref|XP_004153271.1| PREDICTED: uncharacterized protein LOC101206100 [Cucumis sativus] >gi|449500139|ref|XP_004161015.1| PREDICTED: uncharacterized protein LOC101226661 [Cucumis sativus] >gi|223546507|gb|EEF48006.1| conserved hypothetic…
comp22770_c1	2519	255585095	XP_002533253.1	2660	0	Chromosome-associated kinesin KLP1, putative [Ricinus communis] >gi|223526909|gb|EEF29115.1| Chromosome-associated kinesin KLP1, putative [Ricinus communis]
comp9395_c0	1579	224059504	XP_002299879.1	623	6.07e-73	f-box family protein [Populus trichocarpa] >gi|222847137|gb|EEE84684.1| f-box family protein [Populus trichocarpa]
comp13832_c0	1032	224121094	XP_002330902.1	180	3.59e-13	predicted protein [Populus trichocarpa] >gi|222872724|gb|EEF09855.1| predicted protein [Populus trichocarpa]
comp11854_c0	1161	225453309	XP_002269020.1	1119	9.49e-150	PREDICTED: putative casein kinase II subunit beta-4 isoform 1 [Vitis vinifera] >gi|297734650|emb|CBI16701.3| unnamed protein product [Vitis vinifera]
comp67868_c0	1209	255573212	XP_002527535.1	943	1.33e-120	clathrin assembly protein, putative [Ricinus communis] >gi|223533085|gb|EEF34844.1| clathrin assembly protein, putative [Ricinus communis]
comp21848_c0	2288	255560798	XP_002521412.1	2155	0	katanin P80 subunit, putative [Ricinus communis] >gi|223539311|gb|EEF40902.1| katanin P80 subunit, putative [Ricinus communis]
comp37656_c0	690	--	--	--	--	--
comp7402_c0	363	--	--	--	--	--
comp47691_c0	753	255562220	XP_002522118.1	410	4.76e-47	conserved hypothetical protein [Ricinus communis] >gi|223538717|gb|EEF40318.1| conserved hypothetical protein [Ricinus communis]
comp27390_c0	927	388502404	AFK39268.1	271	1.17e-26	unknown [Lotus japonicus]
comp92207_c0	551	--	--	--	--	--
comp22184_c0	3732	359485123	XP_002262829.2	4274	0	PREDICTED: calcium-transporting ATPase 10, plasma membrane-type-like [Vitis vinifera]
comp11706_c0	1661	225434133	XP_002277485.1	851	5.15e-163	PREDICTED: cysteine synthase, chloroplastic/chromoplastic isoform 1 [Vitis vinifera] >gi|296084309|emb|CBI24697.3| unnamed protein product [Vitis vinifera]
comp14400_c0	1499	224130382	XP_002320823.1	819	6.01e-102	predicted protein [Populus trichocarpa] >gi|222861596|gb|EEE99138.1| predicted protein [Populus trichocarpa]
comp23402_c1	6266	255585234	XP_002533319.1	2540	0	phosphatidylinositol-4-phosphate 5-kinase, putative [Ricinus communis] >gi|223526863|gb|EEF29076.1| phosphatidylinositol-4-phosphate 5-kinase, putative [Ricinus communis]
comp29299_c0	1365	211906546	ACJ11766.1	1457	0	class III peroxidase [Gossypium hirsutum]
comp27521_c0	1742	224099887	XP_002311660.1	1535	0	magnesium transporter [Populus trichocarpa] >gi|222851480|gb|EEE89027.1| magnesium transporter [Populus trichocarpa]
comp27277_c0	1010	225450017	XP_002274669.1	968	6.22e-128	PREDICTED: uncharacterized protein LOC100267159 [Vitis vinifera] >gi|297736322|emb|CBI24960.3| unnamed protein product [Vitis vinifera]
comp26136_c0	2667	255587028	XP_002534105.1	2748	0	Spotted leaf protein, putative [Ricinus communis] >gi|223525845|gb|EEF28280.1| Spotted leaf protein, putative [Ricinus communis]
comp8240_c0	909	224077334	XP_002305215.1	341	2.3e-34	predicted protein [Populus trichocarpa] >gi|222848179|gb|EEE85726.1| predicted protein [Populus trichocarpa]
comp10418_c0	3058	255548407	XP_002515260.1	3533	0	pentatricopeptide repeat-containing protein, putative [Ricinus communis] >gi|223545740|gb|EEF47244.1| pentatricopeptide repeat-containing protein, putative [Ricinus communis]
comp18541_c0	2345	255558712	XP_002520380.1	1943	0	Glycosyltransferase QUASIMODO1, putative [Ricinus communis] >gi|223540427|gb|EEF41996.1| Glycosyltransferase QUASIMODO1, putative [Ricinus communis]
comp59628_c0	869	259121403	ACV92021.1	645	4.19e-81	WRKY transcription factor 19 [(Populus tomentosa x P. bolleana) x P. tomentosa]
comp61148_c0	634	--	--	--	--	--
comp22737_c1	2599	--	--	--	--	--
comp23594_c0	2076	255568639	XP_002525293.1	834	6.23e-99	serine carboxypeptidase, putative [Ricinus communis] >gi|223535451|gb|EEF37121.1| serine carboxypeptidase, putative [Ricinus communis]
comp12997_c0	2255	296090195	CBI40014.3	1703	0	unnamed protein product [Vitis vinifera]
comp26474_c0	1526	356548901	XP_003542837.1	598	5.65e-69	PREDICTED: uncharacterized protein LOC100783897 [Glycine max]
comp20860_c0	2146	224088796	XP_002308544.1	1245	4.66e-160	predicted protein [Populus trichocarpa] >gi|222854520|gb|EEE92067.1| predicted protein [Populus trichocarpa]
comp13768_c0	870	--	--	--	--	--
comp13561_c0	2811	224133736	XP_002321648.1	1392	0	predicted protein [Populus trichocarpa] >gi|222868644|gb|EEF05775.1| predicted protein [Populus trichocarpa]
comp17815_c0	4453	225431541	XP_002275497.1	1901	0	PREDICTED: WD repeat-containing protein 44-like [Vitis vinifera]
comp15139_c0	1222	224087405	XP_002308153.1	644	1.61e-77	f-box family protein [Populus trichocarpa] >gi|222854129|gb|EEE91676.1| f-box family protein [Populus trichocarpa]
comp64278_c0	1281	--	--	--	--	--
comp27803_c0	2315	224085107	XP_002307495.1	2198	0	predicted protein [Populus trichocarpa] >gi|222856944|gb|EEE94491.1| predicted protein [Populus trichocarpa]
comp13113_c0	765	255548958	XP_002515535.1	568	7.29e-71	conserved hypothetical protein [Ricinus communis] >gi|223545479|gb|EEF46984.1| conserved hypothetical protein [Ricinus communis]
comp26373_c0	374	--	--	--	--	--
comp20889_c0	3657	225453624	XP_002266192.1	1069	1.64e-127	PREDICTED: two-component response regulator-like APRR5-like [Vitis vinifera]
comp15910_c0	344	--	--	--	--	--
comp14333_c0	4446	399920227	AFP55574.1	1264	1.05e-149	non-ltr retroelement reverse transcriptase [Rosa rugosa]
comp95171_c0	324	--	--	--	--	--
comp17291_c0	464	--	--	--	--	--
comp27957_c0	895	224095992	XP_002310516.1	522	5.47e-63	predicted protein [Populus trichocarpa] >gi|118489427|gb|ABK96516.1| unknown [Populus trichocarpa x Populus deltoides] >gi|222853419|gb|EEE90966.1| predicted protein [Populus trichocarpa]
comp25576_c0	1423	255543531	XP_002512828.1	1122	4.87e-149	ubiquinol-cytochrome C reductase iron-sulfur subunit, putative [Ricinus communis] >gi|223547839|gb|EEF49331.1| ubiquinol-cytochrome C reductase iron-sulfur subunit, putative [Ricinus communis]
comp11392_c0	947	154269254	ABS72187.1	267	9.44e-26	acidic ribosomal protein P3 [Corchorus olitorius]
comp28356_c0	2803	255537964	XP_002510047.1	1325	2.44e-171	DNA binding protein, putative [Ricinus communis] >gi|223550748|gb|EEF52234.1| DNA binding protein, putative [Ricinus communis]
comp21707_c0	1258	224058507	XP_002299532.1	553	2.39e-60	predicted protein [Populus trichocarpa] >gi|222846790|gb|EEE84337.1| predicted protein [Populus trichocarpa]
comp16908_c0	877	224116970	XP_002331797.1	470	3.46e-50	predicted protein [Populus trichocarpa] >gi|222874493|gb|EEF11624.1| predicted protein [Populus trichocarpa]
comp24362_c0	2246	225458489	XP_002284120.1	1255	7.21e-164	PREDICTED: probable thylakoidal processing peptidase 2, chloroplastic [Vitis vinifera] >gi|147810057|emb|CAN78280.1| hypothetical protein VITISV_021649 [Vitis vinifera]
comp20037_c0	2208	255573044	XP_002527452.1	2253	0	conserved hypothetical protein [Ricinus communis] >gi|223533187|gb|EEF34944.1| conserved hypothetical protein [Ricinus communis]
comp16250_c0	1619	297739282	CBI28933.3	275	1.04e-23	unnamed protein product [Vitis vinifera]
comp32036_c0	3332	255550532	XP_002516316.1	1046	6.3e-127	hypothetical protein RCOM_1188780 [Ricinus communis] >gi|223544546|gb|EEF46063.1| hypothetical protein RCOM_1188780 [Ricinus communis]
comp30501_c0	1193	224061829	XP_002300619.1	1155	1.24e-154	predicted protein [Populus trichocarpa] >gi|222842345|gb|EEE79892.1| predicted protein [Populus trichocarpa]
comp24675_c0	2424	225449126	XP_002277282.1	1179	5.15e-150	PREDICTED: protein IQ-DOMAIN 1-like [Vitis vinifera]
comp19554_c0	1558	224057216	XP_002299177.1	607	1.4e-72	predicted protein [Populus trichocarpa] >gi|222846435|gb|EEE83982.1| predicted protein [Populus trichocarpa]
comp12672_c0	2390	255568355	XP_002525152.1	2890	0	GTP-binding protein typa/bipa, putative [Ricinus communis] >gi|223535611|gb|EEF37279.1| GTP-binding protein typa/bipa, putative [Ricinus communis]
comp4843_c0	429	409040502	EKM49989.1	266	2.03e-27	hypothetical protein PHACADRAFT_213761 [Phanerochaete carnosa HHB-10118-sp]
comp132913_c0	268	--	--	--	--	--
comp95672_c0	336	--	--	--	--	--
comp69184_c0	544	--	--	--	--	--
comp33866_c0	1114	--	--	--	--	--
comp27609_c0	2710	296085890	CBI31214.3	1536	0	unnamed protein product [Vitis vinifera]
comp53806_c0	1038	224104721	XP_002313541.1	760	7.45e-96	predicted protein [Populus trichocarpa] >gi|222849949|gb|EEE87496.1| predicted protein [Populus trichocarpa]
comp28380_c0	1607	224080937	XP_002306237.1	1392	0	predicted protein [Populus trichocarpa] >gi|222855686|gb|EEE93233.1| predicted protein [Populus trichocarpa]
comp15932_c0	216	--	--	--	--	--
comp14395_c1	3659	224122270	XP_002318793.1	3618	0	predicted protein [Populus trichocarpa] >gi|222859466|gb|EEE97013.1| predicted protein [Populus trichocarpa]
comp10404_c0	6553	255545606	XP_002513863.1	3273	0	ATP binding protein, putative [Ricinus communis] >gi|223546949|gb|EEF48446.1| ATP binding protein, putative [Ricinus communis]
comp21384_c0	2990	255568277	XP_002525113.1	1522	0	splicing factor u2af large subunit, putative [Ricinus communis] >gi|223535572|gb|EEF37240.1| splicing factor u2af large subunit, putative [Ricinus communis]
comp14563_c0	2902	224065090	XP_002301665.1	3517	0	predicted protein [Populus trichocarpa] >gi|222843391|gb|EEE80938.1| predicted protein [Populus trichocarpa]
comp9626_c0	1571	359472738	XP_002276960.2	1652	0	PREDICTED: serine carboxypeptidase-like 35-like [Vitis vinifera]
comp18304_c0	3572	224137820	XP_002326448.1	4250	0	heavy metal ATPase [Populus trichocarpa] >gi|222833770|gb|EEE72247.1| heavy metal ATPase [Populus trichocarpa]
comp22543_c0	953	--	--	--	--	--
comp14242_c0	1191	224053607	XP_002297895.1	1403	0	predicted protein [Populus trichocarpa] >gi|222845153|gb|EEE82700.1| predicted protein [Populus trichocarpa]
comp49711_c0	599	--	--	--	--	--
comp11783_c0	2811	224059276	XP_002299802.1	2591	0	predicted protein [Populus trichocarpa] >gi|222847060|gb|EEE84607.1| predicted protein [Populus trichocarpa]
comp17173_c1	1637	359493023	XP_003634494.1	1292	2.93e-163	PREDICTED: probable LRR receptor-like serine/threonine-protein kinase At3g47570-like [Vitis vinifera]
comp19839_c0	2151	255571742	XP_002526814.1	139	2.96e-07	peptidase, putative [Ricinus communis] >gi|223533818|gb|EEF35549.1| peptidase, putative [Ricinus communis]
comp20144_c0	1734	147784629	CAN74932.1	740	1.23e-87	hypothetical protein VITISV_044432 [Vitis vinifera]
comp23190_c1	4221	224142367	XP_002324530.1	1049	4.06e-126	hydroxycinnamoyl CoA shikimate/quinate hydroxycinnamoyltransferase [Populus trichocarpa] >gi|222865964|gb|EEF03095.1| hydroxycinnamoyl CoA shikimate/quinate hydroxycinnamoyltransferase [Populus trichocarpa]
comp23428_c0	3158	255556707	XP_002519387.1	1638	0	tfiif-alpha, putative [Ricinus communis] >gi|223541454|gb|EEF43004.1| tfiif-alpha, putative [Ricinus communis]
comp156430_c0	304	255572297	XP_002527087.1	139	2.72e-08	Leucine-rich repeat receptor protein kinase EXS precursor, putative [Ricinus communis] >gi|223533510|gb|EEF35250.1| Leucine-rich repeat receptor protein kinase EXS precursor, putative [Ricinus communis]
comp23214_c0	3264	356509198	XP_003523338.1	2921	0	PREDICTED: metal-nicotianamine transporter YSL3-like isoform 1 [Glycine max]
comp26133_c0	1632	255568442	XP_002525195.1	1365	0	zinc finger protein, putative [Ricinus communis] >gi|223535492|gb|EEF37161.1| zinc finger protein, putative [Ricinus communis]
comp14111_c0	1996	376315430	AFB18638.1	2748	0	CESA10 [Gossypium hirsutum]
comp11864_c0	2865	255550758	XP_002516427.1	2817	0	Protein YME1, putative [Ricinus communis] >gi|223544247|gb|EEF45768.1| Protein YME1, putative [Ricinus communis]
comp161067_c0	491	--	--	--	--	--
comp21778_c2	1512	224084303	XP_002307255.1	589	5.33e-66	predicted protein [Populus trichocarpa] >gi|222856704|gb|EEE94251.1| predicted protein [Populus trichocarpa]
comp92789_c0	318	--	--	--	--	--
comp14581_c0	3232	224119582	XP_002331196.1	3670	0	predicted protein [Populus trichocarpa] >gi|222873317|gb|EEF10448.1| predicted protein [Populus trichocarpa]
comp53853_c0	1734	224124182	XP_002330125.1	896	3.93e-111	predicted protein [Populus trichocarpa] >gi|222871259|gb|EEF08390.1| predicted protein [Populus trichocarpa]
comp45897_c0	1934	255550157	XP_002516129.1	1072	2.15e-134	conserved hypothetical protein [Ricinus communis] >gi|223544615|gb|EEF46131.1| conserved hypothetical protein [Ricinus communis]
comp27150_c0	2109	224102503	XP_002312702.1	1896	0	predicted protein [Populus trichocarpa] >gi|222852522|gb|EEE90069.1| predicted protein [Populus trichocarpa]
comp22542_c0	3747	255540069	XP_002511099.1	2594	0	pentatricopeptide repeat-containing protein, putative [Ricinus communis] >gi|223550214|gb|EEF51701.1| pentatricopeptide repeat-containing protein, putative [Ricinus communis]
comp37113_c0	935	255568637	XP_002525292.1	269	1.75e-25	conserved hypothetical protein [Ricinus communis] >gi|223535450|gb|EEF37120.1| conserved hypothetical protein [Ricinus communis]
comp29619_c0	1404	224144977	XP_002325482.1	831	7.01e-106	predicted protein [Populus trichocarpa] >gi|222862357|gb|EEE99863.1| predicted protein [Populus trichocarpa]
comp98469_c0	480	255554891	XP_002518483.1	288	2.14e-27	conserved hypothetical protein [Ricinus communis] >gi|223542328|gb|EEF43870.1| conserved hypothetical protein [Ricinus communis]
comp10307_c0	1963	224116190	XP_002317235.1	1783	0	predicted protein [Populus trichocarpa] >gi|222860300|gb|EEE97847.1| predicted protein [Populus trichocarpa]
comp21773_c0	5357	225442040	XP_002271999.1	2134	0	PREDICTED: uncharacterized protein LOC100251482 [Vitis vinifera]
comp12774_c0	1327	440583725	CCH47227.1	1358	0	similar to isoflavone reductase homolog [Lupinus angustifolius]
comp19971_c0	1217	224114972	XP_002316906.1	168	1.38e-24	predicted protein [Populus trichocarpa] >gi|222859971|gb|EEE97518.1| predicted protein [Populus trichocarpa]
comp25195_c0	2140	255537467	XP_002509800.1	2404	0	Glutamate--cysteine ligase, chloroplast precursor, putative [Ricinus communis] >gi|223549699|gb|EEF51187.1| Glutamate--cysteine ligase, chloroplast precursor, putative [Ricinus communis]
comp19869_c0	1084	292668967	ADE41138.1	429	2.29e-48	AP2 domain class transcription factor [Malus x domestica]
comp14750_c0	3973	224133102	XP_002327961.1	1142	2.5e-139	predicted protein [Populus trichocarpa] >gi|222837370|gb|EEE75749.1| predicted protein [Populus trichocarpa]
comp27217_c0	2126	255574072	XP_002527952.1	1762	0	Protein kinase APK1B, chloroplast precursor, putative [Ricinus communis] >gi|223532656|gb|EEF34441.1| Protein kinase APK1B, chloroplast precursor, putative [Ricinus communis]
comp13904_c0	309	356563682	XP_003550090.1	184	2.76e-14	PREDICTED: MHD domain-containing death-inducing protein-like [Glycine max]
comp23242_c2	1304	--	--	--	--	--
comp8023_c0	586	--	--	--	--	--
comp14611_c0	7010	224126033	XP_002319739.1	5890	0	chromatin remodeling complex subunit [Populus trichocarpa] >gi|222858115|gb|EEE95662.1| chromatin remodeling complex subunit [Populus trichocarpa]
comp20767_c0	3697	224085075	XP_002307480.1	2607	0	predicted protein [Populus trichocarpa] >gi|222856929|gb|EEE94476.1| predicted protein [Populus trichocarpa]
comp12289_c0	3872	225438587	XP_002276354.1	3238	0	PREDICTED: probable inactive receptor kinase At5g10020 [Vitis vinifera] >gi|296082489|emb|CBI21494.3| unnamed protein product [Vitis vinifera]
comp14076_c0	3062	356501731	XP_003519677.1	1526	0	PREDICTED: fimbrin-like protein 2-like [Glycine max]
comp21856_c1	2496	374671179	AEZ56255.1	1755	0	phospholipid:diacylglycerol acyltransferase [Jatropha curcas]
comp35750_c0	2730	255580313	XP_002530985.1	2990	0	pentatricopeptide repeat-containing protein, putative [Ricinus communis] >gi|223529437|gb|EEF31397.1| pentatricopeptide repeat-containing protein, putative [Ricinus communis]
comp17119_c0	1462	359496212	XP_003635178.1	975	3.37e-125	PREDICTED: pentatricopeptide repeat-containing protein At1g55890, mitochondrial-like [Vitis vinifera]
comp20772_c0	2066	224108011	XP_002314687.1	1536	0	predicted protein [Populus trichocarpa] >gi|222863727|gb|EEF00858.1| predicted protein [Populus trichocarpa]
comp24217_c0	3873	255548960	XP_002515536.1	5310	0	Cellulose synthase A catalytic subunit 6 [UDP-forming], putative [Ricinus communis] >gi|223545480|gb|EEF46985.1| Cellulose synthase A catalytic subunit 6 [UDP-forming], putative [Ricinus communis]
comp39958_c0	1672	255568456	XP_002525202.1	1801	0	run and tbc1 domain containing 3, plant, putative [Ricinus communis] >gi|223535499|gb|EEF37168.1| run and tbc1 domain containing 3, plant, putative [Ricinus communis]
comp8693_c0	902	255565337	XP_002523660.1	253	8.71e-23	conserved hypothetical protein [Ricinus communis] >gi|223537112|gb|EEF38746.1| conserved hypothetical protein [Ricinus communis]
comp10733_c0	1879	255539278	XP_002510704.1	1958	0	Glucan endo-1,3-beta-glucosidase precursor, putative [Ricinus communis] >gi|223551405|gb|EEF52891.1| Glucan endo-1,3-beta-glucosidase precursor, putative [Ricinus communis]
comp22597_c1	3379	224114183	XP_002332421.1	2546	0	autoinhibited calcium ATPase [Populus trichocarpa] >gi|222832374|gb|EEE70851.1| autoinhibited calcium ATPase [Populus trichocarpa]
comp21910_c0	1858	--	--	--	--	--
comp14038_c0	2104	255557353	XP_002519707.1	2143	0	50 kDa ketoavyl-ACP synthase [Ricinus communis] >gi|294668|gb|AAA33873.1| chloroplast beta-ketoacyl-ACP synthase precursor [Ricinus communis] >gi|148791249|gb|ABR12416.1| plastid 3-keto-acyl-ACP synthase I [Ricinus communis] >gi|223541124|gb|EEF42680.1| 50 kDa ketoavyl-ACP synthase [Ricinus communis] >gi|441477741|dbj|BAM75183.1| ketoacyl-acyl carrier protein synthase [Ricinus communis]
comp17802_c0	4164	359492500	XP_003634421.1	2522	0	PREDICTED: serine/threonine-protein kinase CTR1-like [Vitis vinifera] >gi|302142079|emb|CBI19282.3| unnamed protein product [Vitis vinifera]
comp85128_c0	415	--	--	--	--	--
comp38611_c0	474	--	--	--	--	--
comp24839_c0	704	356543518	XP_003540207.1	485	1.24e-58	PREDICTED: histone H2B.3-like [Glycine max]
comp13144_c0	1226	356562499	XP_003549508.1	269	3.56e-24	PREDICTED: uncharacterized protein LOC100811571 [Glycine max]
comp12954_c0	1775	255584961	XP_002533192.1	1573	0	aspartate semialdehyde dehydrogenase, putative [Ricinus communis] >gi|223526990|gb|EEF29184.1| aspartate semialdehyde dehydrogenase, putative [Ricinus communis]
comp26705_c0	1745	225452242	XP_002268929.1	450	8.43e-48	PREDICTED: uncharacterized protein LOC100254358 [Vitis vinifera]
comp19184_c0	583	297743203	CBI36070.3	289	1.11e-26	unnamed protein product [Vitis vinifera]
comp40225_c0	533	--	--	--	--	--
comp20474_c0	2502	255543563	XP_002512844.1	1094	1.65e-137	alpha-2,8-sialyltransferase 8b, putative [Ricinus communis] >gi|223547855|gb|EEF49347.1| alpha-2,8-sialyltransferase 8b, putative [Ricinus communis]
comp27678_c0	1713	255552428	XP_002517258.1	1323	9.67e-168	phosphatidylinositol 4-kinase, putative [Ricinus communis] >gi|223543629|gb|EEF45158.1| phosphatidylinositol 4-kinase, putative [Ricinus communis]
comp18623_c0	4041	255552031	XP_002517060.1	4874	0	eukaryotic translation initiation factor 2c, putative [Ricinus communis] >gi|223543695|gb|EEF45223.1| eukaryotic translation initiation factor 2c, putative [Ricinus communis]
comp24515_c0	2402	145910320	ABP98813.1	2685	0	chloroplast biotin carboxylase [Gossypium hirsutum]
comp18949_c0	2602	225447141	XP_002271314.1	1797	0	PREDICTED: vacuolar protein 8 [Vitis vinifera]
comp8297_c0	1012	224170860	XP_002339432.1	153	1.72e-09	predicted protein [Populus trichocarpa] >gi|222875105|gb|EEF12236.1| predicted protein [Populus trichocarpa]
comp7915_c0	1560	224142069	XP_002324381.1	1729	0	sarcosine oxidase [Populus trichocarpa] >gi|222865815|gb|EEF02946.1| sarcosine oxidase [Populus trichocarpa]
comp41623_c0	308	--	--	--	--	--
comp9767_c0	2435	225437197	XP_002275124.1	2689	0	PREDICTED: guanylate-binding protein 4-like [Vitis vinifera]
comp24128_c0	929	224068745	XP_002326189.1	137	1.99e-07	predicted protein [Populus trichocarpa] >gi|222833382|gb|EEE71859.1| predicted protein [Populus trichocarpa]
comp9922_c1	765	224114577	XP_002332342.1	327	3.19e-32	predicted protein [Populus trichocarpa] >gi|222831909|gb|EEE70386.1| predicted protein [Populus trichocarpa]
comp15079_c0	3596	118489668	ABK96635.1	2904	0	unknown [Populus trichocarpa x Populus deltoides]
comp37709_c0	1693	359477013	XP_002262704.2	990	3.48e-126	PREDICTED: U-box domain-containing protein 26-like [Vitis vinifera]
comp37460_c0	364	--	--	--	--	--
comp30272_c0	1518	255565216	XP_002523600.1	1003	1.85e-129	ATP binding protein, putative [Ricinus communis] >gi|223537162|gb|EEF38795.1| ATP binding protein, putative [Ricinus communis]
comp19957_c0	2512	255552418	XP_002517253.1	1578	0	conserved hypothetical protein [Ricinus communis] >gi|223543624|gb|EEF45153.1| conserved hypothetical protein [Ricinus communis]
comp244324_c0	237	--	--	--	--	--
comp172205_c0	611	225346685	ACN86365.1	301	6.1e-30	beta-carotene hydroxylase [Diospyros kaki] >gi|253987308|gb|ACT52160.1| beta-carotene hydroxylase [Diospyros kaki]
comp150340_c0	327	--	--	--	--	--
comp23798_c0	835	255578977	XP_002530341.1	618	6.89e-78	40S ribosomal protein S17, putative [Ricinus communis] >gi|223530145|gb|EEF32057.1| 40S ribosomal protein S17, putative [Ricinus communis]
comp73403_c0	323	--	--	--	--	--
comp22097_c0	1737	225424116	XP_002280133.1	637	1.95e-156	PREDICTED: probable ATP-dependent RNA helicase DHX36-like [Vitis vinifera]
comp23348_c1	3580	225429488	XP_002278119.1	587	4.82e-134	PREDICTED: eukaryotic initiation factor 4A-11 [Vitis vinifera] >gi|296081635|emb|CBI20640.3| unnamed protein product [Vitis vinifera]
comp19792_c0	433	--	--	--	--	--
comp19409_c0	408	328771917	EGF81956.1	153	1.01e-10	hypothetical protein BATDEDRAFT_36772 [Batrachochytrium dendrobatidis JAM81]
comp9931_c0	1128	225432898	XP_002280151.1	757	3.68e-96	PREDICTED: uncharacterized protein LOC100261325 [Vitis vinifera] >gi|297737157|emb|CBI26358.3| unnamed protein product [Vitis vinifera]
comp20721_c0	1228	60679562	AAX34043.1	1437	0	Sui m 1 allergen [Suidasia medanensis]
comp9697_c0	2314	255581612	XP_002531610.1	1895	0	protein binding protein, putative [Ricinus communis] >gi|223528757|gb|EEF30766.1| protein binding protein, putative [Ricinus communis]
comp25679_c0	1952	225447915	XP_002265195.1	1550	0	PREDICTED: magnesium transporter MRS2-4-like [Vitis vinifera]
comp28663_c0	1595	--	--	--	--	--
comp23454_c0	2701	15219217	NP_173085.1	1574	0	IMP dehydrogenase [Arabidopsis thaliana] >gi|14194878|sp|Q9SA34.1|IMDH2_ARATH RecName: Full=Inosine-5'-monophosphate dehydrogenase 2; Short=IMP dehydrogenase 2; Short=IMPD 2; Short=IMPDH 2 >gi|4966356|gb|AAD34687.1|AC006341_15 Strong similarity to gb|L34684 inosine monophosphate dehydrogenase (IMPDH) from Arabidopsis thaliana and is a member of the PF|00478 IMP dehydrogenase family [Arabidopsis t…
comp27976_c0	2858	255573137	XP_002527498.1	1721	0	conserved hypothetical protein [Ricinus communis] >gi|223533138|gb|EEF34896.1| conserved hypothetical protein [Ricinus communis]
comp20944_c0	2885	224131352	XP_002321063.1	632	1.55e-70	predicted protein [Populus trichocarpa] >gi|222861836|gb|EEE99378.1| predicted protein [Populus trichocarpa]
comp25741_c0	3528	224103069	XP_002312913.1	1918	0	predicted protein [Populus trichocarpa] >gi|222849321|gb|EEE86868.1| predicted protein [Populus trichocarpa]
comp13326_c0	1918	224106509	XP_002314190.1	773	3.88e-94	predicted protein [Populus trichocarpa] >gi|222850598|gb|EEE88145.1| predicted protein [Populus trichocarpa]
comp23101_c0	2218	255567568	XP_002524763.1	756	5.5e-91	conserved hypothetical protein [Ricinus communis] >gi|223535947|gb|EEF37606.1| conserved hypothetical protein [Ricinus communis]
comp16233_c0	2211	297736872	CBI26073.3	1609	0	unnamed protein product [Vitis vinifera]
comp78640_c0	610	--	--	--	--	--
comp15108_c0	2698	224099423	XP_002311478.1	631	2.59e-69	predicted protein [Populus trichocarpa] >gi|222851298|gb|EEE88845.1| predicted protein [Populus trichocarpa]
comp95950_c0	366	--	--	--	--	--
comp8560_c0	1859	359487218	XP_002272876.2	1798	0	PREDICTED: translation initiation factor eIF-2B subunit beta-like isoform 1 [Vitis vinifera] >gi|359487220|ref|XP_003633538.1| PREDICTED: translation initiation factor eIF-2B subunit beta-like isoform 2 [Vitis vinifera] >gi|297742689|emb|CBI35142.3| unnamed protein product [Vitis vinifera]
comp21502_c0	3902	225441793	XP_002277870.1	2204	0	PREDICTED: uncharacterized protein LOC100255472 [Vitis vinifera]
comp117581_c0	262	--	--	--	--	--
comp13402_c1	3751	359484435	XP_002279485.2	4534	0	PREDICTED: RNA polymerase-associated protein CTR9 homolog [Vitis vinifera] >gi|297738576|emb|CBI27821.3| unnamed protein product [Vitis vinifera]
comp16999_c0	1376	255579821	XP_002530748.1	693	3.81e-85	methionine sulfoxide reductase, putative [Ricinus communis] >gi|223529712|gb|EEF31654.1| methionine sulfoxide reductase, putative [Ricinus communis]
comp45412_c0	851	225425322	XP_002273940.1	647	1.95e-80	PREDICTED: uncharacterized protein LOC100255664 [Vitis vinifera]
comp222296_c0	234	--	--	--	--	--
comp189740_c0	225	--	--	--	--	--
comp16839_c0	271	--	--	--	--	--
comp14250_c0	5025	255544936	XP_002513529.1	3113	0	conserved hypothetical protein [Ricinus communis] >gi|223547437|gb|EEF48932.1| conserved hypothetical protein [Ricinus communis]
comp13507_c0	1854	255560295	XP_002521165.1	2258	0	myosin XI, putative [Ricinus communis] >gi|223539734|gb|EEF41316.1| myosin XI, putative [Ricinus communis]
comp22110_c1	5671	225447336	XP_002274263.1	432	4.43e-42	PREDICTED: zinc finger CCCH domain-containing protein 13 [Vitis vinifera] >gi|297739310|emb|CBI28961.3| unnamed protein product [Vitis vinifera]
comp28210_c0	2739	225436522	XP_002273792.1	3064	0	PREDICTED: ABC transporter G family member 3 [Vitis vinifera] >gi|297734935|emb|CBI17169.3| unnamed protein product [Vitis vinifera]
comp19824_c0	2801	255569018	XP_002525479.1	1283	1.05e-160	conserved hypothetical protein [Ricinus communis] >gi|223535292|gb|EEF36969.1| conserved hypothetical protein [Ricinus communis]
comp26225_c0	664	224143475	XP_002324968.1	197	4.05e-17	predicted protein [Populus trichocarpa] >gi|222866402|gb|EEF03533.1| predicted protein [Populus trichocarpa]
comp13893_c0	5235	297739782	CBI29964.3	5049	0	unnamed protein product [Vitis vinifera]
comp19019_c0	867	313199685	YP_004021299.1	378	1.65e-42	ribosomal protein S16 [Theobroma cacao] >gi|309321249|gb|ADO64792.1| ribosomal protein S16 [Theobroma cacao] >gi|328924767|gb|ADO64872.2| ribosomal protein S16 [Theobroma cacao] >gi|371925919|gb|AEX57709.1| ribosomal protein S16 (chloroplast) [Theobroma cacao] >gi|371926001|gb|AEX57790.1| ribosomal protein S16 (chloroplast) [Theobroma cacao] >gi|371926083|gb|AEX57871.1| ribosomal protein S16 (chl…
comp15101_c0	1715	356563166	XP_003549835.1	1242	2.31e-162	PREDICTED: zinc finger CCCH domain-containing protein 43-like [Glycine max]
comp103412_c0	583	255537815	XP_002509974.1	580	1.17e-70	triacylglycerol lipase, putative [Ricinus communis] >gi|223549873|gb|EEF51361.1| triacylglycerol lipase, putative [Ricinus communis]
comp14099_c0	2659	255571640	XP_002526765.1	1280	6.56e-166	Makorin-1, putative [Ricinus communis] >gi|223533892|gb|EEF35619.1| Makorin-1, putative [Ricinus communis]
comp20832_c1	2236	225429271	XP_002266390.1	796	7.74e-126	PREDICTED: methylmalonate-semialdehyde dehydrogenase [acylating], mitochondrial [Vitis vinifera] >gi|296085606|emb|CBI29381.3| unnamed protein product [Vitis vinifera]
comp22226_c0	1566	--	--	--	--	--
comp9873_c0	1322	--	--	--	--	--
comp25833_c0	3892	225461570	XP_002282857.1	3546	0	PREDICTED: protein transport protein Sec24-like At3g07100-like [Vitis vinifera]
comp19501_c0	908	255574129	XP_002527980.1	858	2.47e-110	transcription factor, putative [Ricinus communis] >gi|223532606|gb|EEF34392.1| transcription factor, putative [Ricinus communis]
comp14221_c0	500	--	--	--	--	--
comp10950_c0	548	--	--	--	--	--
comp14119_c0	796	297740630	CBI30812.3	617	3.21e-71	unnamed protein product [Vitis vinifera]
comp25626_c0	2262	224130624	XP_002320887.1	2250	0	cytochrome P450 [Populus trichocarpa] >gi|222861660|gb|EEE99202.1| cytochrome P450 [Populus trichocarpa]
comp26739_c0	1353	255542446	XP_002512286.1	1202	4.96e-161	conserved hypothetical protein [Ricinus communis] >gi|223548247|gb|EEF49738.1| conserved hypothetical protein [Ricinus communis]
comp12967_c1	552	225453612	XP_002267421.1	303	1.59e-31	PREDICTED: uncharacterized protein LOC100267812 [Vitis vinifera]
comp18576_c0	3445	255584255	XP_002532865.1	1371	2.32e-176	protein kinase atn1, putative [Ricinus communis] >gi|223527377|gb|EEF29519.1| protein kinase atn1, putative [Ricinus communis]
comp53868_c0	971	224066561	XP_002302137.1	138	4.99e-07	predicted protein [Populus trichocarpa] >gi|222843863|gb|EEE81410.1| predicted protein [Populus trichocarpa]
comp8631_c0	1075	255578609	XP_002530166.1	337	1.38e-34	conserved hypothetical protein [Ricinus communis] >gi|223530327|gb|EEF32221.1| conserved hypothetical protein [Ricinus communis]
comp26722_c0	3216	224082031	XP_002306554.1	2637	0	f-box family protein [Populus trichocarpa] >gi|222856003|gb|EEE93550.1| f-box family protein [Populus trichocarpa]
comp19778_c0	4673	255577116	XP_002529442.1	2082	0	glycosyltransferase, putative [Ricinus communis] >gi|223531119|gb|EEF32968.1| glycosyltransferase, putative [Ricinus communis]
comp17224_c1	1278	255579903	XP_002530787.1	1365	6.77e-179	ATP-binding cassette transporter, putative [Ricinus communis] >gi|223529642|gb|EEF31588.1| ATP-binding cassette transporter, putative [Ricinus communis]
comp28309_c0	1126	224130214	XP_002328682.1	325	1.29e-32	predicted protein [Populus trichocarpa] >gi|222838858|gb|EEE77209.1| predicted protein [Populus trichocarpa]
comp22043_c0	4004	255553055	XP_002517570.1	2863	0	peroxisome biogenesis factor, putative [Ricinus communis] >gi|223543202|gb|EEF44734.1| peroxisome biogenesis factor, putative [Ricinus communis]
comp26853_c0	696	--	--	--	--	--
comp89283_c0	776	--	--	--	--	--
comp18728_c1	1864	224135101	XP_002327566.1	1515	0	predicted protein [Populus trichocarpa] >gi|222836120|gb|EEE74541.1| predicted protein [Populus trichocarpa]
comp21939_c0	698	384493017	EIE83508.1	434	3.49e-51	histone H2B [Rhizopus delemar RA 99-880] >gi|384493027|gb|EIE83518.1| histone H2B [Rhizopus delemar RA 99-880]
comp53527_c0	404	--	--	--	--	--
comp8766_c0	2601	224141353	XP_002324037.1	2153	0	predicted protein [Populus trichocarpa] >gi|222867039|gb|EEF04170.1| predicted protein [Populus trichocarpa]
comp21322_c0	2309	255582032	XP_002531813.1	438	5.07e-43	bromodomain-containing protein [Ricinus communis] >gi|223528547|gb|EEF30570.1| bromodomain-containing protein [Ricinus communis]
comp156997_c0	338	--	--	--	--	--
comp44164_c0	1261	224105779	XP_002313930.1	297	3.27e-26	predicted protein [Populus trichocarpa] >gi|222850338|gb|EEE87885.1| predicted protein [Populus trichocarpa]
comp22996_c0	1573	--	--	--	--	--
comp21843_c0	5554	225436452	XP_002272611.1	3247	0	PREDICTED: uncharacterized protein LOC100267175 [Vitis vinifera]
comp24149_c0	1812	255556135	XP_002519102.1	2006	0	4-hydroxy-3-methylbut-2-enyl diphosphate reductase, putative [Ricinus communis] >gi|223541765|gb|EEF43313.1| 4-hydroxy-3-methylbut-2-enyl diphosphate reductase, putative [Ricinus communis]
comp25935_c0	707	--	--	--	--	--
comp25351_c0	1159	225468180	XP_002273530.1	1097	1.74e-147	PREDICTED: ras-related protein Rab11A [Vitis vinifera] >gi|147811153|emb|CAN70163.1| hypothetical protein VITISV_039255 [Vitis vinifera]
comp47941_c0	405	--	--	--	--	--
comp27328_c0	1082	255537849	XP_002509991.1	452	8.42e-52	RNA polymerase II transcriptional coactivator kelp, putative [Ricinus communis] >gi|223549890|gb|EEF51378.1| RNA polymerase II transcriptional coactivator kelp, putative [Ricinus communis]
comp31360_c0	1278	224076014	XP_002304873.1	1031	1.37e-135	predicted protein [Populus trichocarpa] >gi|222842305|gb|EEE79852.1| predicted protein [Populus trichocarpa]
comp12639_c0	1525	224141243	XP_002323984.1	1044	3.28e-134	AP2/ERF domain-containing transcription factor [Populus trichocarpa] >gi|148372112|gb|ABQ62987.1| RAP2-like protein [Populus trichocarpa] >gi|222866986|gb|EEF04117.1| AP2/ERF domain-containing transcription factor [Populus trichocarpa]
comp25299_c0	2306	297829416	XP_002882590.1	2166	0	hypothetical protein ARALYDRAFT_478196 [Arabidopsis lyrata subsp. lyrata] >gi|297328430|gb|EFH58849.1| hypothetical protein ARALYDRAFT_478196 [Arabidopsis lyrata subsp. lyrata]
comp11964_c0	2356	379048251	AFC88293.1	2349	0	calcium-dependent protein kinase 6 [Hevea brasiliensis]
comp9671_c0	1431	224087373	XP_002308141.1	1531	0	predicted protein [Populus trichocarpa] >gi|222854117|gb|EEE91664.1| predicted protein [Populus trichocarpa]
comp22566_c2	1739	--	--	--	--	--
comp16695_c0	1153	255570063	XP_002525994.1	631	1.18e-77	Polcalcin Jun o, putative [Ricinus communis] >gi|223534726|gb|EEF36418.1| Polcalcin Jun o, putative [Ricinus communis]
comp32968_c0	1981	224111952	XP_002316034.1	1468	0	GRAS family transcription factor [Populus trichocarpa] >gi|222865074|gb|EEF02205.1| GRAS family transcription factor [Populus trichocarpa]
comp18554_c0	1416	225457307	XP_002284521.1	394	4.87e-41	PREDICTED: uncharacterized protein LOC100241642 [Vitis vinifera]
comp18947_c0	3220	224094095	XP_002310074.1	2325	0	cytochrome P450 [Populus trichocarpa] >gi|222852977|gb|EEE90524.1| cytochrome P450 [Populus trichocarpa]
comp27684_c0	2179	359491840	XP_002271454.2	1535	0	PREDICTED: serine/threonine-protein kinase PBS1-like [Vitis vinifera]
comp24872_c0	1341	225425710	XP_002275229.1	1191	3.49e-160	PREDICTED: sphingoid base hydroxylase 2 [Vitis vinifera] >gi|296086379|emb|CBI31968.3| unnamed protein product [Vitis vinifera]
comp22831_c0	964	15221030	NP_173259.1	522	1.38e-62	putative calcium-binding protein CML27 [Arabidopsis thaliana] >gi|30685754|ref|NP_849686.1| putative calcium-binding protein CML27 [Arabidopsis thaliana] >gi|75334873|sp|Q9LE22.1|CML27_ARATH RecName: Full=Probable calcium-binding protein CML27; AltName: Full=Calmodulin-like protein 27 >gi|8671778|gb|AAF78384.1|AC069551_17 T10O22.19 [Arabidopsis thaliana] >gi|9719735|gb|AAF97837.1|AC034107_20 Stro…
comp15236_c0	1168	298204894	CBI34201.3	196	2e-20	unnamed protein product [Vitis vinifera]
comp10517_c0	859	--	--	--	--	--
comp10101_c0	2605	225466103	XP_002266334.1	2273	0	PREDICTED: E3 ubiquitin protein ligase RIN2 [Vitis vinifera] >gi|296084203|emb|CBI24591.3| unnamed protein product [Vitis vinifera]
comp339490_c0	245	--	--	--	--	--
comp13174_c0	2195	356511454	XP_003524441.1	1366	1.14e-165	PREDICTED: uncharacterized protein LOC100812919 [Glycine max]
comp26121_c0	3090	225441549	XP_002281113.1	2294	0	PREDICTED: DEAD-box ATP-dependent RNA helicase 37-like [Vitis vinifera]
comp16509_c0	2013	255561931	XP_002521974.1	1560	0	l-allo-threonine aldolase, putative [Ricinus communis] >gi|223538778|gb|EEF40378.1| l-allo-threonine aldolase, putative [Ricinus communis]
comp23458_c0	2068	297733914	CBI15161.3	939	1.29e-116	unnamed protein product [Vitis vinifera]
comp17919_c0	1793	224126057	XP_002319745.1	869	5.15e-107	chromodomain protein [Populus trichocarpa] >gi|222858121|gb|EEE95668.1| chromodomain protein [Populus trichocarpa]
comp25410_c0	1678	302142910	CBI20205.3	1659	0	unnamed protein product [Vitis vinifera]
comp130881_c0	271	--	--	--	--	--
comp27341_c0	1131	255569090	XP_002525514.1	788	2.21e-99	conserved hypothetical protein [Ricinus communis] >gi|223535193|gb|EEF36872.1| conserved hypothetical protein [Ricinus communis]
comp23038_c0	5517	224135935	XP_002327340.1	884	3.91e-101	predicted protein [Populus trichocarpa] >gi|222835710|gb|EEE74145.1| predicted protein [Populus trichocarpa]
comp20800_c0	1660	--	--	--	--	--
comp23813_c0	1101	315937232	ADU56174.1	754	5.21e-97	ubiquitin-conjugating family protein [Jatropha curcas] >gi|317159571|gb|ADV04060.1| protein binding/ubiquitin-protein ligase 1 [Hevea brasiliensis]
comp11845_c0	5792	359482723	XP_003632816.1	5505	0	PREDICTED: protein KIAA0664 homolog [Vitis vinifera]
comp22024_c0	2883	224123694	XP_002330185.1	918	1.08e-109	predicted protein [Populus trichocarpa] >gi|222871641|gb|EEF08772.1| predicted protein [Populus trichocarpa]
comp21277_c0	2737	255551070	XP_002516583.1	1229	8.85e-153	hypothetical protein RCOM_0803370 [Ricinus communis] >gi|223544403|gb|EEF45924.1| hypothetical protein RCOM_0803370 [Ricinus communis]
comp8625_c0	247	--	--	--	--	--
comp17592_c0	293	224115416	XP_002317029.1	186	4.62e-15	predicted protein [Populus trichocarpa] >gi|222860094|gb|EEE97641.1| predicted protein [Populus trichocarpa]
comp24922_c0	1895	255575487	XP_002528645.1	1683	0	cytochrome P450, putative [Ricinus communis] >gi|223531934|gb|EEF33748.1| cytochrome P450, putative [Ricinus communis]
comp13678_c0	3026	356524026	XP_003530634.1	1865	0	PREDICTED: uncharacterized protein LOC100794155 [Glycine max]
comp9993_c0	2219	356549667	XP_003543213.1	2168	0	PREDICTED: dol-P-Man:Man(6)GlcNAc(2)-PP-Dol alpha-1,2-mannosyltransferase-like [Glycine max]
comp22857_c2	4750	357484163	XP_003612368.1	827	0	MutL DNA mismatch repair protein [Medicago truncatula] >gi|355513703|gb|AES95326.1| MutL DNA mismatch repair protein [Medicago truncatula]
comp12992_c0	289	227463000	ACP39952.1	438	1.45e-49	pentatricopeptide repeat protein [Gossypium hirsutum] >gi|227463002|gb|ACP39953.1| pentatricopeptide repeat protein [Gossypium hirsutum]
comp105595_c0	243	392593084	EIW82410.1	307	1.3e-33	EF-hand [Coniophora puteana RWD-64-598 SS2]
comp78169_c0	846	--	--	--	--	--
comp293276_c0	297	--	--	--	--	--
comp12375_c0	1761	255542896	XP_002512511.1	953	2.9e-121	homeobox protein knotted-1, putative [Ricinus communis] >gi|223548472|gb|EEF49963.1| homeobox protein knotted-1, putative [Ricinus communis]
comp15671_c0	796	224108561	XP_002314892.1	202	2.53e-17	predicted protein [Populus trichocarpa] >gi|222863932|gb|EEF01063.1| predicted protein [Populus trichocarpa]
comp9447_c0	1349	255580240	XP_002530950.1	1007	9.12e-131	r2r3-myb transcription factor, putative [Ricinus communis] >gi|223529465|gb|EEF31422.1| r2r3-myb transcription factor, putative [Ricinus communis]
comp33662_c0	1539	224141319	XP_002324021.1	258	6.8e-24	predicted protein [Populus trichocarpa] >gi|222867023|gb|EEF04154.1| predicted protein [Populus trichocarpa]
comp12078_c0	3149	255581792	XP_002531697.1	2005	0	heat shock protein, putative [Ricinus communis] >gi|223528673|gb|EEF30688.1| heat shock protein, putative [Ricinus communis]
comp20592_c0	2353	255544111	XP_002513118.1	2195	0	Cytokinin dehydrogenase, putative [Ricinus communis] >gi|223548129|gb|EEF49621.1| Cytokinin dehydrogenase, putative [Ricinus communis]
comp110856_c0	504	224102733	XP_002334139.1	143	5.32e-09	predicted protein [Populus trichocarpa] >gi|222869849|gb|EEF06980.1| predicted protein [Populus trichocarpa]
comp336168_c0	255	343427853	CBQ71379.1	306	4.23e-33	probable YPT6-GTP-binding protein of the rab family [Sporisorium reilianum SRZ2]
comp25357_c0	2102	255557233	XP_002519647.1	2099	0	ornithine aminotransferase, putative [Ricinus communis] >gi|223541064|gb|EEF42620.1| ornithine aminotransferase, putative [Ricinus communis]
comp19315_c0	1269	13346194	AAK19619.1	998	2.65e-131	GHMYB9 [Gossypium hirsutum] >gi|207298825|gb|ACI23564.1| MYB-like protein 3 [Gossypium barbadense]
comp124267_c0	369	--	--	--	--	--
comp80620_c0	588	297738644	CBI27889.3	250	1.06e-24	unnamed protein product [Vitis vinifera]
comp155859_c0	441	255575982	XP_002528887.1	450	5.8e-50	S-locus-specific glycoprotein S6 precursor, putative [Ricinus communis] >gi|223531686|gb|EEF33511.1| S-locus-specific glycoprotein S6 precursor, putative [Ricinus communis]
comp9434_c0	332	--	--	--	--	--
comp26673_c0	1205	255537739	XP_002509936.1	433	3.05e-48	conserved hypothetical protein [Ricinus communis] >gi|223549835|gb|EEF51323.1| conserved hypothetical protein [Ricinus communis]
comp20104_c0	960	388493890	AFK35011.1	631	7.64e-79	unknown [Lotus japonicus]
comp26213_c0	1207	224086146	XP_002307832.1	497	1.68e-57	predicted protein [Populus trichocarpa] >gi|222857281|gb|EEE94828.1| predicted protein [Populus trichocarpa]
comp87138_c0	349	255546495	XP_002514307.1	508	1.46e-60	monooxygenase, putative [Ricinus communis] >gi|223546763|gb|EEF48261.1| monooxygenase, putative [Ricinus communis]
comp24703_c0	1498	213950351	ACJ54440.1	794	1.13e-99	AP2/EREBP transcription factor [Gossypium hirsutum]
comp30340_c0	936	--	--	--	--	--
comp33868_c0	353	--	--	--	--	--
comp18985_c0	1875	224077732	XP_002305384.1	880	2.03e-109	predicted protein [Populus trichocarpa] >gi|222848348|gb|EEE85895.1| predicted protein [Populus trichocarpa]
comp18503_c0	4508	147775689	CAN67023.1	6412	0	hypothetical protein VITISV_036510 [Vitis vinifera]
comp27499_c0	560	255552698	XP_002517392.1	203	5.92e-17	metal ion binding protein, putative [Ricinus communis] >gi|223543403|gb|EEF44934.1| metal ion binding protein, putative [Ricinus communis]
comp15771_c0	2501	255538862	XP_002510496.1	1704	0	Protein RCC2, putative [Ricinus communis] >gi|223551197|gb|EEF52683.1| Protein RCC2, putative [Ricinus communis]
comp162909_c0	259	--	--	--	--	--
comp25443_c0	2320	297806037	XP_002870902.1	1957	0	hypothetical protein ARALYDRAFT_486898 [Arabidopsis lyrata subsp. lyrata] >gi|297316739|gb|EFH47161.1| hypothetical protein ARALYDRAFT_486898 [Arabidopsis lyrata subsp. lyrata]
comp13825_c0	3648	225426395	XP_002269839.1	4497	0	PREDICTED: putative copper-transporting ATPase 3-like [Vitis vinifera]
comp11562_c0	1203	224088689	XP_002308514.1	396	1.9e-43	predicted protein [Populus trichocarpa] >gi|222854490|gb|EEE92037.1| predicted protein [Populus trichocarpa]
comp25194_c0	824	--	--	--	--	--
comp38386_c0	758	--	--	--	--	--
comp28998_c0	2017	224090935	XP_002309122.1	2061	0	predicted protein [Populus trichocarpa] >gi|222855098|gb|EEE92645.1| predicted protein [Populus trichocarpa]
comp13411_c0	2629	255565190	XP_002523587.1	2579	0	zeaxanthin epoxidase, putative [Ricinus communis] >gi|223537149|gb|EEF38782.1| zeaxanthin epoxidase, putative [Ricinus communis]
comp38651_c0	1816	255544600	XP_002513361.1	1981	0	DELLA protein GAI1, putative [Ricinus communis] >gi|223547269|gb|EEF48764.1| DELLA protein GAI1, putative [Ricinus communis]
comp21808_c1	9531	359488845	XP_002274643.2	3384	0	PREDICTED: methyl-CpG-binding domain-containing protein 9-like [Vitis vinifera]
comp10267_c0	2076	224146144	XP_002325896.1	1556	0	predicted protein [Populus trichocarpa] >gi|222862771|gb|EEF00278.1| predicted protein [Populus trichocarpa]
comp17079_c0	1423	224144834	XP_002325431.1	933	1.19e-120	predicted protein [Populus trichocarpa] >gi|222862306|gb|EEE99812.1| predicted protein [Populus trichocarpa]
comp13306_c0	755	224114397	XP_002316748.1	618	2.66e-77	predicted protein [Populus trichocarpa] >gi|222859813|gb|EEE97360.1| predicted protein [Populus trichocarpa]
comp239170_c0	242	--	--	--	--	--
comp15536_c0	429	388501994	AFK39063.1	370	7.36e-41	unknown [Medicago truncatula]
comp26953_c0	876	363806920	NP_001242049.1	507	6.11e-61	uncharacterized protein LOC100817709 [Glycine max] >gi|255635617|gb|ACU18158.1| unknown [Glycine max]
comp17262_c1	1706	255549088	XP_002515600.1	1278	9.85e-169	hypothetical protein RCOM_0927570 [Ricinus communis] >gi|223545544|gb|EEF47049.1| hypothetical protein RCOM_0927570 [Ricinus communis]
comp40733_c0	681	--	--	--	--	--
comp53939_c0	706	--	--	--	--	--
comp92144_c0	616	255540815	XP_002511472.1	133	7.37e-07	actin binding protein, putative [Ricinus communis] >gi|223550587|gb|EEF52074.1| actin binding protein, putative [Ricinus communis]
comp19884_c0	3317	225436389	XP_002271598.1	1335	8.15e-169	PREDICTED: serine/threonine-protein kinase SRPK-like isoform 1 [Vitis vinifera]
comp24414_c0	1818	359484559	XP_003633121.1	1617	0	PREDICTED: probable lactoylglutathione lyase, chloroplast-like isoform 2 [Vitis vinifera] >gi|297738782|emb|CBI28027.3| unnamed protein product [Vitis vinifera]
comp26660_c0	2568	225428782	XP_002285205.1	2686	0	PREDICTED: zinc-binding alcohol dehydrogenase domain-containing protein 2 [Vitis vinifera] >gi|297741296|emb|CBI32427.3| unnamed protein product [Vitis vinifera]
comp27510_c0	1187	359488169	XP_002280652.2	370	8.95e-39	PREDICTED: zinc finger protein 6-like [Vitis vinifera] >gi|296087263|emb|CBI33637.3| unnamed protein product [Vitis vinifera]
comp22443_c1	216	--	--	--	--	--
comp23067_c0	3251	356538602	XP_003537791.1	832	7.12e-96	PREDICTED: poly(ADP-ribose) glycohydrolase 1-like [Glycine max]
comp15464_c0	2150	359484753	XP_002264815.2	1804	0	PREDICTED: uncharacterized protein LOC100256872 [Vitis vinifera]
comp27574_c0	1050	17644114	AAK95391.1	741	9.61e-95	ribosomal protein L2 [Gossypium arboreum]
comp21774_c0	370	--	--	--	--	--
comp110347_c0	595	--	--	--	--	--
comp141940_c0	321	224139954	XP_002323357.1	205	5.28e-18	predicted protein [Populus trichocarpa] >gi|222867987|gb|EEF05118.1| predicted protein [Populus trichocarpa]
comp58767_c0	466	--	--	--	--	--
comp21072_c0	3415	296082393	CBI21398.3	2521	0	unnamed protein product [Vitis vinifera]
comp30941_c0	1547	255603809	XP_002538120.1	1203	5.16e-160	Flavonol 4'-sulfotransferase, putative [Ricinus communis] >gi|223513734|gb|EEF24263.1| Flavonol 4'-sulfotransferase, putative [Ricinus communis]
comp21030_c0	1491	255564170	XP_002523082.1	478	4.42e-59	conserved hypothetical protein [Ricinus communis] >gi|223537644|gb|EEF39267.1| conserved hypothetical protein [Ricinus communis]
comp21618_c0	7185	225436685	XP_002263076.1	3068	0	PREDICTED: protein HIRA [Vitis vinifera] >gi|296084943|emb|CBI28352.3| unnamed protein product [Vitis vinifera]
comp23176_c0	4651	225436116	XP_002273629.1	4562	0	PREDICTED: aldehyde oxidase 4-like [Vitis vinifera]
comp20043_c0	2525	255548025	XP_002515069.1	781	4.51e-108	RNA-binding region-containing protein, putative [Ricinus communis] >gi|223545549|gb|EEF47053.1| RNA-binding region-containing protein, putative [Ricinus communis]
comp9325_c0	1874	255540791	XP_002511460.1	1351	1.59e-179	F-box and wd40 domain protein, putative [Ricinus communis] >gi|223550575|gb|EEF52062.1| F-box and wd40 domain protein, putative [Ricinus communis]
comp147566_c0	449	296081200	CBI18226.3	253	1.73e-23	unnamed protein product [Vitis vinifera]
comp8334_c0	1962	224104511	XP_002313461.1	913	7.55e-116	predicted protein [Populus trichocarpa] >gi|222849869|gb|EEE87416.1| predicted protein [Populus trichocarpa]
comp23208_c0	2685	328773295	EGF83332.1	711	1.93e-154	hypothetical protein BATDEDRAFT_84876 [Batrachochytrium dendrobatidis JAM81]
comp11731_c0	5023	255544272	XP_002513198.1	5543	0	eukaryotic translation initiation factor 3 subunit, putative [Ricinus communis] >gi|223547696|gb|EEF49189.1| eukaryotic translation initiation factor 3 subunit, putative [Ricinus communis]
