# Supplementary material for: Development and Characterization of 1,906 EST-SSR Markers from Unigenes in Jute (Corchorus spp.)
Source: PLoS One. 2015 Oct 29;10(10):e0140861. doi: 10.1371/journal.pone.0140861 (PMC4626149; doi:10.1371/journal.pone.0140861)
Supplement: S3 Table — (XLS) [file pone.0140861.s004.xls]

## Sheet: Information of CcES markers
S3 Table. Primers of 116 EST-SSR developed from TFs and CesAs’ sequences in jute
Marker Name	Unigene ID	Motif	Copy Number	Left Primer	Right Primer	Product Size (bp)	Left Primer TM	Right Primer TM	Amplification	Polymorphism	No. of Polymorphic Bands	Polymorphic information content	Scorabilitya	Gene length	Orthologous gene Genebank ID	NR Description	E_value
CcES0001	comp14219_c0	ATG	5	GGGTCTGGGTTCGGTTAGGGGT	ACGGGATTTTCCCGCCAAATTAATCA	201	59.587	57.643	Y	Y	1	0	A	3591	XP_002514296.1	membrane-bound transcription factor site-1 protease , putative [Ricinus communis] >gi|223546752|gb|EEF48250.1| site-1 protease, putative [Ricinus communis]	0
CcES0008	comp8534_c0	CTT	6.33333	AGTGCTGTTTCTGCTGCTGATGT	TCAGCCATGGCAGCAGCTTG	152	57.229	57.88	Y	Y	2	0.5232	A	1774	ABN69038.1	WRKY protein [Solanum tuberosum]	3.73e-117
CcES0019	comp12530_c0	GAG	4	TTGCCAGCACCGCCAGTAGT	TCAGCGGCTGGCTCAGGTCA	150	58.631	60.18	Y	Y	2	0.3258	A	2239	XP_002267942.2	Plastid and cyanobacterial ribosomal protein (PSRP-3 / Ycf65)//Leucine-rich repeats of kinetochore protein Cenp-F/LEK1: uncharacterized protein LOC100260846 isoform 1 [Vitis vinifera] >gi|296088170|emb|CBI35662.3| unnamed protein product [Vitis vinifera]	0
CcES0075	comp11018_c0	CCT	4.66667	CACCTCCTCCTCCCGCTGCT	AGTCCCACGTTGGAGCCTACTGA	166	59.968	59.055	Y	Y	1	0	A	1579	XP_002283799.1	PREDICTED: transcription factor Pur-alpha 1-like [Vitis vinifera]	0
CcES0077	comp61966_c0	ATG	4.33333	GCTGTTGGGACTTGATGATGACGA	CCGCCGGGCTATTCCCACCT	208	57.254	60.675	Y	Y	1	0	A	680	XP_002331862.1	predicted protein [Populus trichocarpa] >gi|222875380|gb|EEF12511.1| predicted protein [Populus trichocarpa]	1.53e-57
CcES0087	comp18754_c0	TCT	4	GCGCCACCATTACCGGGACC	CGCCAACCAGCATCAATGTACGGT	245	60.111	60.059	Y	Y	1	0	B	3100	ADL36691.1	GATA domain class transcription factor [Malus x domestica]	7.37e-93
CcES0095	comp21483_c0	TTC	4	TCCAGGCAACCGAGCAGCAA	TGCCGGGCTCCAAAGGTGTG	166	58.914	59.549	Y	Y	1	0	C	1430	XP_002266049.1	PREDICTED: uncharacterized protein LOC100245492 [Vitis vinifera]	3.58e-130
CcES0106	comp13518_c0	CTCAA	3.2	ACTCAACAACCACTTCCCTTTCTGTC	TCCCCTCCTTTGTTCCAGCCCA	192	57.216	59.446	Y	Y	1	0	B	5975	XP_002273784.1	PREDICTED: squamosa promoter-binding-like protein 14-like [Vitis vinifera]	0
CcES0110	comp25268_c0	AAGA	4.75	TCGGACATGAACCAAACAGCAGAC	TCGCTTTTGGTTGCTCGCGTT	222	57.671	58.487	Y	Y	2	0.4832	A	1355	XP_002515285.1	Ocs element-binding factor, putative [Ricinus communis] >gi|223545765|gb|EEF47269.1| Ocs element-binding factor, putative [Ricinus communis]	1.13e-71
CcES0155	comp11858_c0	ATT	5	GCTTGAAAGAGCTAGACAGCAGGGT	TGCAGTGAATGAAGATGTTGGAAGCCA	180	58.758	59.22	Y	Y	1	0	A	2784	XP_002513852.1	Transcription factor TGA7, putative [Ricinus communis] >gi|223546938|gb|EEF48435.1| Transcription factor TGA7, putative [Ricinus communis]	5.29e-118
CcES0192	comp24419_c0	TTC	5	GGGGGATCGAGTCCCTTTGGAGT	ACCCTTTCGCCCCTTTTCCCG	202	59.424	59.303	Y	Y	1	0	B	837	XP_002517561.1	histone h2a, putative [Ricinus communis] >gi|223543193|gb|EEF44725.1| histone h2a, putative [Ricinus communis]	1.55e-76
CcES0211	comp11871_c0	CT	8	ACACTAACCCCTTGTTGCTGCCA	GCCACAACCCAAATCCCCCACC	199	58.679	60.177	Y	Y	1	0	B	1701	XP_002329129.1	predicted protein [Populus trichocarpa] >gi|222869798|gb|EEF06929.1| predicted protein [Populus trichocarpa]	3.82e-68
CcES0232	comp22862_c0	AT	7	TGAACTACACACAGATAACACGTCCG	TCAGCAAATAGCTCATGGGTTCCAAA	241	57.016	57.075	Y	Y	1	0	B	1597	XP_002307325.1	predicted protein [Populus trichocarpa] >gi|222856774|gb|EEE94321.1| predicted protein [Populus trichocarpa]	1.98e-22
CcES0244	comp18216_c0	TCT	8	GCTTCCTACAAGCTTCATGCTAAGCC	TGGGTGCTTGATGGGGAGCA	194	58.289	57.944	Y	Y	2	0.3531	A	1829	ACY25088.1	DREB1C [Gossypium hirsutum]	1.18e-122
CcES0263	comp11880_c0	GGT	5.66667	CACGTCACCAGCCGTGGTCC	TCCACCACCACTGCCACCGA	207	59.976	60.038	Y	Y	2	0.2357	A	3307	XP_002269670.1	PREDICTED: BEL1-like homeodomain protein 4-like [Vitis vinifera]	0
CcES0322	comp51997_c0	CTG	4	ACCAAGGGTGCTTGGATTGATGGG	AGTCTGGGTTGTGGTGAAAGTCCT	206	59.156	57.643	Y	Y	1	0	A	1825	XP_002313234.1	GRAS family transcription factor [Populus trichocarpa] >gi|222849642|gb|EEE87189.1| GRAS family transcription factor [Populus trichocarpa]	1e-126
CcES0342	comp992_c0	GTG	6	ACGAAGAGGAAGGTGGCGGTGA	CCACAACCGGCGCCTTAGCA	207	59.856	59.973	Y	Y	2	0.1254	A	682	AAV51939.1	SBP transcription factor [Gossypium hirsutum]	1.37e-53
CcES0372	comp12888_c0	TGG	5.66667	AGGCAGTGGAGATTGCATGGC	TGGGATGGTTGTGGGCTCCCT	218	57.424	59.481	Y	Y	1	0	B	2877	XP_002529203.1	conserved hypothetical protein [Ricinus communis] >gi|223531321|gb|EEF33159.1| conserved hypothetical protein [Ricinus communis]	0
CcES0377	comp13611_c0	GAT	6	CCAGGCCTCTCTCATACGGGCT	TCTCCTCCCTCTTCTTCTTCCACTTG	249	59.529	57.289	Y	Y	1	0	C	1093	XP_002310609.1	predicted protein [Populus trichocarpa] >gi|222853512|gb|EEE91059.1| predicted protein [Populus trichocarpa]	1.25e-64
CcES0391	comp13681_c0	AGC	4	ACCAGCACCGTATGTCCTTTGC	GCAGCAGTTGCAACAGGTCTTGG	249	57.508	59.156	Y	Y	1	0	B	2616	XP_002322279.1	chromatin remodeling complex subunit [Populus trichocarpa] >gi|222869275|gb|EEF06406.1| chromatin remodeling complex subunit [Populus trichocarpa]	0
CcES0398	comp11017_c0	TTC	4.66667	CCCAACCCAACAACACCAACACCA	AAGACGCAAGAAGGCGGCGT	221	59.937	59.63	Y	Y	1	0	B	881	XP_002279101.1	PREDICTED: stromal 70 kDa heat shock-related protein, chloroplastic-like [Vitis vinifera]	5.67e-150
CcES0429	comp18309_c0	AAAG	4.25	TGGCTGCGTTTGGTTGTGTTCCT	TCAATGTCCCCTGTTCCCAGTTCA	226	59.747	57.696	Y	Y	1	0	B	1675	XP_002509941.1	hypothetical protein RCOM_1691430 [Ricinus communis] >gi|223549840|gb|EEF51328.1| hypothetical protein RCOM_1691430 [Ricinus communis]	7.27e-105
CcES0466	comp21316_c0	AGA	5	ACGAGAAGGCTTTTACACGGCAGG	ACATGAGAAGGGCTGTCTGGCA	197	59.478	57.895	Y	Y	1	0	B	3619	XP_002331561.1	predicted protein [Populus trichocarpa] >gi|222873785|gb|EEF10916.1| predicted protein [Populus trichocarpa]	0
CcES0477	comp18828_c0	TTTC	3	TTGTCACTGGGACCATCCTCGT	TGATGTTGCTGCCGGCGATGA	249	57.311	59.451	Y	Y	1	0	B	3613	XP_002271838.2	PREDICTED: CCAAT/enhancer-binding protein zeta-like [Vitis vinifera] >gi|297742950|emb|CBI35817.3| unnamed protein product [Vitis vinifera]	0
CcES0496	comp20651_c0	GCC	4	AGTCTTCTGCAGGTCTCGGATGT	CTCGGCAGCGGTCCATGACG	209	57.261	60.18	N	N	－	－	－	2251	XP_002305631.1	predicted protein [Populus trichocarpa] >gi|222848595|gb|EEE86142.1| predicted protein [Populus trichocarpa]	2.8e-23
CcES0507	comp14601_c0	CTTT	3.5	ACTCTCTTCCTTGCAATTTCCCAGC	TGAAGGCAGCATGAGATCAAACCG	178	57.498	57.782	Y	Y	1	0	A	2820	XP_002522505.1	conserved hypothetical protein [Ricinus communis] >gi|223538196|gb|EEF39805.1| conserved hypothetical protein [Ricinus communis]	1.02e-159
CcES0539	comp17478_c0	AAG	5.66667	CGGTGTGGAAAGCGGAAGGAC	GCATGTAATCCGTCCCACCCGA	250	58.022	58.71	Y	Y	1	0	A	1834	XP_002529155.1	DNA binding protein, putative [Ricinus communis] >gi|223531434|gb|EEF33268.1| DNA binding protein, putative [Ricinus communis]	2.64e-135
CcES0553	comp23576_c1	CCA	7	GCGGAGCACAGGGCATCCAA	GCACAGTTGTCAAGGCAGCGG	250	59.692	59.142	Y	Y	4	0.2346	A	2649	XP_002526200.1	transcription factor hy5, putative [Ricinus communis] >gi|223534478|gb|EEF36179.1| transcription factor hy5, putative [Ricinus communis]	5.18e-164
CcES0566	comp20343_c0	TGA	6	GGCTGAAGCTCCCTCTACTTGGC	CGACGTCGTACAAGGCTCTCCT	212	59.014	58.174	Y	Y	2	0.3259	A	1543	XP_002281118.2	PREDICTED: transcription factor bHLH110-like [Vitis vinifera] >gi|302142540|emb|CBI19743.3| unnamed protein product [Vitis vinifera]	1.25e-91
CcES0585	comp20403_c0	CAA	4	TGCAGCAAGCAATGGTGGCA	GCTTCCCTGGCTATCGTTATGAGTGG	198	58.002	59.037	Y	Y	3	0.3647	A	1709	XP_002529721.1	bromodomain-containing protein, putative [Ricinus communis] >gi|223530823|gb|EEF32687.1| bromodomain-containing protein, putative [Ricinus communis]	1.77e-157
CcES0605	comp61937_c0	GAG	4	AGAAGCAGAGCTGCAGAAGTCCA	GCAAGCACATGGGATGCAGGC	217	58.01	59.258	N	N	－	－	－	1219	XP_002277966.2	PREDICTED: uncharacterized protein LOC100245665 [Vitis vinifera] >gi|296082405|emb|CBI21410.3| unnamed protein product [Vitis vinifera]	3.55e-92
CcES0716	comp23635_c0	CAT	4.66667	TGTTCAGGTTTTTGCTTTGCTGGTTT	AGCCCTTCTTTCCAGTTTCCCCT	427	57.112	57.566	Y	Y	1	0	B	4244	CBI22439.3	unnamed protein product [Vitis vinifera]	0
CcES0734	comp78518_c0	CCG	4.66667	ACTGCAGTTGGCACCCAGTTGT	CCCCTTGATCAGCACTGTTGTGGC	249	59.142	60.233	Y	Y	1	0	B	461	XP_002311259.1	AP2 domain-containing transcription factor [Populus trichocarpa] >gi|222851079|gb|EEE88626.1| AP2 domain-containing transcription factor [Populus trichocarpa]	7.57e-22
CcES0755	comp14209_c0	ATC	5	TCGGCTCTTGGTACGAGTCACCT	GCCACTCCTGCCCCTGTTCC	168	59.13	59.335	Y	Y	1	0	A	1886	XP_002520518.1	protein with unknown function [Ricinus communis] >gi|223540360|gb|EEF41931.1| protein with unknown function [Ricinus communis]	6.86e-147
CcES0764	comp22926_c0	AAAG	3.25	ACACCAACCCTAAATGCCGAAGC	GACGGCTCCCCCTCCTCCTC	219	57.851	59.755	Y	Y	1	0	A	2075	NP_177997.1	putative F-box/FBD/LRR-repeat protein [Arabidopsis thaliana] >gi|75268063|sp|Q9ZV94.1|FDL11_ARATH RecName: Full=Putative F-box/FBD/LRR-repeat protein At1g78760 >gi|3834318|gb|AAC83034.1| Similar to gi|2244754 heat shock transcription factor HSF30 homolog from Arabidopsis thaliana chromosome 4 contig gb|Z97335 [Arabidopsis thaliana] >gi|332198026|gb|AEE36147.1| putative F-box/FBD/LRR-repeat protei…	2.34e-22
CcES0775	comp22816_c1	TCAG	3	GCCGGTTTGCCTACCGCAAC	GGCCAACTGGTGGTGAAATTTGAGG	246	59.163	58.706	Y	Y	1	0	A	2588	XP_002275725.2	PREDICTED: protein SCAI isoform 1 [Vitis vinifera]	0
CcES0777	comp17948_c0	ATG	4	ACCTTGAGGCTGGTGTTGTTGTTGT	CCAAGGTGGAAGAGCAAGTCCGT	211	59.202	58.825	Y	Y	1	0	A	2555	CAN64544.1	hypothetical protein VITISV_033383 [Vitis vinifera]	1.5e-165
CcES0826	comp20115_c0	AAG	4.66667	TCGTCCAATGCTTTGGTTAACTCTCC	TGAACTTCAGCGGCGGCAACT	213	57.402	59.584	Y	Y	1	0	A	2162	XP_002305987.1	predicted protein [Populus trichocarpa] >gi|222848951|gb|EEE86498.1| predicted protein [Populus trichocarpa]	0
CcES0883	comp26096_c0	AAGAG	3.4	GCGACAACTGCAAAGCAACAACA	TCACCTTTTGGGGCTCCGCC	190	57.797	59.262	Y	Y	1	0	A	1249	XP_002329233.1	predicted protein [Populus trichocarpa] >gi|222871014|gb|EEF08145.1| predicted protein [Populus trichocarpa]	5.06e-158
CcES0888	comp25643_c0	TAC	4	TGTTGCACGCATCCATAGCAGAA	AGAGAAGCTGCGCTCGTTTTGT	240	57.37	57.469	N	N	－	－	－	3497	XP_002269774.2	PREDICTED: dynamin-related protein 3A-like [Vitis vinifera]	0
CcES0902	comp21138_c0	TA	8	ACAGCAGCCGCTTTCCATGT	GCAGCTCAAAACCAAGATTTGATACCC	390	57.161	57.148	Y	Y	1	0	C	6270	XP_002516146.1	myosin XI, putative [Ricinus communis] >gi|223544632|gb|EEF46148.1| myosin XI, putative [Ricinus communis]	0
CcES0922	comp27682_c0	AAG	6.66667	TGGGGGAAGAATAAGAAGCGTCGGA	GGCCATGGCGGACCTTCCTG	235	59.487	59.761	Y	Y	2	0.4156	B	1222	XP_002284055.2	PREDICTED: uncharacterized protein LOC100245494 [Vitis vinifera]	2.05e-17
CcES0925	comp18231_c0	GAT	4	GCTGGAACCTGGCTCCTTGGC	GCTTGTGGGAGAGATGATGCCGC	207	59.979	60.176	Y	Y	1	0	B	1446	ABK95099.1	unknown [Populus trichocarpa]	7.28e-23
CcES0928	comp15486_c0	GTTT	3	CGTGGAGGAGGTTAATGTTGAGCCA	TGAACTTAGACTTCACACTGCTCGGA	233	58.758	57.774	Y	Y	1	0	B	1636	XP_002517910.1	conserved hypothetical protein [Ricinus communis] >gi|223542892|gb|EEF44428.1| conserved hypothetical protein [Ricinus communis]	2.2e-31
CcES0938	comp20597_c0	GCA	5.66667	GGCTGGTGCAAAAGCAGCCG	TCTTGGCGTTGTCGGCCCAA	224	59.704	59.201	Y	Y	2	0.4432	C	4267	XP_002309798.1	predicted protein [Populus trichocarpa] >gi|222852701|gb|EEE90248.1| predicted protein [Populus trichocarpa]	0
CcES0958	comp62241_c0	TAT	5	TGCAGGCCTCCAATGGCCTC	CCAGCTCTGATTGCAGTGATGGGT	173	59.044	58.991	Y	Y	1	0	C	379	XP_002315045.1	predicted protein [Populus trichocarpa] >gi|222864085|gb|EEF01216.1| predicted protein [Populus trichocarpa]	2.26e-45
CcES0968	comp23358_c3	CAA	5	CGAGACGTGAGGCGTGGAACG	TGGTTGCTATTGGGACCCGGACT	233	60.115	59.611	Y	Y	1	0	B	4292	AAN62354.1	CTV.22 [Citrus trifoliata]	0
CcES0972	comp11940_c1	GAC	5.66667	TGCTCCAGTGGTTGAAGCCGC	AGCACCTGGGGAACCATCTTCCT	190	59.914	59.286	Y	Y	3	0.3259	C	319	HQ527489.1	activity//sigma factor activity//hydrogen ion transmembrane transporter activity//RNA binding	1.17e-39
CcES0999	comp25870_c0	CCG	5.33333	ACCAGGCGGCCGTTATGAGT	GAGGCCGAGCTCCTCCACCA	235	58.134	59.968	Y	Y	3	0.2465	A	1191	XP_002327027.1	predicted protein [Populus trichocarpa] >gi|222835342|gb|EEE73777.1| predicted protein [Populus trichocarpa]	1.54e-99
CcES1018	comp17569_c0	ATC	6.33333	GCCACCGGACAAAGCCTCCG	ACTGATTTGGGGAAGATGGAGACTGA	206	60.317	57.261	Y	Y	1	0	B	3129	PF06881	RNA polymerase II transcription factor SIII (Elongin) subunit A//Restriction endonuclease XhoI//Group XII secretory phospholipase A2 precursor (PLA2G12)	1.54e-99
CcES1020	comp9028_c0	CAG	6.33333	GGTCAGTTGGGAAACCATCAAGCCC	CCGCCGCCGCCATGAATCTT	240	59.947	60.454	Y	Y	2	0.2357	A	1378	CBI41089.3	unnamed protein product [Vitis vinifera]	2.21e-93
CcES1024	comp21762_c0	AG	15.5	CCACCACAGGGGAACCAACCC	TGCTTCTTCCCCCTCATTTGTGAATGG	299	59.228	59.268	N	N	－	－	－	5860	XP_002516534.1	Poly(A) polymerase beta, putative [Ricinus communis] >gi|223544354|gb|EEF45875.1| Poly(A) polymerase beta, putative [Ricinus communis]	0
CcES1035	comp14849_c0	TCT	4.33333	ACCTAGCGAGCCTGGAAGCCT	GCCCCTGCCGAGAAGAAGCC	244	59.361	59.764	Y	Y	1	0	C	819	AEC10951.1	histone H2B.2 [Camellia sinensis]	4.53e-53
CcES1037	comp15076_c1	CAG	4	GCAACCCCTACGCCTACGCC	GCTGCTGCGGCGAGGAAGAA	196	59.838	60.044	Y	Y	1	0	A	2215	XP_002511495.1	tRNA ligase, putative [Ricinus communis] >gi|223550610|gb|EEF52097.1| tRNA ligase, putative [Ricinus communis]	0
CcES1064	comp10446_c0	AAGA	4.25	TGAAAACGAATGAAGCGCAGCCA	TGGATTTGCCAAGTAAGTGCTGAGCC	150	58.368	59.738	Y	Y	1	0	B	2597	XP_002513291.1	transcription factor, putative [Ricinus communis] >gi|223547199|gb|EEF48694.1| transcription factor, putative [Ricinus communis]	1.18e-137
CcES1102	comp8676_c0	GAA	4.33333	AGCACCAGCTGACTGCCTCG	TGCAAGTGGTCCTTCCCCTCT	399	59.071	57.065	Y	Y	1	0	C	1016	XP_003534454.1	PREDICTED: transcription factor bHLH135-like [Glycine max]	1e-36
CcES1136	comp15476_c1	ATT	4.33333	ATGGGCGGCCATCCCACAAC	GGGAAGACCAAGGCGGGTGC	224	59.686	59.971	N	N	－	－	－	1379	XP_002528346.1	Auxin-responsive protein IAA13, putative [Ricinus communis] >gi|223532214|gb|EEF34018.1| Auxin-responsive protein IAA13, putative [Ricinus communis]	1.69e-108
CcES1145	comp34216_c0	ACC	4	AACCATGAGCGCCGCCACAG	GGCCACGTGGACAACGTCATCT	220	60.317	59.422	Y	Y	1	0	A	1340	XP_003528315.1	PREDICTED: uncharacterized protein LOC100775686 [Glycine max]	2.92e-127
CcES1153	comp29717_c0	TC	8	GAGAGCTCGCCAGTTGCCGT	AAGGCCAAGGCCAAGCCACC	205	59.426	59.824	Y	Y	3	0.5416	A	1268	BAA88222.1	myb-related transcription factor LBM2 [Nicotiana tabacum]	5.1e-87
CcES1171	comp20729_c0	CT	6	ATTAGCCCAGTCGCCGCCGT	ACGCTGGCGGAAGAGGGACT	160	60.946	59.898	Y	Y	1	0	A	2871	XP_002276057.1	PREDICTED: probable RNA polymerase II transcription factor B subunit 1-1 [Vitis vinifera] >gi|296090002|emb|CBI39821.3| unnamed protein product [Vitis vinifera]	0
CcES1192	comp11581_c0	AATT	4.5	TTAGGTGGAAGGGAGGCTGTCGT	ACCCAAAACAACATCCCGAGAATCCA	150	59.048	58.677	N	N	－	－	－	2058	XP_002323179.1	GRAS family transcription factor [Populus trichocarpa] >gi|222867809|gb|EEF04940.1| GRAS family transcription factor [Populus trichocarpa]	0
CcES1200	comp11202_c0	TCTTC	4.4	GCCTCCTCCCAATCCGCTTCC	TGGGTTTGCGTTTTTGTTGTGTTCC	222	59.242	57.832	N	N	－	－	－	1578	AAN28270.1	myb-like transcription factor 1 [Gossypium hirsutum]	1.08e-133
CcES1210	comp19279_c0	GGC	6	TCCCGCTCTTTCCCTCAGCCT	TCGCCGGACCGGAGTTCTCG	182	59.288	60.658	Y	Y	2	0.5723	A	2833	AAK19610.1	BNLGHi8377 [Gossypium hirsutum]	0
CcES1228	comp13343_c0	CAG	5	AGAGATGGGTTTGGCACCGAGT	GCGTCGAGGGTTCCGTCAGC	222	57.899	60.113	Y	Y	1	0	A	909	XP_003635057.1	PREDICTED: ZF-HD homeobox protein At4g24660-like [Vitis vinifera]	3.95e-102
CcES1244	comp12151_c0	TCT	4	TCCAGTTTCATTTCCCCACTTCTCTCT	CCGCTGCTTCCTCCACCACC	246	57.532	59.695	Y	Y	4	0.5821	B	1659	ABK95405.1	unknown [Populus trichocarpa]	1.13e-83
CcES1273	comp15091_c0	TTC	6	GATGTTGCCTTGGCGCTCCCT	ACTCAGAAACAAGGGAGAAAAGGTTGG	150	59.712	57.304	Y	Y	1	0	A	1843	XP_002511955.1	Common plant regulatory factor CPRF-1, putative [Ricinus communis] >gi|223549135|gb|EEF50624.1| Common plant regulatory factor CPRF-1, putative [Ricinus communis]	9.39e-119
CcES1276	comp21218_c0	TAC	5.33333	ACTCCGGTGAAGAGGCCTCAGA	TGCAGCAGACTTCCTCTTAGTTGAGC	243	58.741	58.817	Y	Y	1	0	A	2917	XP_002282310.2	PREDICTED: uncharacterized protein LOC100266128 [Vitis vinifera] >gi|302142367|emb|CBI19570.3| unnamed protein product [Vitis vinifera]	1.28e-144
CcES1281	comp14283_c0	GCA	4	AGAACAGCCCATAGCAGGGGG	GCGATGACGCGCCGGACATA	215	57.914	59.979	Y	Y	1	0	A	1817	XP_002303549.1	predicted protein [Populus trichocarpa] >gi|222840981|gb|EEE78528.1| predicted protein [Populus trichocarpa]	1.03e-96
CcES1283	comp9974_c0	AAGA	3.5	TGAGTTGCAAGAAAGAGAGAACCCCT	CCACCAAAAGCTACACTTGAGTCCC	296	57.897	57.749	Y	Y	1	0	C	1532	XP_002323836.1	AP2 domain-containing transcription factor [Populus trichocarpa] >gi|222866838|gb|EEF03969.1| AP2 domain-containing transcription factor [Populus trichocarpa]	1.66e-156
CcES1288	comp16941_c1	TTC	6	GCCATGGCGGATGAGTTCAATACAGG	GCCGGCTGCTTTGAGGTCCA	162	59.957	59.622	Y	Y	1	0	A	884	XP_003541866.1	PREDICTED: transcription factor bHLH123-like [Glycine max]	5.2e-57
CcES1294	comp23918_c0	TGGA	3.5	GCTGGCTTTTGGTAGTTGGTCGC	TGCCAAAAGTCGCAATCTGACGG	153	58.979	58.436	Y	Y	1	0	B	1299	CBI23573.3	unnamed protein product [Vitis vinifera]	5.76e-89
CcES1311	comp13664_c0	CA	6	TGCCCCGTCTCTTTTTCCTGC	TCTGGGGAGAGCGTCTGCAA	223	57.304	57.415	Y	Y	2	0.2411	A	3664	XP_002270724.1	PREDICTED: transforming growth factor-beta receptor-associated protein 1 homolog [Vitis vinifera] >gi|302143252|emb|CBI20547.3| unnamed protein product [Vitis vinifera]	0
CcES1322	comp29941_c0	CT	9.5	TTGCATATGGTTCAGAGGATGATGCC	AGGGTTGTCTTTCGGGGTGGT	179	57.32	57.633	Y	Y	3	0.2213	A	4849	XP_002309551.1	predicted protein [Populus trichocarpa] >gi|222855527|gb|EEE93074.1| predicted protein [Populus trichocarpa]	0
CcES1361	comp30161_c0	TGT	4.33333	ACTTCACAGGCTCACTCAACCCA	GCCCTGCAGGTCCCAAGTCAC	234	57.868	59.645	Y	Y	1	0	C	1239	CAN74414.1	hypothetical protein VITISV_042395 [Vitis vinifera]	9.95e-23
CcES1382	comp9748_c0	GTG	6.33333	AGCCGCAACAGTAGCCGTGG	GGCCGCAGCTGCTGACTTGT	202	59.699	60.249	Y	Y	1	0	A	2100	XP_002277307.2	PREDICTED: trihelix transcription factor GT-2-like [Vitis vinifera] >gi|297740072|emb|CBI30254.3| unnamed protein product [Vitis vinifera]	2.33e-164
CcES1417	comp23357_c1	GCC	5.66667	TCTCTTGGCCTTGTGGTGAACCT	GGAGTGGTCCAAGAGGCCCCA	185	57.855	59.835	Y	Y	1	0	C	1310	XP_002514107.1	hypothetical protein RCOM_1046780 [Ricinus communis] >gi|223546563|gb|EEF48061.1| hypothetical protein RCOM_1046780 [Ricinus communis]	6.79e-42
CcES1427	comp23947_c0*	TTC	5.66667	TGGACAGGGGCTGGGAAGCA	ACGGCGATGTCTACGGTGGAT	196	59.745	57.781	Y	Y	1	0	B	3452	ADY68796.1	cellulose synthase A1 [Gossypium barbadense] >gi|324984031|gb|ADY68798.1| cellulose synthase A1 [Gossypium herbaceum subsp. africanum] >gi|345104003|gb|AEN70823.1| cellulose synthase [Gossypium mustelinum] >gi|345104015|gb|AEN70829.1| cellulose synthase [Gossypium barbadense var. brasiliense] >gi|345104019|gb|AEN70831.1| cellulose synthase [Gossypium barbadense var. peruvianum]	0
CcES1453	comp61271_c0	AAT	5.33333	GCAGGAGGTAACTGGTGCTGGG	TGATGACCCTTTCGGCTGCCT	157	59.153	58.14	Y	Y	1	0	B	639	XP_002519733.1	WRKY transcription factor, putative [Ricinus communis] >gi|223541150|gb|EEF42706.1| WRKY transcription factor, putative [Ricinus communis]	1.17e-23
CcES1457	comp22770_c1	GAA	4	GCTCACCGGTGGAAGTTAGAAGCA	GTGGCGGAGACGGTGGTGTG	201	58.946	59.976	Y	Y	1	0	B	2519	XP_002533253.1	Chromosome-associated kinesin KLP1, putative [Ricinus communis] >gi|223526909|gb|EEF29115.1| Chromosome-associated kinesin KLP1, putative [Ricinus communis]	0
CcES1472	comp14400_c0	ACAT	6.75	AGCTGCGTGGTCAACGAAAGA	AGCAGTGAGCGCTGTTCCAACT	191	57.008	59.03	Y	Y	1	0	A	1499	XP_002320823.1	predicted protein [Populus trichocarpa] >gi|222861596|gb|EEE99138.1| predicted protein [Populus trichocarpa]	6.01e-102
CcES1473	comp23402_c1	AAAAG	3.8	TGAGGGTGGGCCAAATGCTACT	GCAATTCCAAGAAGAAAGGTTTGCGT	353	57.873	57.371	Y	Y	1	0	A	6266	XP_002533319.1	phosphatidylinositol-4-phosphate 5-kinase, putative [Ricinus communis] >gi|223526863|gb|EEF29076.1| phosphatidylinositol-4-phosphate 5-kinase, putative [Ricinus communis]	0
CcES1485	comp59628_c0	GGA	4.66667	CCCGAGAGGAGGCTGACCCA	TCAGCTCCGCCACTCCCACC	167	59.324	60.532	Y	Y	1	0	A	869	ACV92021.1	WRKY transcription factor 19 [(Populus tomentosa x P. bolleana) x P. tomentosa]	4.19e-81
CcES1489	comp12997_c0	CTG	4	ACTGCAACAACTGCCGTGCT	AGCTGCACGCGCAAGAGCTA	222	57.679	59.426	Y	Y	1	0	B	2255	CBI40014.3	unnamed protein product [Vitis vinifera]	0
CcES1520	comp28356_c0	TCTT	3	AAGCTTGGGCAGGTAAGCAAAGT	GCCCCCTAAATTTGGGTGTTTGACA	246	57.125	57.88	Y	Y	2	0.1145	B	2803	XP_002510047.1	DNA binding protein, putative [Ricinus communis] >gi|223550748|gb|EEF52234.1| DNA binding protein, putative [Ricinus communis]	2.44e-171
CcES1536	comp27609_c0	TTC	4	TCCTCCATCATCCCCTTCTTCATCACC	GAATCGGCTGCCGCGGAGAA	150	59.365	59.839	Y	Y	1	0	A	2710	CBI31214.3	unnamed protein product [Vitis vinifera]	0
CcES1539	comp53806_c0	GAC	7	CAAGCGCCATGGTGCCGGAT	TCCGACCCCTCCTTCTCCGC	207	60.387	59.686	Y	Y	2	0.2254	A	1038	XP_002313541.1	predicted protein [Populus trichocarpa] >gi|222849949|gb|EEE87496.1| predicted protein [Populus trichocarpa]	7.45e-96
CcES1570	comp14111_c0*	TATGG	3.4	ATGCCAAAACGCCCCGCCTT	CCAGTGAGCAGGCAGACGGC	248	60.18	60.043	Y	Y	1	0	A	1996	AFB18638.1	CESA10 [Gossypium hirsutum]	0
CcES1571	comp11864_c0	TTTGG	4	ACCCTCTCTCCCTCTATAAGGCGGT	AGGGCAAATCAGACATTTCAAGAAGCA	245	59.53	57.624	N	N	－	－	－	2865	XP_002516427.1	Protein YME1, putative [Ricinus communis] >gi|223544247|gb|EEF45768.1| Protein YME1, putative [Ricinus communis]	0
CcES1579	comp45897_c0	TTC	6.66667	CCAGCCATGGAACTCAGTTGCTCC	AGCTGGTTCTGGGTCTGCCCT	237	59.765	59.488	N	N	－	－	－	1934	XP_002516129.1	conserved hypothetical protein [Ricinus communis] >gi|223544615|gb|EEF46131.1| conserved hypothetical protein [Ricinus communis]	2.15e-134
CcES1593	comp19869_c0	GTG	5.33333	TCCTCCGGGTCGGGCAACTT	TGGCGATTTGTCGGCGGCTT	234	59.824	59.973	N	N	－	－	－	1084	ADE41138.1	AP2 domain class transcription factor [Malus x domestica]	2.29e-48
CcES1599	comp14611_c0	GAAAA	3	TTCACCGCCGTTTCGCAGGT	CCTCTCAGTGGGAATCTGTTTGGC	160	59.56	57.468	Y	Y	2	0.2348	A	7010	XP_002319739.1	chromatin remodeling complex subunit [Populus trichocarpa] >gi|222858115|gb|EEE95662.1| chromatin remodeling complex subunit [Populus trichocarpa]	0
CcES1609	comp24217_c0*	GAT	9	CCTTCCCAGTTTGCCGGCCT	TCGTCACCCTGCCACTGCCT	205	59.26	60.109	Y	Y	1	0	A	3873	XP_002515536.1	Cellulose synthase A catalytic subunit 6 [UDP-forming], putative [Ricinus communis] >gi|223545480|gb|EEF46985.1| Cellulose synthase A catalytic subunit 6 [UDP-forming], putative [Ricinus communis]	0
CcES1624	comp24839_c0	CTT	4	CGCGAGAGGTGATGGTGGGC	CTCCCCAAGGAAGCCGGCGA	226	59.838	60.882	Y	Y	1	0	B	704	XP_003540207.1	PREDICTED: histone H2B.3-like [Glycine max]	1.24e-58
CcES1688	comp15108_c0	TA	7	TGGAGTTCCAGATTCAGTCAGTGCCA	TTCATAATGCCAAAGCCCGAAGGT	157	59.62	57.133	Y	Y	2	0.1257	B	2698	XP_002311478.1	predicted protein [Populus trichocarpa] >gi|222851298|gb|EEE88845.1| predicted protein [Populus trichocarpa]	2.59e-69
CcES1691	comp21502_c0	GAAT	3	TGGGATCTCTCTAAGATCCAGCCTTGT	TCCCATCTGCAACGGAGTACCCA	207	58.388	59.364	Y	Y	1	0	A	3902	XP_002277870.1	PREDICTED: uncharacterized protein LOC100255472 [Vitis vinifera]	0
CcES1693	comp13402_c1	TTC	5	CGGGTTCCCGCATTCACTCCA	AGCCACCCGCACTTCCTCCT	250	59.113	59.822	Y	Y	2	0.2583	A	3751	XP_002279485.2	PREDICTED: RNA polymerase-associated protein CTR9 homolog [Vitis vinifera] >gi|297738576|emb|CBI27821.3| unnamed protein product [Vitis vinifera]	0
CcES1702	comp22110_c1	TTA	5	AGTTCCCCTGCCTCCGCCAA	GCCAGCCCATATCAGAGACCGC	184	60.108	59.418	Y	Y	2	0.3256	C	5671	XP_002274263.1	PREDICTED: zinc finger CCCH domain-containing protein 13 [Vitis vinifera] >gi|297739310|emb|CBI28961.3| unnamed protein product [Vitis vinifera]	4.43e-42
CcES1725	comp19501_c0	GTA	4	TGCTTTGCGCTTCTGCAGCC	ACCGAAATCCCGGCGGCAAC	220	59.088	60.318	Y	Y	2	0.2113	A	908	XP_002527980.1	transcription factor, putative [Ricinus communis] >gi|223532606|gb|EEF34392.1| transcription factor, putative [Ricinus communis]	2.47e-110
CcES1743	comp22043_c0	TCT	6.66667	TCAGTTAAGCCCAAGTCCAACCCA	TCCTGCCACGTGTCTCACCTCA	193	57.943	59.533	Y	Y	2	0.3215	A	4004	XP_002517570.1	peroxisome biogenesis factor, putative [Ricinus communis] >gi|223543202|gb|EEF44734.1| peroxisome biogenesis factor, putative [Ricinus communis]	0
CcES1750	comp21939_c0	CTTT	3	AGCTTCGCCCGAGATACGTTCA	AGCCCCAGCAAAAGCTCCCG	220	58.152	59.617	Y	Y	1	0	A	698	EIE83508.1	histone H2B [Rhizopus delemar RA 99-880] >gi|384493027|gb|EIE83518.1| histone H2B [Rhizopus delemar RA 99-880]	3.49e-51
CcES1767	comp27328_c0	AAG	4	CCTGGAAGAAGCCGACATGGACG	ACCTTTCTCTTCTCAGACAGCCTGC	249	59.574	58.471	N	N	－	－	－	1082	XP_002509991.1	RNA polymerase II transcriptional coactivator kelp, putative [Ricinus communis] >gi|223549890|gb|EEF51378.1| RNA polymerase II transcriptional coactivator kelp, putative [Ricinus communis]	8.42e-52
CcES1770	comp12639_c0	TGA	4.66667	AGCAGCCTGTCAGGAGATGTTGT	TCATGAACAAGGAGTGGGCAGC	187	57.998	57.16	Y	Y	1	0	A	1525	XP_002323984.1	AP2/ERF domain-containing transcription factor [Populus trichocarpa] >gi|148372112|gb|ABQ62987.1| RAP2-like protein [Populus trichocarpa] >gi|222866986|gb|EEF04117.1| AP2/ERF domain-containing transcription factor [Populus trichocarpa]	3.28e-134
CcES1775	comp16695_c0	GAG	6.33333	GCCTGGGAGACGAATGTTCGTTGG	CCAAAAGGAAAAAGAGGGAAATGGCCT	248	60.06	58.033	Y	Y	2	0.4311	B	1153	XP_002525994.1	Polcalcin Jun o, putative [Ricinus communis] >gi|223534726|gb|EEF36418.1| Polcalcin Jun o, putative [Ricinus communis]	1.18e-77
CcES1776	comp32968_c0	GAA	5	GTGGGTTCAAAAGGTTGAATGGGGA	AGAAGAACAGCGAGTTCCACGTCT	241	57.587	58.127	Y	Y	1	0	A	1981	XP_002316034.1	GRAS family transcription factor [Populus trichocarpa] >gi|222865074|gb|EEF02205.1| GRAS family transcription factor [Populus trichocarpa]	0
CcES1791	comp13174_c0	AATC	3	ACTCCCTAAACCGATGCTTGGTCA	AGCTTTGGAGCTCTTGCTTGGAGA	192	57.844	58.326	N	N	－	－	－	2195	XP_003524441.1	PREDICTED: uncharacterized protein LOC100812919 [Glycine max]	1.14e-165
CcES1819	comp12375_c0	AGACG	3.4	GGGAGGAGAAGAGGGCGAAGGA	AGCAATCCGCACCCAACATTCT	183	59.135	57.142	N	N	－	－	－	1761	XP_002512511.1	homeobox protein knotted-1, putative [Ricinus communis] >gi|223548472|gb|EEF49963.1| homeobox protein knotted-1, putative [Ricinus communis]	2.9e-121
CcES1823	comp9447_c0	ATT	4.66667	ACTTGGCCTGCAGAACTCTCATCC	CAGAACGTGAACAATGTTGCATGGG	209	58.694	57.632	N	N	－	－	－	1349	XP_002530950.1	r2r3-myb transcription factor, putative [Ricinus communis] >gi|223529465|gb|EEF31422.1| r2r3-myb transcription factor, putative [Ricinus communis]	9.12e-131
CcES1834	comp19315_c0	AAC	7	CCGGCAACTCACCGGCCATT	AGGAGGGCTGATTCTGAGGTCCA	231	59.971	58.526	N	N	－	－	－	1269	AAK19619.1	GHMYB9 [Gossypium hirsutum] >gi|207298825|gb|ACI23564.1| MYB-like protein 3 [Gossypium barbadense]	2.65e-131
CcES1844	comp20104_c0	GAT	4.33333	GTGCCTCCTGCTGGTGCTGG	TCCGGTGTGTCACATGCAAGAGC	241	59.972	59.693	N	N	－	－	－	960	AFK35011.1	unknown [Lotus japonicus]	7.64e-79
CcES1847	comp24703_c0	TCG	4.66667	GGAGGATGCGGCGTTGGCTT	GGCTTGAGCCACGACGGGAG	226	60.042	59.77	N	N	－	－	－	1498	ACJ54440.1	AP2/EREBP transcription factor [Gossypium hirsutum]	1.13e-99
CcES1848	comp30340_c0	ACCCC	3	CCCCTCACCCCTCTCAACTCCC	TCTAGCACTGATTTCCCTGGGCT	184	59.654	57.213	Y	Y	1	0	A	936	PF00859	CTF/NF-I family transcription modulation region	1.13e-99
CcES1850	comp18985_c0	TGAA	3	GGCATGGTTCGAGCTAGTCTTGCG	CGGGTGCACAAAACCTCTTGCC	247	60.175	59.111	Y	Y	1	0	A	1875	XP_002305384.1	predicted protein [Populus trichocarpa] >gi|222848348|gb|EEE85895.1| predicted protein [Populus trichocarpa]	2.03e-109
CcES1857	comp13825_c0	CCAA	3	TCCTGCCATTGCCATGAAAAGCA	GCTGGAAAACCTTGAGATACGGGG	282	57.756	57.536	N	N	－	－	－	3648	XP_002269839.1	PREDICTED: putative copper-transporting ATPase 3-like [Vitis vinifera]	0
CcES1867	comp21808_c1	CGG	4	CGCTGGGGTTCCGGTAGGGA	TTACCCCGCGGCCAACACAC	191	59.968	59.903	Y	Y	1	0	A	9531	XP_002274643.2	PREDICTED: methyl-CpG-binding domain-containing protein 9-like [Vitis vinifera]	0
CcES1870	comp10267_c0	AAT	4	ACCCTCTCTGCAACAGCAAGGA	GCTGGACTGGGTCAAGCTCTGG	242	57.83	59.157	N	N	－	－	－	2076	XP_002325896.1	predicted protein [Populus trichocarpa] >gi|222862771|gb|EEF00278.1| predicted protein [Populus trichocarpa]	0
CcES1887	comp23067_c0	AAG	6	ACGAGAAACATGGAGCTTCTTTGACC	GGCCATGACAGATGCCCGGT	238	57.628	59.123	Y	Y	1	0	A	3251	XP_003537791.1	PREDICTED: poly(ADP-ribose) glycohydrolase 1-like [Glycine max]	7.12e-96
Y represents the presence of amplification, N indicates the absence of amplification.
ABCD represents the scorability of amplification, and A is the most clear.
