# Supplementary material for: Development and Characterization of 1,906 EST-SSR Markers from Unigenes in Jute (Corchorus spp.)
Source: PLoS One. 2015 Oct 29;10(10):e0140861. doi: 10.1371/journal.pone.0140861 (PMC4626149; doi:10.1371/journal.pone.0140861)
Supplement: S4 Table — (XLS) [file pone.0140861.s005.xls]

## Sheet: Sheet1
Table S4 Genetic similarity coefficient among 12 jute accessions by Ntsys
	Yueyuan-5	Qiongyueqing	JRC-212	D-154	Aidianyehuangma	Huangma-179	Yunye1-1	Tianma	Kuanyechangguo	Maliyechangguo	JRC/551	BL/106CG
Yueyuan-5
Qiongyueqing	0.782
JRC-212	0.7299	0.7678
D-154	0.7204	0.7773	0.8199
Aidianyehuangma	0.6445	0.7014	0.6967	0.6303
Huangma-179	0.6682	0.6777	0.654	0.654	0.7678
Yunye1-1	0.564	0.564	0.5972	0.5972	0.6825	0.6777
Tianma	0.5687	0.5498	0.6209	0.6303	0.6682	0.6161	0.7773
Kuanyechangguo	0.5782	0.5592	0.6019	0.6303	0.6209	0.5972	0.7583	0.8009
Maliyechangguo	0.6635	0.5782	0.5924	0.6398	0.5735	0.5498	0.6256	0.6303	0.7062
JRC/551	0.5403	0.5403	0.5355	0.545	0.5735	0.5024	0.7014	0.763	0.8104	0.6777
BL/106CG	0.6588	0.6303	0.6066	0.6445	0.6635	0.6967	0.7346	0.6825	0.7393	0.6445	0.673
